# Supplementary material for: Proteome-wide analysis of human disease mutations in short linear motifs: neglected players in cancer?
Source: Mol Biosyst. 2014 Jul 24;10(10):2626–42. doi: 10.1039/c4mb00290c (PMC4306509; doi:10.1039/c4mb00290c)
Supplement: Supplementary file 2 [file MB-010-C4mb00290c-s002.zip]

Archive with 10 entries (10 files):
- Supplementary_file_1.tgz
- Supplementary_file_2.tgz
- Supplementary_file_3.tgz
- Supplementary_file_4.tsv
- Supplementary_file_5.tgz
- Supplementary_file_6.tsv
- Supplementary_file_7.tsv
- Supplementary_file_8.tsv
- Supplementary_file_9.xlsx
- Supplementary_file_10.tsv
