# Supplementary material for: Proteome-wide analysis of human disease mutations in short linear motifs: neglected players in cancer?
Source: Mol Biosyst. 2014 Jul 24;10(10):2626–42. doi: 10.1039/c4mb00290c (PMC4306509; doi:10.1039/c4mb00290c)
Supplement: Supplementary file 2 [file MB-010-C4mb00290c-s002.zip › Supplementary_file_4.tsv]

uniprotAcc	motif_class	motif_start	motif_end	iupredDisorderResidueScore	rlcConservationScore
P48552	LIG_NRBOX	379	385	0.43	1.43157142857
P48552	LIG_NRBOX	935	941	0.271428571429	1.35657142857
P48552	LIG_NRBOX	818	824	0.382857142857	1.15514285714
P48552	LIG_NRBOX	712	718	0.554285714286	1.308
P48552	LIG_NRBOX	500	506	0.471428571429	1.253
P48552	LIG_NRBOX	265	271	0.268571428571	0.624428571429
P48552	LIG_NRBOX	20	26	0.241428571429	1.14942857143
P48552	LIG_NRBOX	184	190	0.321428571429	0.876714285714
P48552	LIG_NRBOX	132	138	0.231428571429	1.07571428571
P48552	LIG_NRBOX	499	505	0.468571428571	1.50557142857
P48552	LIG_CtBP_PxDLS_1	440	444	0.4	1.1644
P29353	LIG_SH2_GRB2	427	430	0.6275	0.791
P29353	LIG_SH2_GRB2	349	352	0.76	0.191
Q9H1P3	TRG_ER_FFAT_1	4	12	0.683333333333	0.234777777778
Q8IYD1	LIG_PAM2_1	59	71	0.316923076923	0.446230769231
Q8IYD1	LIG_PAM2_1	50	62	0.283846153846	0.526846153846
Q13255	LIG_EVH1_2	1147	1151	0.718	0.6158
Q14511	LIG_SH2_SRC	629	632	0.455	1.78025
O14672	TRG_ER_diArg_1	723	725	0.926666666667	0.200666666667
P04637	DEG_MDM2_1	19	26	0.435	0.337875
P04637	MOD_GSK3_1	30	37	0.43625	-0.9685
P04637	MOD_CK1_1	15	21	0.514285714286	0.186857142857
P04637	DOC_WW_Pin1_4	312	317	0.81	-0.0471666666667
P04637	DOC_WW_Pin1_4	78	83	0.606666666667	-0.207166666667
P04637	DOC_WW_Pin1_4	30	35	0.421666666667	-0.86
P04637	TRG_NLS_Bipartite_1	305	323	0.774210526316	-0.128052631579
P04637	DOC_USP7_1	364	368	0.784	-0.869
P04637	DOC_USP7_1	359	363	0.742	-0.023
P04637	MOD_PIKK_1	12	18	0.61	0.422
P04637	TRG_NES_CRM1_1	339	352	0.427142857143	-0.0560714285714
P04637	MOD_SUMO	385	388	0.7975	0.606
P04637	DOC_CYCLIN_1	381	385	0.746	0.4686
P29460	MOD_CMANNOS	319	322	0.26	1.26325
P01100	LIG_KEPE_2	264	271	0.4425	-0.212625
P17612	DOC_AGCK_PIF_3	348	351	0.775	0.32225
P17612	MOD_NMyristoyl	1	7	0.832857142857	0.0687142857143
Q13761	LIG_WRPW_1	412	415	0.8525	1.6385
P37088	LIG_WW_1	641	644	0.62	0.09875
Q86Z02	LIG_KEPE_2	24	32	0.372222222222	-0.341111111111
Q9H211	DEG_CRL4_CDT2_1	4	15	0.729166666667	0.3945
Q9UQF2	CLV_C14_Caspase3-7	405	409	0.328	-0.0232
Q9UQF2	CLV_C14_Caspase3-7	95	99	0.66	1.2598
Q14643	LIG_EVH1_2	49	53	0.308	0.5674
P00749	MOD_OFUCOSY	33	39	0.0128571428571	0.813857142857
Q9UHK6	TRG_PTS1	379	382	0.6475	0.371
Q9BZ72	TRG_ER_FFAT_1	339	350	0.585	0.475916666667
Q14469	LIG_WRPW_1	275	280	0.808333333333	1.01983333333
P49407	TRG_AP2beta_CARGO_1	385	395	0.501818181818	0.878818181818
Q14108	TRG_LysEnd_APsAcLL_3	470	476	0.68	0.199857142857
P20333	LIG_TRAF2_1	424	427	0.64	1.3885
Q9HC98	DOC_WW_Pin1_4	242	247	0.0283333333333	0.5015
Q9HC98	DOC_WW_Pin1_4	212	217	0.208333333333	0.845
P19838	TRG_NLS_MonoExtN_4	361	366	0.565	0.532
P19838	TRG_NLS_MonoExtC_3	360	365	0.565	0.519666666667
P19838	DEG_SCF_TRCP1_1	926	932	0.351428571429	0.247285714286
O75376	LIG_MYND_2	1033	1037	0.734	1.0126
O75376	LIG_CORNRBOX	2263	2271	0.274444444444	1.01166666667
O75376	LIG_CORNRBOX	2051	2059	0.312222222222	0.612
Q13492	LIG_EH_1	638	642	0.444	0.2966
Q13492	LIG_EH_1	436	440	0.34	-0.4316
P20645	TRG_LysEnd_GGAAcLL_1	271	277	0.901428571429	0.863857142857
P04234	LIG_TYR_ITAM	146	163	0.451111111111	0.271055555556
Q14694	LIG_PAM2_1	81	93	0.379230769231	0.746307692308
Q15653	DEG_SCF_TRCP1_1	18	23	0.378333333333	0.6735
P28324	MOD_ProDKin_1	384	390	0.192857142857	0.0527142857143
P28324	MOD_ProDKin_1	378	384	0.0828571428571	0.681857142857
P28324	DOC_MAPK_2	398	401	0.29	1.50475
P28324	DOC_MAPK_1	318	327	0.524	0.6006
Q03164	MOD_PIKK_1	513	519	0.8	0.107857142857
Q03164	CLV_TASPASE1	2716	2722	0.585714285714	1.41057142857
Q03164	CLV_TASPASE1	2664	2670	0.557142857143	0.813285714286
P14598	LIG_SH3_2	363	368	0.8	1.011
P14598	DOC_WW_Pin1_4	342	347	0.896666666667	-0.796166666667
Q9NSC2	MOD_SUMO	1085	1088	0.3425	0.8105
Q9NRX5	MOD_NMyristoyl	1	7	0.227142857143	0.0495714285714
Q9BYE0	LIG_WRPW_1	221	225	0.824	1.313
Q99683	LIG_Rb_LxCxE_1	916	920	0.176	0.07
Q99683	LIG_14-3-3_1	963	968	0.291666666667	1.20733333333
Q99523	TRG_LysEnd_GGAAcLL_1	826	831	0.896666666667	1.00066666667
Q96HZ4	LIG_WRPW_1	221	224	0.7175	2.13725
P02748	MOD_CMANNOS	48	51	0.1325	0.4955
Q13813	CLV_C14_Caspase3-7	1475	1479	0.306	-0.847
Q13813	CLV_C14_Caspase3-7	1182	1186	0.564	-1.3278
Q9P2G1	MOD_NMyristoyl	1	7	0.77	-0.0875714285714
O95600	LIG_CtBP_PxDLS_1	86	90	0.462	1.0324
P06400	CLV_C14_Caspase3-7	346	350	0.5	-0.748
P06400	CLV_C14_Caspase3-7	883	887	0.616	-0.3022
P06400	DOC_PP1	871	878	0.6125	0.4485
P06400	DOC_PP1	872	878	0.615714285714	0.538857142857
P06400	TRG_NLS_Bipartite_1	860	877	0.591666666667	-0.0598333333333
P06400	DOC_CYCLIN_1	873	877	0.618	0.343
P33076	MOD_PKA_2	1047	1053	0.00857142857143	0.194428571429
P33076	MOD_PKA_2	831	837	0.235714285714	0.025
P05067	LIG_PTB_Apo_2	756	763	0.52375	0.77325
P05067	DOC_WW_Pin1_4	740	745	0.371666666667	0.146666666667
P05067	LIG_SH2_GRB2	757	760	0.49	0.88275
Q9H2X6	LIG_SUMO_SBM_1	885	889	0.638	0.7064
Q9H2X6	LIG_KEPE_3	31	40	0.295	-0.28
P01266	MOD_N-GLC_1	2581	2586	0.0333333333333	0.776
P01266	MOD_N-GLC_1	2294	2299	0.0916666666667	0.684166666667
P01266	MOD_N-GLC_1	2249	2254	0.498333333333	-0.111666666667
P01266	MOD_N-GLC_1	2012	2017	0.03	-0.5755
P01266	MOD_N-GLC_1	1773	1778	0.32	-0.180166666667
P01266	MOD_N-GLC_1	1715	1720	0.00333333333333	-0.118666666667
P01266	MOD_N-GLC_1	1364	1369	0.131666666667	0.00116666666667
P01266	MOD_N-GLC_1	1347	1352	0.0483333333333	0.122
P01266	MOD_N-GLC_1	1219	1224	0.203333333333	-0.276333333333
P01266	MOD_N-GLC_1	946	951	0.265	0.1865
P01266	MOD_N-GLC_1	815	820	0.055	-0.0296666666667
P01266	MOD_N-GLC_1	747	752	0.295	-0.448166666667
P01266	MOD_N-GLC_1	528	533	0.566666666667	-0.874333333333
P01266	MOD_N-GLC_1	483	488	0.07	0.608666666667
P01266	MOD_N-GLC_1	197	202	0.0616666666667	0.42
P01266	MOD_N-GLC_1	109	114	0.151666666667	-0.285166666667
P01266	MOD_N-GLC_1	75	80	0.0933333333333	-0.197166666667
Q96SU4	TRG_ER_FFAT_1	292	300	0.521111111111	1.10033333333
Q8IZL8	MOD_PKA_2	412	418	0.267142857143	-0.720285714286
P17483	LIG_HOMEOBOX	142	145	0.2925	1.52475
Q9Y5Q3	LIG_KEPE_3	31	40	0.45	-0.144
Q96J92	DOC_SPAK_OSR1_1	1016	1020	0.678	-0.2392
P42768	LIG_Actin_WH2_1	431	447	0.597647058824	0.363705882353
O00221	DEG_SCF_TRCP1_1	156	161	0.673333333333	0.0
O00291	LIG_Clathr_ClatBox_1	332	336	0.56	0.1708
O14830	LIG_IQ	20	38	0.0363157894737	0.346157894737
Q8TBB1	LIG_PTB_Apo_2	178	185	0.61375	0.840125
P30305	MOD_PLK	124	130	0.601428571429	0.119571428571
P30305	LIG_14-3-3_3	320	325	0.308333333333	0.374
P05787	MOD_ProDKin_1	71	77	0.184285714286	-0.11
P21815	LIG_RGD	286	288	0.57	0.766333333333
P21815	MOD_N-GLC_1	176	181	0.87	0.177166666667
P21815	MOD_N-GLC_1	181	186	0.82	-0.0941666666667
P21815	MOD_N-GLC_1	189	194	0.845	0.321666666667
P28749	DOC_CYCLIN_1	658	661	0.6475	1.0025
O14974	DOC_PP1	33	39	0.244285714286	-0.389285714286
P41143	TRG_LysEnd_APsAcLL_1	241	246	0.0166666666667	-0.664833333333
Q92558	LIG_Actin_WH2_1	498	514	0.262352941176	0.522411764706
Q03112	LIG_CtBP_PxDLS_1	584	588	0.742	1.7824
Q9UIB8	LIG_TYR_ITSM	312	319	0.42125	0.134375
Q9UIB8	LIG_TYR_ITSM	275	282	0.21375	0.293625
Q8N2W9	LIG_SUMO_SBM_1	465	469	0.778	2.0586
Q8WWK9	DEG_APCC_KENBOX_2	80	84	0.604	0.3312
Q9UIG0	MOD_ProDKin_1	155	161	0.698571428571	1.018
Q4VCS5	LIG_WW_1	239	242	0.695	0.3815
P61956	MOD_SUMO	10	13	0.6225	-1.07575
O15169	DOC_ANK_TNKS_1	21	28	0.74625	1.282875
P30307	TRG_NES_CRM1_1	189	203	0.509333333333	-0.441866666667
P30307	MOD_PLK	195	201	0.502857142857	-0.198714285714
P30307	LIG_14-3-3_3	213	218	0.576666666667	0.51
P30307	DEG_APCC_KENBOX_2	150	154	0.498	-0.6778
Q8WW38	LIG_CtBP_PxDLS_1	829	833	0.136	1.1494
Q9Y6D9	LIG_MAD2	541	549	0.515555555556	0.514888888889
Q9Y543	LIG_WRPW_1	170	173	0.8625	1.71425
P09016	LIG_HOMEOBOX	134	137	0.3575	1.72875
Q8NDV7	LIG_PAM2_2	1608	1621	0.55	0.321214285714
P31994	LIG_TYR_ITIM	290	295	0.543333333333	0.869333333333
Q99062	LIG_SH2_STAT3	727	730	0.4425	0.2415
Q16254	LIG_HCF-1_HBM_1	389	392	0.38	0.4695
O43593	LIG_NRBOX	757	763	0.148571428571	0.351
O43593	LIG_NRBOX	565	571	0.24	0.518857142857
P22303	MOD_N-GLC_1	494	499	0.191666666667	-0.5715
P22303	MOD_N-GLC_1	380	385	0.141666666667	-0.289166666667
P22303	MOD_N-GLC_1	295	300	0.351666666667	-0.685833333333
P49755	TRG_Golgi_diPhe_1	204	219	0.05625	0.221875
P49755	TRG_ER_diLys_1	215	219	0.178	0.4892
Q01082	CLV_C14_Caspase3-7	1454	1458	0.516	-0.2756
Q9NY15	LIG_PTB_Apo_2	2536	2543	0.485	0.39875
Q8N4B1	LIG_OCRL_FandH_1	223	235	0.325384615385	0.506692307692
P52594	LIG_EH_1	448	452	0.51	0.9012
P52594	LIG_EH_1	433	437	0.416	0.0646
P52594	LIG_EH_1	539	543	0.398	0.9972
P52594	LIG_EH_1	558	562	0.872	0.9718
Q9BX63	LIG_BRCT_BRCA1_2	989	995	0.4	0.469428571429
Q9BX63	LIG_BRCT_BRCA1_1	989	993	0.4	0.1672
O95208	TRG_AP2beta_CARGO_1	456	465	0.37	0.69
O95208	LIG_EH_1	636	640	0.732	1.1294
O95208	LIG_EH_1	551	555	0.598	1.1614
O95208	LIG_EH_1	536	540	0.542	0.3664
P50542	TRG_PEX_1	308	312	0.398	0.2786
P50542	TRG_PEX_1	257	261	0.438	0.6764
P50542	TRG_PEX_1	243	247	0.492	1.3708
P50542	TRG_PEX_1	184	188	0.59	-0.4826
P50542	TRG_PEX_1	159	163	0.424	0.431
P50542	TRG_PEX_1	140	144	0.458	1.153
P50542	TRG_PEX_1	118	122	0.272	1.555
Q9BRQ8	MOD_NMyristoyl	1	7	0.645714285714	-0.852428571429
Q13291	LIG_TYR_ITSM	323	330	0.42125	-0.123625
Q13291	LIG_TYR_ITSM	277	284	0.35	0.9325
Q92738	LIG_SH3_5	725	729	0.428	0.9216
P32519	LIG_Rb_LxCxE_1	51	55	0.256	-0.2054
Q13586	LIG_SxIP_EBH_1	637	651	0.654666666667	-0.0644
O43763	LIG_HOMEOBOX	118	121	0.3475	0.92475
O14777	MOD_NEK2_1	162	167	0.065	0.182666666667
Q9NWV8	DOC_ANK_TNKS_1	47	54	0.71875	0.472
Q9NWV8	DOC_ANK_TNKS_1	27	34	0.79625	1.052125
Q96RU3	DOC_ANK_TNKS_1	514	521	0.78625	0.220875
Q13268	LIG_PDZ_Class_1	253	258	0.52	-0.193833333333
P49639	LIG_HOMEOBOX	205	208	0.5775	0.83025
Q9GZV5	MOD_LATS_1	306	312	0.598571428571	0.328142857143
Q9GZV5	MOD_LATS_1	112	118	0.582857142857	0.43
Q9GZV5	MOD_LATS_1	84	90	0.741428571429	0.511
Q9GZV5	MOD_LATS_1	61	67	0.794285714286	0.0194285714286
Q14582	LIG_Sin3_1	6	16	0.105454545455	0.383181818182
P08709	MOD_OGLYCOS	110	115	0.131666666667	0.398166666667
Q07820	DOC_ANK_TNKS_1	77	84	0.6075	0.59625
O14901	LIG_Sin3_2	45	54	0.264	0.4549
Q13136	LIG_PDZ_Class_2	1197	1202	0.785	0.0
Q6VMQ6	LIG_SUMO_SBM_1	966	970	0.632	1.6272
Q6UWZ7	LIG_BRCT_BRCA1_1	405	409	0.844	0.8578
P35712	LIG_CtBP_PxDLS_1	424	428	0.678	0.7712
P48048	MOD_PKA_2	310	316	0.147142857143	0.338857142857
P48048	MOD_PKA_2	216	222	0.0157142857143	0.586428571429
Q13153	LIG_SH3_2	13	18	0.775	1.04883333333
Q6P9B6	MOD_NMyristoyl	1	7	0.778571428571	0.766
P02751	LIG_RGD	1524	1526	0.4	0.921
P02751	LIG_Integrin_isoDGR_1	1432	1434	0.19	-0.798333333333
P02751	LIG_Integrin_isoDGR_1	501	503	0.03	0.634
P02751	LIG_Integrin_isoDGR_1	367	369	0.116666666667	-0.645333333333
P02751	LIG_Integrin_isoDGR_1	263	265	0.193333333333	0.844
Q9UER7	LIG_SUMO_SBM_1	734	740	0.864285714286	0.685857142857
Q9UER7	DOC_WW_Pin1_4	175	180	0.778333333333	-0.5425
P31273	LIG_HOMEOBOX	139	142	0.6025	1.24975
Q9BZ71	TRG_ER_FFAT_1	29	40	0.525833333333	0.650166666667
P55854	MOD_SUMO	10	13	0.6025	-0.643
P07550	LIG_PDZ_Class_1	408	413	0.826666666667	-0.177666666667
P34931	LIG_TPR	638	641	0.935	0.988
Q9UKT4	DEG_SCF_TRCP1_1	144	149	0.388333333333	1.626
P56817	TRG_LysEnd_APsAcLL_1	495	500	0.298333333333	0.38
P11717	TRG_LysEnd_GGAAcLL_1	2485	2491	0.69	0.572142857143
O00268	LIG_HP1_1	764	768	0.52	1.1708
P51168	LIG_WW_1	617	620	0.6775	0.8485
Q9BY41	MOD_PKA_1	36	42	0.112857142857	0.235
O60500	LIG_SH2_SRC	1176	1179	0.4925	1.5245
Q04206	DOC_WW_Pin1_4	251	256	0.338333333333	0.6295
Q04206	TRG_NLS_MonoExtC_3	301	307	0.527142857143	0.128285714286
Q04206	LIG_14-3-3_2	41	47	0.57	0.910857142857
Q04206	LIG_EH_1	138	142	0.458	0.1546
Q7Z333	LIG_SUMO_SBM_1	1014	1025	0.454166666667	0.696416666667
Q9C0H9	LIG_SxIP_EBH_1	1032	1046	0.518666666667	0.0
Q9HBG7	LIG_TYR_ITSM	622	629	0.44	0.622
Q9HBG7	LIG_TYR_ITSM	599	606	0.30375	-0.016375
P51617	LIG_EVH1_1	168	172	0.628	0.5766
P51617	LIG_TRAF6	540	548	0.524444444444	0.526111111111
P51617	LIG_TRAF6	583	591	0.673333333333	1.46044444444
P51617	LIG_TRAF6	702	710	0.893333333333	0.518777777778
Q92667	DOC_PP1	151	158	0.32625	-0.402125
P52566	CLV_C14_Caspase3-7	16	20	0.776	-0.7184
Q96AE4	LIG_NBox_RRM_1	31	41	0.436363636364	0.199909090909
Q9UM11	DEG_APCC_TPR_1	494	496	0.5	0.809
O00716	DOC_CYCLIN_1	134	138	0.724	0.6658
Q05655	CLV_C14_Caspase3-7	326	330	0.448	-0.2348
Q9Y6X2	LIG_SUMO_SBM_1	447	451	0.542	1.8822
P49792	LIG_SUMO_SBM_2	2629	2635	0.472857142857	0.382
Q13177	CLV_C14_Caspase3-7	209	213	0.554	-0.404
Q13111	LIG_HP1_1	238	242	0.15	0.338
O00257	LIG_SUMO_SBM_1	463	468	0.491666666667	0.128833333333
O00257	LIG_CtBP_PxDLS_1	472	476	0.442	1.3902
Q9ULH7	LIG_Actin_RPEL_3	130	149	0.4595	0.3852
Q9ULH7	LIG_Actin_RPEL_3	86	105	0.407	0.25195
Q9ULH7	LIG_Actin_RPEL_3	42	61	0.451	0.569
Q9H6Q3	MOD_NMyristoyl	1	7	0.934285714286	0.760714285714
Q96B23	LIG_SUMO_SBM_1	388	392	0.35	0.8188
Q96B23	LIG_SUMO_SBM_2	330	334	0.432	0.347
Q9H1K0	LIG_EH_1	717	721	0.76	0.542
Q9H1K0	LIG_EH_1	708	712	0.68	1.1668
Q9H1K0	LIG_EH_1	687	691	0.91	0.5792
Q9H1K0	LIG_EH_1	676	680	0.866	-0.4756
Q9H1K0	LIG_EH_1	661	665	0.708	1.5922
Q9H1K0	LIG_EH_1	625	629	0.856	1.4398
O95149	TRG_NES_CRM1_1	2	17	0.5375	-0.553875
P39748	LIG_PCNA_PIPBox_1	337	346	0.527	0.9829
P18887	MOD_CK2_1	515	521	0.938571428571	0.871285714286
P18887	MOD_CK2_1	520	526	0.948571428571	0.437571428571
P18887	LIG_FHA_2	521	527	0.948571428571	0.161714285714
P18887	MOD_PIKK_1	368	374	0.124285714286	-0.0508571428571
Q9UHB7	DEG_SIAH_1	252	260	0.654444444444	0.560888888889
Q9UHF7	LIG_CtBP_PxDLS_1	1163	1167	0.54	0.5666
Q99700	LIG_PAM2_1	912	924	0.733076923077	0.609230769231
P54253	TRG_NLS_MonoCore_2	769	774	0.63	0.784
P54253	LIG_ULM_U2AF65_1	770	775	0.625	1.0955
P54253	LIG_14-3-3_1	772	777	0.613333333333	1.051
O60216	CLV_Separin_Metazoa	169	173	0.516	-0.306
P38936	DOC_CYCLIN_1	19	22	0.2825	0.727
P38936	MOD_PKB_1	140	148	0.764444444444	0.47
P38936	DEG_CRL4_CDT2_1	145	157	0.686153846154	0.581
P38936	TRG_NLS_Bipartite_1	142	158	0.702352941176	0.475117647059
P38936	LIG_PCNA_PIPBox_1	144	153	0.694	0.5953
P11117	TRG_ENDOCYTIC_2	413	416	0.3475	0.0
Q92835	LIG_PTB_Phospho_1	1016	1022	0.612857142857	0.896428571429
Q92835	LIG_PTB_Phospho_1	909	915	0.438571428571	0.682
P35222	DOC_WW_Pin1_4	243	248	0.025	-0.401
P35222	LIG_PDZ_Class_1	776	781	0.755	0.62
P35222	MOD_PKA_1	672	678	0.308571428571	-0.229428571429
P35222	MOD_PKA_1	549	555	0.568571428571	-0.491285714286
P35222	DEG_SCF_TRCP1_1	32	37	0.55	1.311
P61925	TRG_NES_CRM1_1	37	51	0.428	-0.0876666666667
P54132	MOD_PIKK_1	119	125	0.488571428571	-0.419142857143
P54132	MOD_PIKK_1	96	102	0.634285714286	-0.778428571429
P17481	LIG_HOMEOBOX	135	138	0.645	-0.7255
P35555	LIG_Integrin_isoDGR_1	2304	2306	0.0633333333333	0.208
Q9UQ80	LIG_NRBOX	353	359	0.482857142857	0.379714285714
Q05195	LIG_Sin3_1	9	19	0.150909090909	0.142
Q969H0	TRG_NLS_MonoCore_2	10	15	0.683333333333	-0.591166666667
Q969H0	DOC_WW_Pin1_4	202	207	0.403333333333	-0.290166666667
Q9UBK2	LIG_NRBOX	143	149	0.611428571429	0.748142857143
Q9H9H4	LIG_PTAP_UEV_1	184	189	0.543333333333	-0.847333333333
P26010	LIG_PTB_Apo_2	772	779	0.41625	-0.00925
Q9Y5W3	LIG_KEPE_2	121	129	0.524444444444	0.351888888889
Q6PGN9	LIG_SxIP_EBH_1	276	289	0.687142857143	0.0122857142857
P05412	MOD_GSK3_1	236	243	0.7925	-0.52575
P05412	DOC_WW_Pin1_4	70	75	0.265	1.15533333333
P05412	DOC_WW_Pin1_4	60	65	0.316666666667	0.657333333333
P05412	DEG_SCF_FBW7_1	236	243	0.7925	-0.52575
P05412	LIG_KEPE_3	225	234	0.822	0.447
P05412	DOC_MAPK_1	32	42	0.351818181818	0.392181818182
P05412	MOD_PIKK_1	246	252	0.672857142857	0.0525714285714
P05412	DEG_COP1	227	234	0.82875	0.73025
P06241	LIG_SH2_SRC	531	534	0.765	-0.33075
P06241	MOD_TYR_CSK	527	535	0.681111111111	-0.469333333333
Q9UBS5	TRG_ER_diArg_1	923	926	0.8725	0.1935
P49768	LIG_PDZ_Class_2	462	467	0.11	-0.7305
P42566	LIG_AP2alpha_2	825	827	0.58	2.60233333333
P42566	LIG_AP2alpha_2	804	806	0.726666666667	0.846
P42566	LIG_AP2alpha_2	798	800	0.666666666667	0.801666666667
P42566	LIG_AP2alpha_2	664	666	0.443333333333	1.10033333333
P42566	LIG_AP2alpha_2	651	653	0.453333333333	1.11
P42566	LIG_AP2alpha_2	645	647	0.523333333333	0.321
P42566	LIG_AP2alpha_2	640	642	0.55	1.17633333333
P42566	LIG_AP2alpha_2	634	636	0.513333333333	0.731333333333
P42566	LIG_AP2alpha_2	629	631	0.523333333333	0.144
P42566	LIG_AP2alpha_2	623	625	0.49	0.336
P42566	LIG_AP2alpha_2	599	601	0.563333333333	1.575
P42566	LIG_AP2alpha_2	737	739	0.37	1.18033333333
P42566	LIG_AP2alpha_2	709	711	0.313333333333	0.369666666667
P42566	LIG_AP2alpha_2	692	694	0.416666666667	0.876333333333
P42566	LIG_AP2alpha_2	672	674	0.473333333333	1.11533333333
P41180	MOD_N-GLC_1	260	265	0.06	0.00383333333333
P41180	MOD_N-GLC_1	467	472	0.146666666667	-0.00716666666667
P41180	MOD_N-GLC_1	487	492	0.0933333333333	-0.002
P41180	MOD_N-GLC_1	89	94	0.045	0.220833333333
P41180	MOD_N-GLC_1	540	545	0.065	0.193666666667
P41180	MOD_N-GLC_1	385	390	0.461666666667	-1.01666666667
P41180	MOD_N-GLC_1	129	134	0.085	-0.3485
P41180	MOD_N-GLC_1	286	291	0.0433333333333	0.485166666667
P41180	MOD_N-GLC_1	445	450	0.065	0.352833333333
O60641	LIG_AP2alpha_1	642	646	0.43	0.0802
O60641	LIG_AP2alpha_1	564	568	0.476	0.972
O60641	LIG_AP2alpha_1	440	444	0.37	1.5134
P22736	MOD_PKB_1	346	354	0.741111111111	0.609
P22736	DOC_WW_Pin1_4	140	145	0.611666666667	0.5605
P22736	DOC_WW_Pin1_4	92	97	0.341666666667	-0.0623333333333
P22736	DOC_WW_Pin1_4	428	433	0.123333333333	-1.42683333333
P22736	DOC_WW_Pin1_4	137	142	0.555	0.923333333333
Q14207	DOC_CYCLIN_1	1062	1066	0.322	1.4332
Q9HD67	LIG_IQ	789	808	0.0875	0.14095
Q9HD67	LIG_IQ	766	785	0.003	-0.14115
Q9UPW6	MOD_SUMO	232	235	0.17	-0.2185
Q9UPW6	MOD_SUMO	349	352	0.615	-1.444
Q15293	TRG_ER_KDEL_1	328	331	0.825	0.834
P54845	LIG_KEPE_1	23	29	0.585714285714	0.102571428571
P42858	CLV_C14_Caspase3-7	547	551	0.752	-0.2558
P13497	MOD_N-GLC_1	598	603	0.255	0.161833333333
P13497	MOD_N-GLC_1	90	95	0.603333333333	-0.0735
P13497	MOD_N-GLC_1	141	146	0.236666666667	-0.261333333333
P13497	MOD_N-GLC_1	331	336	0.4	0.165833333333
P13497	MOD_N-GLC_1	362	367	0.0283333333333	0.324666666667
Q15596	LIG_NRBOX	689	695	0.522857142857	0.699142857143
Q15596	LIG_NRBOX	640	646	0.63	1.28842857143
Q15596	MOD_SUMO	238	241	0.3725	0.353
Q15596	MOD_SUMO	730	733	0.62	0.2695
Q15596	LIG_NRBOX	744	750	0.392857142857	0.986714285714
Q8N3Z6	LIG_SUMO_SBM_1	154	166	0.542307692308	-0.205538461538
Q8N3Z6	LIG_SUMO_SBM_1	75	81	0.425714285714	0.0461428571429
Q14114	LIG_PTB_Apo_2	860	867	0.42	1.32675
Q02410	LIG_PDZ_Class_2	832	837	0.451666666667	0.002
Q9BR01	DOC_WW_Pin1_4	5	10	0.815	0.367833333333
Q9BR01	DOC_WW_Pin1_4	8	13	0.651666666667	0.188333333333
P09629	LIG_HOMEOBOX	127	130	0.415	-0.10675
Q5SW96	TRG_AP2beta_CARGO_1	256	266	0.410909090909	0.345636363636
O43353	LIG_TRAF6	192	200	0.512222222222	0.510666666667
P55017	DOC_SPAK_OSR1_1	19	23	0.448	0.8128
P13671	MOD_N-GLC_1	323	328	0.0783333333333	-0.426166666667
P13671	MOD_CMANNOS	571	574	0.145	0.19
P13671	MOD_CMANNOS	568	571	0.1425	0.446
P13671	MOD_CMANNOS	29	32	0.0025	0.2385
Q16633	DEG_SIAH_1	46	54	0.447777777778	0.428666666667
P17676	MOD_SUMO	173	176	0.765	0.53025
Q99572	TRG_ER_diArg_1	575	578	0.12	1.08725
Q14209	LIG_Rb_pABgroove_1	420	428	0.0766666666667	0.79
Q14209	DOC_CYCLIN_1	87	91	0.414	0.4172
Q15797	LIG_WW_1	224	227	0.835	1.058
Q15797	MOD_GSK3_1	199	206	0.7075	-0.4435
Q15797	MOD_GSK3_1	207	214	0.75375	0.248625
Q9UQL6	LIG_CtBP_PxDLS_1	56	60	0.586	-0.3646
P63096	MOD_NMyristoyl	1	7	0.794285714286	0.677
P30273	LIG_TYR_ITAM	62	79	0.456111111111	0.0362777777778
Q9UKY1	LIG_SUMO_SBM_1	538	549	0.588333333333	0.0645833333333
O43521	LIG_Dynein_DLC8_1	110	116	0.637142857143	0.666857142857
Q9NWW0	LIG_HCF-1_HBM_1	76	79	0.3575	0.339
O75122	LIG_SxIP_EBH_1	515	525	0.640909090909	-0.318363636364
O75122	LIG_SxIP_EBH_1	492	502	0.610909090909	0.229
P30559	MOD_N-GLC_1	25	30	0.638333333333	0.0533333333333
P30559	MOD_N-GLC_1	7	12	0.55	-0.434
P30559	MOD_N-GLC_1	14	19	0.541666666667	-0.298
P08887	MOD_N-GLC_1	54	59	0.373333333333	0.0676666666667
P08887	MOD_N-GLC_1	220	225	0.366666666667	-0.215166666667
P08887	MOD_N-GLC_1	92	97	0.323333333333	1.0515
P01130	LIG_PTB_Apo_2	822	829	0.155	1.27825
P36956	CLV_C14_Caspase3-7	457	461	0.77	0.934
P36956	DEG_SCF_FBW7_1	425	430	0.733333333333	1.2425
O15525	LIG_KEPE_1	13	19	0.645714285714	-0.164428571429
P46940	LIG_IQ	836	854	0.102105263158	-0.111210526316
P46940	LIG_IQ	806	825	0.2685	0.2296
P11387	LIG_KEPE_2	116	123	0.7825	0.488375
Q13698	LIG_IQ	1523	1542	0.104	-0.0222
O14757	MOD_PIKK_1	314	320	0.581428571429	1.27914285714
O14757	MOD_PIKK_1	342	348	0.364285714286	1.04485714286
P50895	TRG_LysEnd_APsAcLL_1	604	609	0.771666666667	0.250333333333
Q92698	DOC_ANK_TNKS_1	690	697	0.4	-0.468375
Q07889	LIG_SH3_2	1151	1156	0.751666666667	1.5875
Q07889	MOD_ProDKin_1	1190	1196	0.685714285714	-0.700714285714
Q07889	MOD_ProDKin_1	1175	1181	0.777142857143	0.331857142857
Q07889	MOD_ProDKin_1	1164	1170	0.757142857143	-0.389714285714
Q07889	LIG_SH3_2	1152	1157	0.746666666667	1.20916666667
P02730	MOD_N-GLC_1	641	646	0.095	-0.483333333333
Q02078	MOD_SUMO	402	405	0.73	0.6285
Q02078	MOD_CDK_1	405	411	0.844285714286	1.275
Q02078	DOC_MAPK_1	269	277	0.641111111111	0.377444444444
O00203	LIG_Clathr_ClatBox_1	818	822	0.416	1.4742
Q13547	MOD_SUMO	443	446	0.51	-0.451
Q13547	MOD_SUMO	475	478	0.6925	-0.1115
P78543	DOC_WW_Pin1_4	144	149	0.153333333333	0.760166666667
Q96RI0	TRG_ER_diArg_1	182	185	0.0075	-0.184
Q9Y618	LIG_MYND_2	1113	1117	0.624	1.18
Q9Y618	LIG_MYND_2	1674	1678	0.264	0.4198
Q9Y618	DOC_WW_Pin1_4	1441	1446	0.603333333333	-0.449166666667
Q9Y618	DOC_WW_Pin1_4	1238	1243	0.356666666667	0.602
Q9Y618	LIG_CORNRBOX	2143	2151	0.352222222222	0.976666666667
Q9Y618	LIG_CORNRBOX	2350	2358	0.251111111111	1.06588888889
Q15942	LIG_EVH1_1	71	75	0.92	0.4162
Q15942	LIG_EVH1_1	104	108	0.882	0.2662
Q15942	LIG_EVH1_1	114	118	0.896	0.529
Q15942	LIG_EVH1_1	93	97	0.854	1.038
Q15942	LIG_EVH1_1	73	77	0.936	0.3116
Q9ULE6	MOD_NMyristoyl	1	7	0.872857142857	0.256
P04626	LIG_SH2_GRB2	1139	1142	0.715	0.49275
P04626	LIG_PDZ_Class_2	1250	1255	0.865	-0.332333333333
Q13309	DEG_APCC_DBOX_1	2	10	0.648888888889	-0.0634444444444
O14686	LIG_KEPE_1	4415	4421	0.584285714286	1.28814285714
P41743	DOC_AGCK_PIF_2	579	584	0.24	0.439
P24394	LIG_PTB_Phospho_1	491	497	0.425714285714	0.490285714286
Q16513	DOC_AGCK_PIF_2	974	979	0.405	0.453166666667
O43815	DOC_ANK_TNKS_1	301	308	0.69125	-0.01375
O43312	LIG_Actin_WH2_2	728	744	0.638235294118	0.102117647059
Q9Y6N7	LIG_EVH1_1	1186	1190	0.704	0.9378
Q15363	TRG_Golgi_diPhe_1	187	201	0.03	0.564333333333
Q8TEQ6	LIG_eIF4E_1	992	998	0.0228571428571	0.450428571429
Q6ICB4	LIG_OCRL_FandH_1	223	235	0.249230769231	0.468153846154
Q15303	LIG_SH2_STAT5	1056	1059	0.525	-0.336
Q15303	LIG_WW_1	1053	1056	0.615	-0.7555
P48023	MOD_N-GLC_1	259	264	0.0233333333333	0.549166666667
P48023	MOD_N-GLC_1	249	254	0.02	-0.313333333333
P48023	MOD_N-GLC_1	183	188	0.0116666666667	0.781833333333
P49715	LIG_KEPE_3	160	169	0.539	0.5116
P49715	LIG_KEPE_2	160	168	0.532222222222	0.304
P49715	LIG_KEPE_1	160	166	0.52	0.443571428571
P49715	MOD_SUMO	160	163	0.5075	0.1195
P18848	DEG_SCF_TRCP1_1	218	224	0.644285714286	-0.112428571429
O75928	LIG_SUMO_SBM_1	469	473	0.416	1.9856
Q07108	MOD_N-GLC_2	111	113	0.23	-0.665666666667
P09471	MOD_SPalmitoyl_4	1	7	0.772857142857	0.571857142857
Q16665	MOD_ProDKin_1	638	644	0.57	0.976142857143
Q16665	MOD_SUMO	476	479	0.5825	-0.24725
Q16665	MOD_SUMO	390	393	0.3275	0.6215
Q16665	LIG_KEPE_2	476	483	0.57625	-0.17375
Q16665	DEG_ODPH_VHL_1	562	574	0.423846153846	0.864076923077
Q16665	DEG_ODPH_VHL_1	400	413	0.347857142857	0.619785714286
Q13263	LIG_HP1_1	486	490	0.33	0.265
P57682	LIG_CtBP_PxDLS_1	61	65	0.586	0.4858
Q14699	MOD_NMyristoyl	1	7	0.817142857143	0.369
Q14653	DOC_WW_Pin1_4	336	341	0.0916666666667	-0.1455
Q15691	LIG_CAP-Gly_1	263	268	0.973333333333	-0.343666666667
Q9NZ52	TRG_LysEnd_GGAAcLL_2	388	395	0.32875	0.8115
P00740	MOD_N-GLC_1	212	217	0.42	-0.5915
P00740	MOD_N-GLC_1	202	207	0.328333333333	-0.290666666667
P00740	MOD_OGLYCOS	97	102	0.115	0.177166666667
Q9UJ78	LIG_SUMO_SBM_1	117	124	0.53875	0.4995
Q9UJ78	LIG_SUMO_SBM_2	56	63	0.625	0.72175
O00408	MOD_NMyristoyl	1	7	0.662857142857	0.508571428571
P04629	LIG_PTB_Phospho_1	490	496	0.281428571429	0.583571428571
P12830	CLV_C14_Caspase3-7	747	751	0.478	0.5722
O75674	LIG_PTAP_UEV_1	178	183	0.533333333333	-0.0323333333333
O75674	LIG_PTAP_UEV_1	309	314	0.753333333333	0.881833333333
Q01344	LIG_PDZ_Class_1	415	420	0.705	0.477166666667
P17542	MOD_ProDKin_1	119	125	0.48	0.835142857143
P08621	CLV_C14_Caspase3-7	338	342	0.93	0.0274
Q9UHP3	LIG_SUMO_SBM_1	91	95	0.438	1.3066
P09874	CLV_C14_Caspase3-7	211	215	0.496	-0.012
P52701	LIG_PCNA_PIPBox_1	4	13	0.562	1.0263
O60934	DOC_PIKK_1	736	743	0.41125	0.5055
O60934	MOD_PIKK_1	340	346	0.614285714286	0.432
P08581	LIG_SH2_GRB2	1356	1359	0.0575	0.8925
Q9H4A3	DOC_SPAK_OSR1_1	1957	1961	0.46	1.1656
Q9H4A3	DOC_SPAK_OSR1_1	1859	1863	0.354	1.6222
Q9H4A3	DOC_SPAK_OSR1_1	1945	1949	0.536	1.2048
Q9H4A3	DOC_SPAK_OSR1_1	1257	1261	0.364	0.7604
Q8NDI1	LIG_EH_1	369	373	0.706	0.4748
Q8NDI1	LIG_EH_1	320	324	0.518	1.4086
Q8NDI1	LIG_EH_1	308	312	0.548	-0.1506
Q8NDI1	LIG_EH_1	278	282	0.808	0.8854
Q8NDI1	LIG_EH_1	267	271	0.642	-0.3226
Q9UPQ9	LIG_PAM2_2	1476	1489	0.597857142857	0.607785714286
Q13950	LIG_WRPW_1	518	521	0.84	2.002
P39880	DOC_CYCLIN_1	1301	1305	0.252	-0.2094
O43516	LIG_Actin_WH2_1	33	49	0.511764705882	0.239470588235
O43516	LIG_EVH1_3	454	466	0.520769230769	0.359076923077
P11274	LIG_PDZ_Class_1	1266	1271	0.595	-0.2775
Q99661	LIG_SxIP_EBH_1	93	104	0.655	0.49625
P27986	LIG_SH3_2	308	313	0.701666666667	0.4195
P27986	LIG_SH3_2	305	310	0.708333333333	0.7885
P27986	LIG_SH3_1	88	94	0.767142857143	0.619857142857
Q12986	LIG_PAM2_1	11	23	0.46	0.0
Q9H2S9	LIG_CtBP_PxDLS_1	425	429	0.75	-0.6376
P49757	LIG_EH_1	636	640	0.666	0.6066
P49137	TRG_NES_CRM1_1	354	368	0.287333333333	0.377133333333
P54252	MOD_GSK3_1	253	260	0.52	0.66675
Q9NS37	LIG_HCF-1_HBM_1	303	306	0.425	-0.34625
O95613	CLV_Separin_Metazoa	2228	2232	0.318	0.4406
Q9HAW4	CLV_C14_Caspase3-7	22	26	0.818	-0.4062
Q9HAW4	DEG_SCF_TRCP1_1	29	34	0.768333333333	-0.247166666667
P14316	LIG_KEPE_1	136	142	0.545714285714	-0.381142857143
Q9UMZ2	LIG_AP_GAE_1	773	779	0.481428571429	0.830857142857
P49716	MOD_SUMO	119	122	0.6525	0.01325
Q15744	MOD_SUMO	120	123	0.6275	1.0445
P32926	CLV_C14_Caspase3-7	778	782	0.372	-0.764
Q13085	LIG_BRCT_BRCA1_1	1262	1266	0.576	-0.7082
Q9UBP0	TRG_NLS_MonoExtN_4	7	13	0.832857142857	-0.342285714286
P43146	DEG_SIAH_1	1331	1339	0.61	-0.528333333333
P00750	MOD_OFUCOSY	91	97	0.00428571428571	0.787571428571
Q13905	LIG_SH3_2	284	289	0.746666666667	1.01716666667
Q15637	LIG_ULM_U2AF65_1	15	23	0.662222222222	0.485111111111
P02786	TRG_ENDOCYTIC_2	20	23	0.2525	0.8155
Q9NY61	DOC_WW_Pin1_4	143	148	0.591666666667	-0.833
P49685	TRG_ER_diArg_1	352	354	0.33	-0.08
Q9BY44	LIG_eIF4E_2	446	452	0.612857142857	1.54042857143
P22307	TRG_PTS1	544	547	0.765	0.0
Q96EQ8	MOD_NMyristoyl	1	7	0.892857142857	0.799571428571
P51531	LIG_Rb_LxCxE_1	1294	1298	0.428	-0.3584
P24864	MOD_GSK3_1	388	395	0.7475	0.53175
P24864	MOD_GSK3_1	392	399	0.785	1.1785
P24864	DEG_SCF_FBW7_1	393	399	0.787142857143	1.23157142857
Q05586	MOD_PKA_1	894	900	0.691428571429	0.425857142857
Q05586	TRG_ER_diArg_1	893	895	0.656666666667	1.95833333333
P25942	LIG_TRAF2_1	250	253	0.6825	0.45475
P25942	LIG_TRAF6	231	239	0.765555555556	-0.028
P25942	LIG_TRAF2_1	104	107	0.035	-0.20875
Q99708	LIG_BRCT_BRCA1_1	326	330	0.558	1.466
Q99708	LIG_Rb_LxCxE_1	153	157	0.572	-0.1054
Q99708	LIG_CtBP_PxDLS_1	490	494	0.424	1.291
O75884	LIG_Rb_LxCxE_1	63	67	0.152	-0.1974
Q6PGQ7	DEG_SCF_TRCP1_1	496	501	0.348333333333	1.10116666667
Q9ULR5	LIG_PAM2_1	108	120	0.602307692308	0.727076923077
Q02363	DEG_APCC_DBOX_1	99	107	0.531111111111	0.265777777778
Q92945	LIG_NBox_RRM_1	74	84	0.497272727273	0.779727272727
Q92945	DOC_WW_Pin1_4	178	183	0.595	-0.0475
Q13724	MOD_N-GLC_1	656	661	0.346666666667	-0.0453333333333
P48050	LIG_PDZ_Class_1	440	445	0.601666666667	0.325333333333
P31749	DOC_WW_Pin1_4	447	452	0.641666666667	-0.505166666667
P31749	DOC_WW_Pin1_4	89	94	0.445	-0.0363333333333
Q9Y463	MOD_TYR_DYR	267	277	0.0581818181818	-0.0140909090909
O75074	TRG_LysEnd_GGAAcLL_1	764	770	0.657142857143	0.617857142857
Q8TEU7	LIG_PDZ_Class_1	1596	1601	0.935	1.60233333333
Q16512	DOC_AGCK_PIF_2	932	937	0.296666666667	0.268666666667
Q96KQ4	MOD_LATS_1	378	384	0.56	0.215
Q13029	LIG_Rb_LxCxE_1	310	314	0.698	-0.605
Q9Y6W5	LIG_Actin_WH2_1	437	453	0.390588235294	0.519294117647
P22059	TRG_ER_FFAT_1	353	364	0.6525	0.7775
Q99720	TRG_ER_diArg_1	7	9	0.01	-0.267666666667
Q99640	DOC_CYCLIN_1	486	489	0.4525	1.17975
P07686	MOD_N-GLC_1	326	331	0.143333333333	-0.39
P07686	MOD_N-GLC_1	189	194	0.205	-0.492666666667
P07686	MOD_N-GLC_1	83	88	0.243333333333	-0.214666666667
O95081	LIG_EH_1	477	481	0.904	-0.4718
O95081	LIG_EH_1	458	462	0.648	0.4492
O95081	LIG_EH_1	380	384	0.668	-0.6272
O95081	LIG_EH_1	365	369	0.412	-0.174
Q13043	CLV_C14_Caspase3-7	323	327	0.776	0.1138
Q13043	TRG_NES_CRM1_1	359	374	0.653125	0.062875
Q92615	LIG_PAM2_1	54	66	0.396153846154	0.400615384615
Q53EL6	DEG_SCF_TRCP1_1	70	76	0.64	0.336857142857
O43524	LIG_14-3-3_3	29	34	0.655	1.27966666667
O43524	LIG_14-3-3_3	250	255	0.66	0.541666666667
P08047	MOD_ProDKin_1	736	742	0.465714285714	-0.195
P08047	MOD_ProDKin_1	450	456	0.477142857143	0.0685714285714
Q71RC2	LIG_PAM2_1	13	25	0.44	0.376
P05556	LIG_PTB_Apo_2	789	796	0.54	-0.275625
P05556	LIG_PTB_Apo_2	777	784	0.355	0.421875
Q9Y458	LIG_EH1_1	9	17	0.386666666667	0.727888888889
P19086	MOD_SPalmitoyl_4	1	7	0.897142857143	0.848857142857
P50539	LIG_Sin3_1	9	19	0.185454545455	0.331727272727
P37231	MOD_SUMO	106	109	0.375	0.26
P23634	LIG_PDZ_Class_1	1236	1241	0.833333333333	0.154333333333
Q96QC0	DOC_PP1	395	402	0.4525	0.1345
O15151	LIG_14-3-3_3	339	344	0.233333333333	0.0875
O15151	LIG_14-3-3_1	364	369	0.458333333333	0.991
O15151	MOD_PIKK_1	400	406	0.511428571429	0.054
O15151	DOC_USP7_1	398	402	0.44	0.5694
O15151	DOC_USP7_1	8	12	0.408	-0.7962
Q5JSP0	MOD_GSK3_1	73	80	0.6325	0.96075
Q5JSP0	MOD_GSK3_1	77	84	0.635	0.720875
Q5JSP0	DEG_SCF_TRCP1_1	75	80	0.63	0.856333333333
Q16644	TRG_NLS_MonoCore_2	363	368	0.671666666667	0.524333333333
Q00987	MOD_PKB_1	181	189	0.481111111111	0.828333333333
Q00987	MOD_PKB_1	161	169	0.654444444444	-0.188777777778
Q00987	MOD_PIKK_1	404	410	0.608571428571	-0.076
Q00987	DOC_USP7_1	397	401	0.678	1.4236
Q00987	DOC_USP7_1	226	230	0.634	-0.6174
Q00987	DOC_USP7_1	147	151	0.704	-0.7914
Q00987	MOD_PIKK_1	392	398	0.691428571429	0.895857142857
P50570	LIG_SH3_2	829	834	0.616666666667	0.0885
P55211	MOD_PKB_1	191	199	0.1	-0.00977777777778
P55211	CLV_C14_Caspase3-7	327	331	0.542	-0.2688
P55211	LIG_BIR_III_2	315	319	0.818	0.1912
P09769	MOD_TYR_CSK	519	527	0.795555555556	-0.492444444444
Q12772	CLV_C14_Caspase3-7	465	469	0.51	-0.2836
P56915	LIG_EH1_1	5	13	0.322222222222	1.01988888889
Q06187	LIG_SH3_1	200	206	0.628571428571	0.385857142857
Q06187	LIG_SH3_1	186	192	0.792857142857	1.17914285714
P07358	MOD_CMANNOS	551	554	0.225	0.215
P07358	MOD_CMANNOS	70	73	0.0675	0.8875
P11831	MOD_PIKK_1	443	449	0.564285714286	-0.294142857143
P11831	MOD_PIKK_1	432	438	0.382857142857	0.0321428571429
P17509	LIG_HOMEOBOX	128	131	0.4075	1.79975
Q06124	LIG_SH2_GRB2	546	549	0.55	1.014
O00571	LIG_eIF4E_2	38	44	0.587142857143	1.70185714286
Q9UKG1	LIG_OCRL_FandH_1	403	415	0.756923076923	-0.228076923077
Q9Y5R5	LIG_EH1_1	542	550	0.207777777778	0.773555555556
P84022	DOC_WW_Pin1_4	210	215	0.593333333333	-0.764
P84022	DOC_WW_Pin1_4	205	210	0.675	-0.140833333333
P84022	DOC_WW_Pin1_4	176	181	0.815	0.6005
P84022	MOD_GSK3_1	201	208	0.72625	-0.6885
P84022	DOC_WW_Pin1_4	201	206	0.743333333333	-0.846
Q12959	DEG_SCF_TRCP1_1	597	602	0.276666666667	-0.357833333333
P07766	LIG_TYR_ITAM	185	202	0.747222222222	0.412777777778
P07766	LIG_SH3_5	184	188	0.832	0.8154
O00141	DOC_AGCK_PIF_1	418	423	0.211666666667	1.0995
P51955	DEG_APCC_TPR_1	443	445	0.756666666667	1.53366666667
P51955	MOD_NEK2_1	172	177	0.155	0.0615
P51955	DOC_PP1	381	387	0.334285714286	0.936714285714
Q08999	DOC_CYCLIN_1	680	684	0.714	0.8182
Q13352	DOC_CYCLIN_1	5	9	0.588	1.1726
Q9H0W7	LIG_HCF-1_HBM_1	123	126	0.35	0.395
Q15583	LIG_Sin3_3	379	386	0.18875	0.0
Q15583	LIG_CtBP_PxDLS_1	153	157	0.596	0.0
P26715	LIG_TYR_ITIM	38	43	0.386666666667	0.472833333333
Q96BK5	LIG_TRFH_1	289	293	0.706	-0.3846
Q58A45	LIG_PAM2_1	284	296	0.536923076923	0.402076923077
Q9Y6I3	TRG_AP2beta_CARGO_1	402	411	0.596	-0.0672
Q9Y6I3	LIG_EH_1	501	505	0.696	1.1194
Q9Y6I3	LIG_EH_1	517	521	0.65	0.5974
Q9Y6I3	LIG_EH_1	571	575	0.856	0.7332
O75695	MOD_NMyristoyl	1	7	0.825714285714	0.771857142857
Q8TF74	LIG_EVH1_3	400	412	0.388461538462	0.208
P38398	MOD_PKB_1	504	512	0.612222222222	-0.412
P38398	TRG_NLS_MonoExtN_4	606	611	0.65	0.795333333333
P38398	TRG_NLS_MonoExtC_3	503	508	0.616666666667	-0.226
P38398	TRG_NLS_MonoCore_2	503	508	0.616666666667	-0.226
P38398	TRG_NLS_MonoExtN_4	504	509	0.623333333333	-0.406333333333
P38398	DOC_PP1	896	902	0.51	0.386
P38398	TRG_NLS_MonoCore_2	502	507	0.613333333333	0.195666666667
P38398	TRG_NLS_MonoExtC_3	502	507	0.613333333333	0.195666666667
P38398	TRG_NLS_MonoExtN_4	501	508	0.5975	-0.0315
P38398	MOD_PIKK_1	1521	1527	0.437142857143	0.756571428571
P38398	MOD_PIKK_1	1420	1426	0.56	0.453285714286
P38398	MOD_PIKK_1	1384	1390	0.522857142857	-0.173571428571
P28715	LIG_PCNA_PIPBox_1	990	999	0.239	0.3415
Q9Y6Q6	LIG_TRAF6	342	350	0.727777777778	0.326555555556
Q9Y6Q6	LIG_TRAF6	375	383	0.631111111111	0.429222222222
Q9Y6Q6	LIG_TRAF6	451	459	0.287777777778	0.291
P14653	LIG_HOMEOBOX	180	183	0.625	1.002
Q16478	TRG_ER_diArg_1	862	865	0.6875	-0.39225
P46531	DOC_WW_Pin1_4	2133	2138	0.491666666667	-0.449166666667
P46531	DOC_WW_Pin1_4	2118	2123	0.288333333333	0.347166666667
P46531	DOC_WW_Pin1_4	2129	2134	0.521666666667	-1.09316666667
P46531	DEG_SCF_FBW7_2	2508	2515	0.72125	0.27125
Q9UBC2	LIG_AP2alpha_2	839	841	0.55	2.74633333333
Q9UBC2	LIG_AP2alpha_2	833	835	0.593333333333	0.101666666667
Q9UBC2	LIG_AP2alpha_2	823	825	0.716666666667	0.625
Q9UBC2	LIG_AP2alpha_2	812	814	0.776666666667	0.933666666667
Q9UBC2	LIG_AP2alpha_2	768	770	0.736666666667	1.769
Q9UBC2	LIG_AP2alpha_2	728	730	0.526666666667	2.047
Q9UBC2	LIG_AP2alpha_2	722	724	0.52	1.17933333333
Q9UBC2	LIG_AP2alpha_2	709	711	0.516666666667	0.844333333333
Q9UBC2	LIG_AP2alpha_2	703	705	0.603333333333	-0.064
Q9UBC2	LIG_AP2alpha_2	690	692	0.65	1.80833333333
Q9UBC2	LIG_AP2alpha_2	685	687	0.563333333333	1.343
Q9UBC2	LIG_AP2alpha_2	667	669	0.683333333333	0.853
Q9UBC2	LIG_AP2alpha_2	661	663	0.74	1.377
Q9UBC2	LIG_AP2alpha_2	656	658	0.79	0.643
Q9UBC2	LIG_AP2alpha_2	645	647	0.823333333333	0.218333333333
Q9UBC2	LIG_AP2alpha_2	640	642	0.796666666667	0.190333333333
Q9UBC2	LIG_AP2alpha_2	629	631	0.72	1.254
Q9UBC2	LIG_AP2alpha_2	624	626	0.716666666667	1.719
Q9UBC2	LIG_AP2alpha_2	618	620	0.73	1.14233333333
Q9UBC2	LIG_AP2alpha_2	599	601	0.363333333333	0.49
Q9Y4C0	LIG_PDZ_Class_2	1638	1643	0.896666666667	1.0375
Q15185	LIG_MYND_3	156	160	0.996	0.8734
P08631	MOD_NMyristoyl	1	7	0.802857142857	-0.450714285714
P08631	LIG_SH3_4	248	255	0.4975	-0.18175
P08631	MOD_TYR_CSK	518	526	0.763333333333	-0.317666666667
Q13426	LIG_FHA_2	231	237	0.755714285714	1.10885714286
Q05513	DOC_AGCK_PIF_2	575	580	0.29	0.900666666667
O00562	TRG_ER_FFAT_1	347	355	0.6	0.713333333333
P55212	CLV_C14_Caspase3-7	20	24	0.512	0.3384
P55212	CLV_C14_Caspase3-7	190	194	0.228	-0.0528
P55212	CLV_C14_Caspase3-7	176	180	0.304	0.021
P27540	MOD_SUMO	244	247	0.4875	0.6145
P84077	MOD_NMyristoyl	1	7	0.338571428571	0.0
Q86TG7	DEG_SIAH_1	253	261	0.588888888889	-0.185777777778
Q9GZU1	MOD_PKA_1	554	560	0.117142857143	-0.250142857143
P23025	MOD_PIKK_1	193	199	0.21	0.374571428571
Q96BR1	DOC_AGCK_PIF_1	482	487	0.135	0.7695
Q14934	MOD_ProDKin_1	167	173	0.475714285714	0.312142857143
Q14934	MOD_ProDKin_1	165	171	0.554285714286	-0.350428571429
P29966	MOD_NMyristoyl	1	7	0.811428571429	0.272
P05111	MOD_N-GLC_1	301	306	0.24	-1.26466666667
Q8IZP0	LIG_SH3_5	417	421	0.86	0.0442
Q13627	MOD_TYR_DYR	315	325	0.0527272727273	-0.0572727272727
P16070	TRG_LysEnd_APsAcLL_1	708	713	0.64	0.358833333333
Q86XX4	LIG_PDZ_Class_1	4002	4007	0.718333333333	0.555666666667
Q8NI77	DEG_APCC_TPR_1	896	898	0.89	0.388
Q01094	LIG_HCF-1_HBM_1	97	100	0.675	-0.3095
Q01094	LIG_Rb_pABgroove_1	419	427	0.218888888889	0.551888888889
Q01094	MOD_PIKK_1	28	34	0.108571428571	0.146
Q01094	DOC_CYCLIN_1	90	94	0.676	0.3784
Q92956	LIG_TRAF2_1	268	271	0.5525	1.13625
P26599	MOD_PKA_1	13	19	0.32	0.938285714286
P18827	LIG_PDZ_Class_2	305	310	0.836666666667	0.329666666667
Q13936	LIG_IQ	1666	1685	0.14	0.34815
P46937	LIG_14-3-3_1	124	129	0.598333333333	0.6575
P46937	LIG_PDZ_Class_1	499	504	0.466666666667	-0.2475
Q04637	LIG_eIF4E_1	612	618	0.0957142857143	0.647142857143
P54652	LIG_TPR	636	639	0.9575	0.89975
P32004	TRG_ENDOCYTIC_2	1176	1179	0.6325	-0.4745
Q02447	MOD_SUMO	550	553	0.745	0.0565
Q9NQ25	LIG_TYR_ITSM	300	307	0.4775	0.692625
Q9NQ25	LIG_TYR_ITSM	280	287	0.54625	0.607375
P26842	LIG_TRAF2_1	246	249	0.6775	0.66525
P07357	MOD_CMANNOS	545	548	0.18	0.83575
P07357	MOD_CMANNOS	542	545	0.18	1.03925
P07357	MOD_CMANNOS	44	47	0.0525	0.77375
P50616	LIG_PAM2_1	265	277	0.743076923077	0.525
P50616	LIG_PAM2_1	130	142	0.483846153846	0.512307692308
P50616	MOD_ProDKin_1	151	157	0.534285714286	-0.00714285714286
P54198	DOC_CYCLIN_1	629	633	0.396	0.0
P30518	TRG_ER_diArg_1	247	249	0.82	-0.494
Q9Y6B2	LIG_Rb_LxCxE_1	178	182	0.258	-0.1648
P78314	DOC_ANK_TNKS_1	414	421	0.8075	1.113
P27918	MOD_CMANNOS	385	388	0.0975	1.29275
P27918	MOD_CMANNOS	382	385	0.075	0.83225
P27918	MOD_CMANNOS	321	324	0.29	1.051
P27918	MOD_CMANNOS	260	263	0.1725	0.66225
P27918	MOD_CMANNOS	199	202	0.195	0.59275
P27918	MOD_CMANNOS	196	199	0.18	0.374
P27918	MOD_CMANNOS	142	145	0.1375	0.65925
P27918	MOD_CMANNOS	139	142	0.12	0.15725
P27918	MOD_CMANNOS	83	86	0.0425	0.82725
P31314	LIG_HOMEOBOX	174	177	0.3875	0.56125
Q13330	LIG_SUMO_SBM_1	711	715	0.914	1.2162
P10242	MOD_SUMO	526	529	0.6275	0.01125
P10242	MOD_SUMO	502	505	0.46	0.6205
O75821	LIG_eIF4E_2	213	219	0.71	1.40628571429
P21860	LIG_PTB_Phospho_1	1322	1328	0.304285714286	1.152
P04921	LIG_PDZ_Class_2	123	128	0.775	0.0
P41212	MOD_ProDKin_1	254	260	0.782857142857	-0.276714285714
P01106	MOD_GSK3_1	55	62	0.455	0.819
P01106	MOD_ProDKin_1	59	65	0.465714285714	1.06257142857
P01106	TRG_NLS_MonoExtC_3	322	328	0.518571428571	0.157571428571
P01106	TRG_NLS_MonoExtN_4	320	327	0.5475	0.270375
P01106	DEG_SCF_FBW7_1	55	62	0.455	0.819
P01106	LIG_SH3_2	60	65	0.471666666667	0.988666666667
P01106	DOC_WW_Pin1_4	59	64	0.465	1.39283333333
P01106	DOC_WW_Pin1_4	55	60	0.455	0.569166666667
P01106	MOD_ProDKin_1	68	74	0.368571428571	-0.578428571429
Q12873	LIG_SUMO_SBM_1	1995	2000	0.745	0.0
P35568	DOC_WW_Pin1_4	431	436	0.436666666667	0.224
P35568	LIG_14-3-3_3	267	272	0.65	0.308666666667
P35568	LIG_14-3-3_3	638	643	0.635	0.622333333333
P35568	LIG_14-3-3_3	371	376	0.673333333333	0.529333333333
O60566	LIG_GLEBS_BUB3_1	409	417	0.133333333333	1.49666666667
Q9Y5M8	TRG_ER_diArg_1	7	9	0.696666666667	-0.982333333333
P52945	LIG_HOMEOBOX	119	122	0.465	1.1285
Q96PY5	MOD_NMyristoyl	1	7	0.934285714286	0.384285714286
P13051	LIG_PCNA_PIPBox_1	4	13	0.608	0.6789
P13051	DEG_SCF_FBW7_1	58	64	0.808571428571	-0.601285714286
Q5VV67	LIG_HCF-1_HBM_1	1295	1298	0.545	0.5005
P07900	MOD_PIKK_1	4	10	0.965714285714	-1.793
P07900	MOD_PIKK_1	2	8	0.984285714286	-1.58514285714
P07900	LIG_TPR	729	732	0.985	1.25025
Q13541	DOC_WD40_RPTOR_TOS_1	114	118	0.946	1.333
Q13541	LIG_eIF4E_1	54	60	0.428571428571	0.0144285714286
P16104	LIG_BRCT_MDC1_1	139	143	0.88	0.1634
P06213	LIG_PTB_Phospho_1	993	999	0.235714285714	0.853857142857
P06213	LIG_SH2_STAT5	1361	1364	0.5675	-0.36325
P35251	LIG_Rb_LxCxE_1	663	667	0.166	-0.3026
P63098	MOD_NMyristoyl	1	7	0.714285714286	0.111571428571
P48039	LIG_PDZ_Class_3	345	350	0.738333333333	-0.199833333333
Q9H074	LIG_PAM2_1	126	138	0.217692307692	0.219461538462
O15523	LIG_eIF4E_2	38	44	0.601428571429	1.69457142857
O95644	MOD_PKA_2	291	297	0.597142857143	0.154285714286
O95644	MOD_PKA_2	242	248	0.592857142857	-0.229142857143
O95644	MOD_PKA_1	266	272	0.677142857143	0.527857142857
O95644	MOD_GSK3_1	287	294	0.6575	-0.0665
O95644	MOD_GSK3_1	238	245	0.61875	0.41925
O95644	LIG_KEPE_2	913	921	0.477777777778	0.432555555556
O95644	LIG_KEPE_2	701	708	0.49375	0.601
O95644	LIG_KEPE_2	348	356	0.634444444444	0.693111111111
O95644	DOC_PP2B_1	117	123	0.322857142857	1.17314285714
O15178	LIG_EH1_1	14	22	0.463333333333	0.0731111111111
Q12931	LIG_Rb_LxCxE_1	525	529	0.056	-0.0186
Q13118	DEG_SIAH_1	200	208	0.372222222222	0.171222222222
Q13118	LIG_Sin3_2	39	48	0.265	0.8394
P11021	TRG_ER_KDEL_1	651	654	0.9825	0.9135
O43187	LIG_TRAF6	524	532	0.748888888889	1.04688888889
O43187	LIG_TRAF6	555	563	0.475555555556	-0.134
Q99816	LIG_EABR_CEP55_1	154	164	0.458181818182	-0.498909090909
Q99816	LIG_PTAP_UEV_1	319	324	0.12	-0.180166666667
Q07011	LIG_TRAF2_1	246	249	0.3925	0.48975
Q07011	LIG_TRAF2_1	234	237	0.2775	-0.1365
P06729	LIG_GYF	295	303	0.988888888889	0.450333333333
P06729	LIG_SH3_3	294	300	0.988571428571	0.223142857143
P06729	LIG_GYF	281	289	0.982222222222	0.148666666667
Q99583	LIG_Sin3_1	3	13	0.39	0.645818181818
P04070	MOD_N-GLC_2	371	373	0.183333333333	0.830333333333
Q8IX07	LIG_CtBP_PxDLS_1	794	798	0.736	1.26
Q02548	LIG_EH1_1	178	186	0.411111111111	0.631333333333
Q13322	MOD_ProDKin_1	473	479	0.512857142857	0.233285714286
Q13322	MOD_ProDKin_1	147	153	0.602857142857	-0.410857142857
O00206	MOD_N-GLC_1	574	579	0.05	0.406666666667
O00206	MOD_N-GLC_1	525	530	0.0383333333333	0.517
P07947	MOD_TYR_CSK	533	541	0.682222222222	-0.436222222222
Q05193	LIG_SH3_2	833	838	0.833333333333	-0.1055
Q6PEW1	LIG_SUMO_SBM_2	275	280	0.651666666667	0.856166666667
Q6PEW1	LIG_SUMO_SBM_1	263	269	0.468571428571	0.503
P78363	MOD_N-GLC_1	503	508	0.0333333333333	-0.237
P78363	MOD_N-GLC_1	1661	1666	0.115	0.431166666667
P78363	MOD_N-GLC_1	97	102	0.173333333333	0.2175
P78363	MOD_N-GLC_1	414	419	0.205	0.378333333333
P78363	MOD_N-GLC_1	443	448	0.146666666667	-0.5205
P78363	MOD_N-GLC_1	1468	1473	0.491666666667	-0.441
P78363	MOD_N-GLC_1	1528	1533	0.226666666667	0.8675
P78363	MOD_N-GLC_1	1587	1592	0.283333333333	0.0771666666667
Q13444	LIG_SH3_2	767	772	0.721666666667	0.6245
P55210	LIG_BIR_III_2	23	27	0.582	1.0582
Q9UJY1	MOD_PKA_2	54	60	0.315714285714	0.181285714286
Q8IWB6	LIG_EABR_CEP55_1	792	802	0.249090909091	0.726818181818
Q8TBB0	LIG_HCF-1_HBM_1	139	142	0.2	-0.247
O00560	LIG_LYPXL_S_1	49	53	0.234	1.3314
O00560	LIG_LYPXL_S_1	45	49	0.32	0.0492
O00560	LIG_LYPXL_S_1	3	7	0.558	1.4936
P35610	TRG_ER_diArg_1	10	13	0.6925	0.0
P10451	LIG_RGD	159	161	0.37	1.28766666667
P29590	MOD_SUMO	489	492	0.58	0.67275
P29590	LIG_SUMO_SBM_1	557	566	0.62	0.7396
P29590	DOC_WW_Pin1_4	515	520	0.806666666667	0.432166666667
P29590	DOC_WW_Pin1_4	527	532	0.648333333333	-0.172
P29590	DOC_WW_Pin1_4	502	507	0.771666666667	0.307333333333
P29590	DOC_WW_Pin1_4	406	411	0.613333333333	0.550833333333
P29590	DOC_WW_Pin1_4	524	529	0.705	-0.254833333333
P29590	DOC_WW_Pin1_4	400	405	0.598333333333	-0.410333333333
P29590	MOD_SUMO	159	162	0.0375	0.55375
O15164	LIG_HP1_1	713	717	0.474	0.2586
O43683	LIG_GLEBS_BUB3_1	248	256	0.278888888889	0.491
O43683	DEG_APCC_KENBOX_2	624	628	0.318	0.3294
O43683	DEG_APCC_KENBOX_2	534	538	0.496	-0.1136
Q9H5L6	LIG_HCF-1_HBM_1	123	126	0.5	0.1525
P01225	MOD_N-GLC_1	24	29	0.0	0.4235
Q15054	LIG_PCNA_PIPBox_1	456	465	0.703	0.5254
Q00613	MOD_ProDKin_1	304	310	0.794285714286	-0.186285714286
Q00613	MOD_GSK3_1	300	307	0.75625	0.475875
Q00613	MOD_SUMO	297	300	0.7575	0.49275
Q15078	MOD_NMyristoyl	1	7	0.675714285714	1.38971428571
P23443	DOC_WD40_RPTOR_TOS_1	28	33	0.708333333333	0.6515
P04049	MOD_PKB_1	254	262	0.695555555556	1.24577777778
P04049	LIG_14-3-3_1	256	261	0.683333333333	1.392
P04049	LIG_14-3-3_1	618	623	0.48	0.884166666667
P40225	MOD_N-GLC_1	339	344	0.698333333333	-0.945333333333
P40225	MOD_N-GLC_1	254	259	0.405	0.0111666666667
P40225	MOD_N-GLC_1	205	210	0.438333333333	-0.671
P40225	MOD_N-GLC_1	233	238	0.336666666667	0.693666666667
P40225	MOD_N-GLC_1	347	352	0.89	0.825666666667
P40225	MOD_N-GLC_1	196	201	0.345	0.780833333333
P12956	LIG_HP1_1	352	356	0.034	-0.1686
Q86UR1	MOD_PKA_1	169	175	0.598571428571	-0.722571428571
Q86UR1	MOD_PKA_2	458	464	0.502857142857	-1.07371428571
Q01196	LIG_WRPW_1	450	453	0.7725	2.156
Q92754	MOD_SUMO	9	12	0.4225	0.4305
P48539	LIG_IQ	40	59	0.524	0.17705
O75925	LIG_SUMO_SBM_1	459	463	0.526	1.4892
Q9BZW8	LIG_TYR_ITSM	338	345	0.53	-0.34275
Q9BZW8	LIG_TYR_ITSM	313	320	0.515	-0.252
Q9BZW8	LIG_TYR_ITSM	267	274	0.40125	0.5145
P17181	DEG_SCF_TRCP1_1	534	539	0.721666666667	1.25366666667
P07948	MOD_TYR_CSK	504	512	0.757777777778	-0.265888888889
P30622	LIG_CAP-Gly_1	1434	1438	0.636	-0.6814
P14651	LIG_HOMEOBOX	130	133	0.6725	1.5
P98174	DEG_SCF_TRCP1_1	282	287	0.686666666667	0.77
P16109	LIG_PTB_Apo_2	820	827	0.52	-0.096875
Q13563	TRG_Cilium_RVxP_2	6	10	0.916	0.5692
P78317	LIG_SUMO_SBM_1	68	72	0.378	-0.3352
P78317	LIG_SUMO_SBM_1	58	62	0.28	1.0878
P78317	LIG_SUMO_SBM_2	45	49	0.348	0.5776
P78317	LIG_SUMO_SBM_1	36	41	0.436666666667	-0.300166666667
P78527	CLV_C14_Caspase3-7	2710	2714	0.476	-0.2808
P45985	DOC_MAPK_1	40	48	0.566666666667	0.0905555555556
Q9P270	LIG_CAP-Gly_2	575	581	0.714285714286	-0.00114285714286
P40259	LIG_TYR_ITAM	193	210	0.388888888889	0.362888888889
P31431	LIG_PDZ_Class_2	193	198	0.66	0.0931666666667
Q9Y5J3	LIG_WRPW_1	294	304	0.584545454545	0.619181818182
O43711	LIG_HOMEOBOX	125	128	0.2225	0.81475
P09067	LIG_HOMEOBOX	177	180	0.56	1.63575
Q9HB71	DEG_SIAH_1	59	67	0.28	0.0282222222222
Q9BSI4	LIG_TRFH_1	258	262	0.642	1.1816
P21452	MOD_N-GLC_1	18	23	0.355	0.188333333333
P21452	MOD_N-GLC_1	10	15	0.483333333333	-0.269833333333
Q9Y6R0	LIG_EH_1	594	598	0.528	0.8738
Q14980	DOC_ANK_TNKS_1	1742	1749	0.6975	0.295625
P22309	TRG_ER_diLys_1	529	533	0.86	-0.6844
O15118	TRG_LysEnd_APsAcLL_1	1271	1276	0.656666666667	-0.0256666666667
P41970	LIG_CtBP_PxDLS_1	273	277	0.608	0.4478
P35869	LIG_Rb_LxCxE_1	331	335	0.024	-0.1376
P10636	LIG_SH3_1	547	553	0.702857142857	0.619571428571
P18206	LIG_EVH1_1	842	846	0.856	0.1648
O75444	LIG_KEPE_2	32	40	0.311111111111	-0.200111111111
P11473	CLV_C14_Caspase3-7	195	199	0.428	-0.4528
P13010	DOC_PIKK_1	720	728	0.491111111111	-0.614555555556
P19419	DOC_MAPK_2	395	398	0.3975	1.488
P19419	DOC_MAPK_1	312	321	0.791	0.8199
Q14526	LIG_CtBP_PxDLS_1	241	246	0.415	1.123
Q14526	MOD_SUMO	332	335	0.5175	0.88275
P29374	LIG_Rb_LxCxE_1	957	961	0.466	0.5348
Q12972	DOC_PP1	198	204	0.514285714286	-0.350857142857
P40855	TRG_PEX_3	18	29	0.640833333333	0.926083333333
P40855	TRG_PEX_2	71	75	0.374	-0.1104
Q14814	MOD_CDK_1	441	447	0.695714285714	1.00942857143
P16410	TRG_ENDOCYTIC_2	201	204	0.3725	1.09225
O43149	MOD_NMyristoyl	1	7	0.942857142857	0.852428571429
O43854	LIG_RGD	96	98	0.0366666666667	0.639666666667
P30304	DOC_CYCLIN_1	11	15	0.53	0.3408
Q96PX1	MOD_NMyristoyl	1	7	0.812857142857	0.195428571429
P19793	MOD_PKA_2	24	30	0.614285714286	-0.221714285714
P26045	LIG_14-3-3_3	832	837	0.07	-0.653
P26045	LIG_14-3-3_3	356	361	0.401666666667	0.928833333333
P12931	MOD_CDK_1	72	78	0.497142857143	-0.422571428571
P12931	MOD_NMyristoyl	1	7	0.975714285714	0.548428571429
P12931	LIG_SH2_SRC	530	533	0.7925	-0.431
P12931	LIG_SH3_4	252	259	0.415	-0.152375
P12931	MOD_TYR_CSK	526	534	0.708888888889	-0.572555555556
Q14654	TRG_ER_diArg_1	368	371	0.4625	-0.50525
Q9Y5P4	TRG_ER_FFAT_1	319	327	0.487777777778	1.01533333333
P51451	MOD_TYR_CSK	497	505	0.685555555556	-0.0488888888889
P31751	DOC_AGCK_PIF_1	470	475	0.388333333333	1.1325
Q13188	CLV_C14_Caspase3-7	319	323	0.738	-0.1708
P01112	MOD_SPalmitoyl_2	180	186	0.377142857143	-0.198285714286
O75553	DEG_SIAH_1	360	368	0.378888888889	0.00233333333333
Q9NR22	MOD_NMyristoyl	1	7	0.847142857143	0.0
Q7KZF4	CLV_C14_Caspase3-7	812	816	0.432	0.3878
O14964	LIG_PTAP_UEV_1	347	352	0.716666666667	0.0841666666667
Q9NRI5	DOC_ANK_TNKS_1	222	229	0.655	0.326
Q14432	LIG_14-3-3_2	424	430	0.485714285714	0.836857142857
O95863	MOD_GSK3_1	93	100	0.77125	-0.0295
O95863	DEG_SCF_TRCP1_1	95	100	0.791666666667	0.119333333333
Q7L9B9	MOD_NMyristoyl	1	7	0.802857142857	0.197
Q8WXE1	DOC_PIKK_1	769	776	0.30125	0.832875
Q8WXE1	LIG_BRCT_BRCA1_1	238	242	0.444	0.084
Q12955	LIG_EVH1_1	3254	3258	0.62	1.2354
Q02750	DOC_MAPK_1	4	11	0.84875	0.131375
Q02750	DOC_MAPK_1	3	11	0.861111111111	0.204444444444
O15234	DOC_ANK_TNKS_1	145	152	0.795	1.143875
P01730	TRG_LysEnd_APsAcLL_1	434	439	0.32	0.811166666667
O14828	LIG_PTAP_UEV_1	63	68	0.731666666667	0.297666666667
Q9H3D4	DEG_MDM2_1	55	62	0.17625	0.0
O76024	MOD_N-GLC_1	27	32	0.855	0.401833333333
O76024	MOD_N-GLC_1	334	339	0.0	0.301
O76024	MOD_N-GLC_1	499	504	0.0	-0.366666666667
O76024	MOD_N-GLC_1	660	665	0.0266666666667	0.795833333333
O76024	MOD_N-GLC_1	745	750	0.15	-0.622
Q14118	LIG_SH2_SRC	892	895	0.875	1.3375
Q14118	LIG_SH3_3	888	894	0.79	0.907428571429
Q14118	TRG_NLS_MonoExtN_4	778	783	0.0483333333333	0.2105
Q14118	LIG_WW_1	889	892	0.77	1.296
Q13367	LIG_Clathr_ClatBox_1	808	812	0.536	1.1208
Q15326	LIG_Dynein_DLC8_1	411	417	0.581428571429	0.016
P32418	LIG_14-3-3_2	388	394	0.444285714286	-0.435285714286
P06401	MOD_SUMO	387	390	0.6025	1.372
P40189	MOD_N-GLC_1	563	568	0.118333333333	-0.457666666667
P40189	MOD_N-GLC_1	42	47	0.0466666666667	0.941333333333
P40189	MOD_N-GLC_1	82	87	0.095	0.698333333333
P40189	MOD_N-GLC_1	130	135	0.358333333333	0.767333333333
P40189	MOD_N-GLC_1	156	161	0.31	0.743333333333
P40189	MOD_N-GLC_1	226	231	0.313333333333	-0.0396666666667
P40189	MOD_N-GLC_1	378	383	0.126666666667	0.0435
P40189	MOD_N-GLC_1	382	387	0.158333333333	-0.171666666667
P40189	MOD_N-GLC_1	552	557	0.0483333333333	0.725
P49257	TRG_ER_diLys_1	507	510	0.4875	0.95975
Q6ULP2	LIG_AP_GAE_1	429	435	0.442857142857	-0.134857142857
Q6ULP2	LIG_AP_GAE_1	25	31	0.752857142857	0.759857142857
Q8WTV1	LIG_HCF-1_HBM_1	177	180	0.53	1.00625
O60716	TRG_NES_CRM1_1	942	956	0.615333333333	-0.983533333333
Q92793	LIG_NRBOX	69	75	0.535714285714	0.585142857143
P54274	DOC_ANK_TNKS_1	12	19	0.7725	0.258375
P54274	DOC_WW_Pin1_4	146	151	0.206666666667	0.723833333333
P54274	MOD_PIKK_1	216	222	0.0985714285714	0.527571428571
P46527	DOC_CYCLIN_1	30	33	0.5475	1.08675
P46527	MOD_PKB_1	152	160	0.686666666667	0.871222222222
P46527	DEG_SCF_SKP2-CKS1_1	183	190	0.835	0.22225
P46527	DOC_WW_Pin1_4	184	189	0.833333333333	0.178
P46527	MOD_CDK_1	184	190	0.837142857143	0.28
Q96JN0	LIG_CtBP_PxDLS_1	64	68	0.594	0.29
Q5C9Z4	LIG_eIF4E_2	338	344	0.53	1.40571428571
Q13422	LIG_CtBP_PxDLS_1	34	38	0.896	1.265
Q9UBS0	DOC_WD40_RPTOR_TOS_1	5	10	0.816666666667	0.8135
Q14674	CLV_Separin_Metazoa	1532	1536	0.604	0.837
Q14674	CLV_Separin_Metazoa	1503	1507	0.566	0.8088
Q14674	CLV_Separin_Metazoa	1483	1487	0.692	0.596
P16471	DEG_SCF_TRCP1_1	348	353	0.67	1.27383333333
P16471	MOD_N-GLC_1	58	63	0.403333333333	0.0136666666667
P16471	MOD_N-GLC_1	232	237	0.0183333333333	-0.644666666667
P16471	MOD_N-GLC_1	103	108	0.14	0.4905
P23497	LIG_SUMO_SBM_1	323	332	0.583	0.0
P23497	MOD_SUMO	296	299	0.3075	0.0
Q16828	DOC_MAPK_1	64	73	0.161	0.3951
Q86XR7	MOD_NMyristoyl	1	7	0.797142857143	0.594857142857
P49918	DEG_SCF_SKP2-CKS1_1	306	313	0.8	0.0
P49918	DEG_CRL4_CDT2_1	270	282	0.436923076923	0.0
P49918	DOC_CYCLIN_1	31	34	0.2225	0.0
Q14289	LIG_SH2_GRB2	881	884	0.075	-0.12225
Q9Y2N7	DEG_ODPH_VHL_1	490	502	0.303846153846	0.756538461538
Q13409	LIG_Dynein_DLC8_1	156	162	0.577142857143	1.41457142857
P21817	LIG_EVH1_2	1773	1777	0.374	-0.2188
Q7Z6J0	DEG_SIAH_1	600	608	0.528888888889	0.626333333333
Q16821	DOC_PP1	61	67	0.265714285714	0.233142857143
P54259	CLV_C14_Caspase3-7	103	107	0.836	-0.4094
P54259	CLV_C14_Caspase3-7	106	110	0.834	0.401
O60291	LIG_PTAP_UEV_1	405	410	0.183333333333	-0.418333333333
P06239	MOD_SPalmitoyl_4	1	7	0.541428571429	0.703
Q9Y6H5	DOC_WW_Pin1_4	212	217	0.298333333333	0.5255
Q9Y6H5	DOC_WW_Pin1_4	208	213	0.36	1.85916666667
P04156	MOD_N-GLC_1	196	201	0.41	0.369833333333
P04156	MOD_N-GLC_1	180	185	0.258333333333	0.229833333333
P05107	LIG_PTB_Apo_2	760	767	0.63625	0.199625
P05107	LIG_14-3-3_3	755	760	0.465	0.394
Q10567	LIG_Clathr_ClatBox_1	632	636	0.54	0.9886
Q9H251	LIG_PDZ_Class_1	3349	3354	0.688333333333	-0.118
O00499	LIG_AP2alpha_1	362	366	0.45	-0.6468
O00499	LIG_Clathr_ClatBox_2	415	420	0.681666666667	-0.186666666667
O00499	LIG_Clathr_ClatBox_1	390	394	0.538	-0.1228
P01111	MOD_SPalmitoyl_2	180	186	0.428571428571	0.185714285714
Q9HCK8	LIG_KEPE_2	608	616	0.755555555556	-0.305222222222
Q12834	LIG_APCC_Cbox_1	77	83	0.725714285714	1.25985714286
Q12834	DEG_APCC_TPR_1	497	499	0.863333333333	1.79233333333
Q12834	LIG_MAD2	129	137	0.453333333333	0.288333333333
Q12834	DEG_APCC_KENBOX_2	96	100	0.652	-0.1268
Q96GD4	DEG_APCC_KENBOX_2	3	7	0.784	0.0
Q9BZF3	TRG_ER_FFAT_1	490	500	0.354545454545	0.512909090909
Q01453	MOD_N-GLC_1	40	45	0.231666666667	-0.1085
O15350	LIG_WW_1	484	487	0.39	0.24775
O15350	DOC_WW_Pin1_4	479	484	0.486666666667	0.4395
O15350	DOC_WW_Pin1_4	439	444	0.698333333333	-0.623833333333
O15350	DOC_WW_Pin1_4	409	414	0.631666666667	-0.039
O15350	TRG_NLS_Bipartite_1	327	349	0.576956521739	-0.167739130435
O15350	TRG_NES_CRM1_1	366	379	0.14	0.407142857143
O15350	DEG_MDM2_1	15	22	0.53125	0.757625
O15350	LIG_SH3_3	407	413	0.64	-0.142142857143
Q5T4F4	TRG_ER_FFAT_1	282	292	0.776363636364	0.749090909091
Q9UM13	DEG_APCC_TPR_1	183	185	0.66	1.243
P43630	LIG_TYR_ITIM	396	401	0.523333333333	0.9485
Q9BT49	LIG_HCF-1_HBM_1	229	232	0.2425	1.0285
Q9Y4E5	LIG_SUMO_SBM_1	46	55	0.556	0.5098
Q9BZF2	TRG_ER_FFAT_1	398	408	0.262727272727	0.945545454545
O15392	MOD_PKA_2	17	23	0.221428571429	0.079
Q13542	LIG_eIF4E_1	54	60	0.452857142857	0.298
Q13542	DOC_WD40_RPTOR_TOS_1	116	120	0.76	1.2796
P04275	MOD_N-GLC_2	1147	1149	0.00333333333333	0.164
P04275	LIG_RGD	2507	2509	0.363333333333	-0.133666666667
Q99570	MOD_NMyristoyl	1	7	0.67	0.754714285714
P49815	MOD_PKB_1	1457	1465	0.721111111111	0.898888888889
P49815	MOD_PKB_1	1127	1135	0.604444444444	1.03922222222
P49815	MOD_PKB_1	976	984	0.291111111111	1.23
P49815	MOD_PKB_1	934	942	0.595555555556	-0.0592222222222
Q9BVK6	TRG_Golgi_diPhe_1	221	235	0.103333333333	0.3828
Q9BVK6	TRG_ER_diLys_1	232	235	0.3125	0.642
P00533	LIG_PTB_Phospho_1	1166	1172	0.557142857143	0.461
P00533	LIG_PTB_Phospho_1	1104	1110	0.677142857143	0.002
P00533	TRG_ENDOCYTIC_2	998	1001	0.535	-0.1195
P00533	MOD_N-GLC_2	56	58	0.0233333333333	0.610666666667
P07306	TRG_ENDOCYTIC_2	5	8	0.88	0.87425
Q15842	TRG_ER_diArg_1	380	383	0.73	0.06
Q9HCJ0	LIG_PAM2_2	1385	1398	0.57	0.738071428571
P60484	MOD_CK2_1	382	388	0.821428571429	0.389285714286
P60484	CLV_C14_Caspase3-7	381	385	0.83	0.5336
P36941	LIG_TRAF2_1	402	405	0.775	0.37625
P26358	LIG_PCNA_PIPBox_1	164	173	0.787	0.1874
Q9UD71	DOC_PP1	5	12	0.8325	-0.203125
P16144	LIG_PTB_Phospho_1	1590	1596	0.18	0.69
P05106	LIG_PTB_Apo_2	779	786	0.5575	-0.09125
P05106	LIG_PTB_Apo_2	767	774	0.3775	-0.0785
P05106	LIG_PTB_Phospho_1	779	785	0.53	0.0654285714286
P05106	LIG_PTB_Phospho_1	767	773	0.381428571429	-0.058
P28562	DOC_MAPK_1	54	62	0.142222222222	0.0925555555556
P28562	DOC_MAPK_2	339	342	0.2925	0.5065
P98177	MOD_PKB_1	27	35	0.652222222222	0.967666666667
P98177	LIG_14-3-3_1	29	34	0.655	1.12816666667
P98177	MOD_PKB_1	192	200	0.727777777778	0.425
P98177	LIG_14-3-3_2	193	199	0.724285714286	0.561571428571
Q8WUM4	LIG_EABR_CEP55_1	797	807	0.544545454545	0.0776363636364
Q8WUM4	LIG_PTAP_UEV_1	716	721	0.678333333333	-0.467333333333
Q8WXE9	LIG_EH_1	328	332	0.586	1.2
Q8WXE9	LIG_EH_1	312	316	0.49	0.549
P20963	LIG_TYR_ITAM	69	86	0.458333333333	0.294722222222
P14784	LIG_PTB_Phospho_1	358	364	0.0514285714286	1.01314285714
Q96FF9	DEG_APCC_KENBOX_2	87	91	0.534	0.6356
Q9UIQ6	DOC_ANK_TNKS_1	95	102	0.3575	-0.8275
Q05397	DOC_WW_Pin1_4	907	912	0.645	-0.323666666667
Q05397	LIG_SH3_2	712	717	0.791666666667	1.4195
Q05397	LIG_SH2_SRC	397	400	0.4875	1.298
Q05397	MOD_ProDKin_1	907	913	0.654285714286	-0.0598571428571
P37275	LIG_CtBP_PxDLS_1	734	738	0.632	1.7068
P24385	LIG_Rb_LxCxE_1	5	9	0.298	0.8252
P47902	LIG_HOMEOBOX	133	136	0.6375	0.83875
Q09428	TRG_ER_diArg_1	648	651	0.43	-0.1835
Q9C0E8	MOD_NMyristoyl	1	7	0.74	0.472285714286
Q03001	LIG_SxIP_EBH_1	7545	7558	0.861428571429	0.0
O43889	LIG_HCF-1_HBM_1	78	81	0.275	1.1525
P25054	TRG_NLS_MonoExtN_4	2049	2054	0.61	-0.0726666666667
P25054	TRG_NLS_MonoExtC_3	2048	2053	0.578333333333	-0.0963333333333
P25054	TRG_NLS_MonoCore_2	2048	2053	0.578333333333	-0.0963333333333
P25054	TRG_NLS_MonoExtN_4	2048	2054	0.595714285714	0.0357142857143
P25054	LIG_SxIP_EBH_1	2801	2811	0.770909090909	0.289272727273
P25054	TRG_NES_CRM1_1	163	176	0.22	0.227785714286
P25054	TRG_NES_CRM1_1	67	78	0.279166666667	-0.0441666666667
Q7Z6K1	LIG_HCF-1_HBM_1	321	324	0.25	1.26075
P35240	MOD_PKA_1	515	521	0.37	-0.0242857142857
P40763	DOC_WW_Pin1_4	724	729	0.42	0.772
P26678	TRG_ER_diArg_1	12	14	0.253333333333	0.290666666667
P09619	LIG_PDZ_Class_1	1101	1106	0.93	0.830666666667
P09619	LIG_SH2_GRB2	716	719	0.5075	-0.10475
Q495M9	LIG_PDZ_Class_1	456	461	0.853333333333	-0.100666666667
Q14106	LIG_PAM2_1	131	143	0.506923076923	0.664769230769
Q14106	LIG_PAM2_1	251	263	0.486923076923	1.03276923077
Q15648	LIG_NRBOX	644	650	0.625714285714	-0.232
Q15648	LIG_NRBOX	603	609	0.515714285714	0.160571428571
P56524	LIG_14-3-3_3	629	634	0.548333333333	1.37383333333
P56524	LIG_KEPE_2	558	566	0.777777777778	0.519222222222
P56524	MOD_SUMO	558	561	0.7475	0.9455
P56524	LIG_CtBP_PxDLS_1	48	52	0.262	0.0224
Q13464	CLV_C14_Caspase3-7	1110	1114	0.528	-0.6674
Q13464	DOC_AGCK_PIF_1	394	399	0.221666666667	1.142
P04233	LIG_14-3-3_3	5	10	0.821666666667	-1.39866666667
P04233	TRG_ER_diArg_1	3	5	0.916666666667	-1.465
P04233	TRG_LysEnd_APsAcLL_1	19	24	0.69	0.928666666667
P48436	MOD_PKA_1	61	67	0.532857142857	-0.470285714286
Q9UJY5	TRG_LysEnd_GGAAcLL_2	355	362	0.64375	0.70975
Q9UJY4	LIG_Clathr_ClatBox_1	349	353	0.246	0.6878
Q8IWI9	LIG_MYND_1	2973	2977	0.3	-0.2186
Q8IWI9	LIG_MYND_1	2948	2952	0.424	0.3142
P49418	LIG_Clathr_ClatBox_2	380	385	0.461666666667	0.832
P49418	LIG_Clathr_ClatBox_1	351	355	0.466	0.465
P49418	LIG_AP2alpha_1	324	328	0.4	-0.5056
Q9P0K1	LIG_PDZ_Class_1	901	906	0.763333333333	0.150666666667
Q9P0K1	LIG_14-3-3_3	831	836	0.581666666667	0.523666666667
Q9P0K1	LIG_14-3-3_3	854	859	0.7	1.15716666667
Q9P0K1	TRG_ER_diArg_1	851	854	0.705	-0.525
Q969R2	TRG_ER_FFAT_1	446	457	0.699166666667	1.17116666667
O43294	LIG_FAT_LD_1	158	166	0.423333333333	0.519333333333
O43613	LIG_TYR_ITSM	79	86	0.00375	0.764
O43613	LIG_TYR_ITIM	356	361	0.0283333333333	0.613166666667
Q04656	TRG_LysEnd_APsAcLL_1	1483	1488	0.373333333333	1.13383333333
O96017	LIG_FHA_1	66	72	0.694285714286	-0.157
O96017	MOD_PIKK_1	65	71	0.667142857143	0.231142857143
Q9Y2Y9	LIG_Sin3_2	9	18	0.116	0.6078
Q9H816	LIG_TRFH_1	504	508	0.046	0.8664
O15117	LIG_EVH1_1	616	620	0.87	0.1978
O60516	LIG_eIF4E_1	40	46	0.231428571429	0.637
O60516	DOC_WD40_RPTOR_TOS_1	96	100	0.954	1.2764
P18858	LIG_PCNA_PIPBox_1	1	11	0.856363636364	0.738
Q9P203	MOD_NMyristoyl	1	7	0.807142857143	0.722857142857
Q99814	DEG_ODPH_VHL_1	574	585	0.366666666667	0.55325
Q99814	DEG_ODPH_VHL_1	529	542	0.459285714286	0.804714285714
Q99814	DEG_ODPH_VHL_1	403	416	0.453571428571	0.688142857143
Q01814	LIG_PDZ_Class_1	1238	1243	0.868333333333	0.0
O60315	LIG_CtBP_PxDLS_1	859	863	0.42	0.9248
O60315	LIG_CtBP_PxDLS_1	815	819	0.6	0.9906
O60315	LIG_CtBP_PxDLS_1	785	789	0.658	1.364
P10153	MOD_CMANNOS	34	37	0.1225	0.0435
Q9C0C2	DOC_ANK_TNKS_1	1507	1514	0.87625	0.8685
P53350	DEG_APCC_DBOX_1	336	344	0.527777777778	0.199444444444
P04040	TRG_PTS1	524	527	0.8525	0.0
Q02413	CLV_C14_Caspase3-7	885	889	0.38	0.2082
Q6V0I7	DOC_ANK_TNKS_1	4826	4833	0.71875	-0.655125
Q6V0I7	DOC_ANK_TNKS_1	4571	4578	0.725	-0.7685
P04035	TRG_ER_diLys_1	885	888	0.76	-0.79575
P10276	DOC_WW_Pin1_4	74	79	0.616666666667	0.855333333333
P10276	MOD_PKA_1	366	372	0.364285714286	-0.359
P10276	MOD_ProDKin_1	442	448	0.752857142857	0.0537142857143
P10276	MOD_ProDKin_1	178	184	0.41	-0.25
P29375	LIG_Rb_LxCxE_1	1373	1377	0.386	0.0
P52565	MOD_PKA_2	171	177	0.32	0.264857142857
P56559	MOD_NMyristoyl	1	7	0.561428571429	0.0
Q14318	LIG_MYND_3	52	56	0.984	0.2704
Q71U36	LIG_CAP-Gly_1	443	451	0.943333333333	-0.314444444444
P27797	TRG_ER_KDEL_1	414	417	1.0	1.67075
Q99741	DOC_CYCLIN_1	94	98	0.564	0.7524
Q99741	CLV_C14_Caspase3-7	439	443	0.266	0.3098
Q99741	DEG_APCC_KENBOX_2	80	84	0.81	0.1822
Q9UBP5	LIG_WRPW_1	327	337	0.720909090909	0.751181818182
P25963	DEG_SCF_TRCP1_1	31	36	0.596666666667	1.47966666667
P28908	LIG_TRAF2_1	578	581	0.685	0.56625
P28908	LIG_TRAF2_1	561	564	0.8375	0.60625
Q96IZ0	LIG_SPRY_1	68	73	0.466666666667	-0.2925
Q9BPZ3	LIG_PAM2_1	109	121	0.292307692308	-1.07646153846
Q07954	LIG_PTB_Apo_2	4501	4508	0.385	1.20125
Q07954	LIG_PTB_Apo_2	4467	4474	0.41125	0.720375
Q07954	LIG_PTB_Phospho_1	4501	4507	0.384285714286	1.48885714286
Q07954	LIG_PTB_Phospho_1	4467	4473	0.397142857143	0.799571428571
P53804	LIG_PAM2_1	1205	1217	0.432307692308	0.711
P43489	LIG_TRAF2_1	262	265	0.7525	0.895
Q8ND76	MOD_NMyristoyl	1	7	0.834285714286	0.770428571429
O95997	DEG_APCC_KENBOX_2	8	12	0.44	0.7912
Q9H4L5	TRG_ER_FFAT_1	446	456	0.323636363636	1.02063636364
Q01860	DOC_WW_Pin1_4	9	14	0.718333333333	0.518833333333
O75150	LIG_Rb_LxCxE_1	109	113	0.412	-1.0212
P15391	LIG_SH2_GRB2	378	381	0.6275	0.8455
P15391	LIG_SH2_GRB2	348	351	0.6775	0.5555
P11279	TRG_ENDOCYTIC_2	414	417	0.615	-0.2945
Q01726	TRG_ER_diArg_1	160	163	0.0	-0.14875
Q9BYG3	MOD_GSK3_1	231	238	0.585	0.37675
Q9BYG3	MOD_GSK3_1	227	234	0.6175	-0.446375
P14652	LIG_HOMEOBOX	95	98	0.6825	1.2535
Q9GZX7	MOD_PKA_1	35	41	0.0342857142857	-0.541714285714
Q9GZX7	MOD_PKA_1	24	30	0.0671428571429	0.454571428571
P51170	LIG_WW_1	624	627	0.615	-0.03625
Q9NVV9	LIG_HCF-1_HBM_1	134	137	0.2375	1.2785
Q13569	MOD_SUMO	329	332	0.4025	0.54925
Q9UBT2	LIG_SUMO_SBM_1	587	598	0.735833333333	-0.15875
P49736	MOD_PIKK_1	105	111	0.572857142857	-0.392285714286
P49023	LIG_FAT_LD_1	4	12	0.497777777778	1.29155555556
P49023	LIG_FAT_LD_1	266	274	0.395555555556	1.09933333333
Q7RTS9	MOD_NMyristoyl	1	7	0.871428571429	0.640428571429
O75533	LIG_ULM_U2AF65_1	333	339	0.751428571429	1.19742857143
O75533	LIG_ULM_U2AF65_1	289	294	0.738333333333	1.16633333333
O75533	LIG_ULM_U2AF65_1	195	201	0.784285714286	0.546714285714
P04004	LIG_RGD	64	66	0.27	1.32333333333
P10643	MOD_CMANNOS	506	509	0.235	0.647
P55317	LIG_EH1_1	399	407	0.425555555556	0.734888888889
Q6UWE0	LIG_PTAP_UEV_1	660	665	0.645	0.5055
Q6UWE0	LIG_PTAP_UEV_1	648	653	0.71	0.239666666667
P11912	LIG_TYR_ITAM	185	202	0.312777777778	0.385944444444
P32927	MOD_N-GLC_1	57	62	0.161666666667	-0.0256666666667
P32927	MOD_N-GLC_1	345	350	0.413333333333	0.438
P32927	MOD_N-GLC_1	190	195	0.325	-1.00383333333
P13796	MOD_PKA_2	2	8	0.782857142857	-0.777285714286
P17535	DEG_COP1	241	248	0.70125	0.573
