# Supplementary material for: Proteome-wide analysis of human disease mutations in short linear motifs: neglected players in cancer?
Source: Mol Biosyst. 2014 Jul 24;10(10):2626–42. doi: 10.1039/c4mb00290c (PMC4306509; doi:10.1039/c4mb00290c)
Supplement: Supplementary file 2 [file MB-010-C4mb00290c-s002.zip › Supplementary_file_6.tsv]

uniprotAcc	mutated_site	mutation	motif_class	motif_start	motif_end	motif_regular_expression	motif_sequence	mutation_impact
P04275	1149	p.C1149R	MOD_N-GLC_2	1147	1149	(N)[^P]C	NSC	motif-breaking_mutation
P78363	100	p.S100P	MOD_N-GLC_1	97	102	.(N)[^P][ST]..	YNNSIL	motif-breaking_mutation
P78363	445	p.S445R	MOD_N-GLC_1	443	448	.(N)[^P][ST]..	DNSTQM	motif-conserving_mutation
P78363	1532	p.D1532N	MOD_N-GLC_1	1528	1533	.(N)[^P][ST]..	RNISDF	motif-conserving_mutation
P04629	492	p.E492K	LIG_PTB_Phospho_1	490	496	(.[^P].NP.(Y))|(.[ILVMFY].N..(Y))	IIENPQY	motif-conserving_mutation
P49918	274	p.D274N	DEG_CRL4_CDT2_1	270	282	[NQ]{0,1}..[ILMV][ST][DEN][FY][FY].{2,3}[KR]{2,3}[^DE]	PLISDFFAKRKRS	motif-conserving_mutation
P49918	276	p.F276V	DEG_CRL4_CDT2_1	270	282	[NQ]{0,1}..[ILMV][ST][DEN][FY][FY].{2,3}[KR]{2,3}[^DE]	PLISDFFAKRKRS	motif-breaking_mutation
P49918	276	p.F276S	DEG_CRL4_CDT2_1	270	282	[NQ]{0,1}..[ILMV][ST][DEN][FY][FY].{2,3}[KR]{2,3}[^DE]	PLISDFFAKRKRS	motif-breaking_mutation
P49918	278	p.K278E	DEG_CRL4_CDT2_1	270	282	[NQ]{0,1}..[ILMV][ST][DEN][FY][FY].{2,3}[KR]{2,3}[^DE]	PLISDFFAKRKRS	motif-conserving_mutation
P49918	279	p.R279P	DEG_CRL4_CDT2_1	270	282	[NQ]{0,1}..[ILMV][ST][DEN][FY][FY].{2,3}[KR]{2,3}[^DE]	PLISDFFAKRKRS	motif-conserving_mutation
P25963	32	p.S32I	DEG_SCF_TRCP1_1	31	36	D(S)G.{2,3}([ST])	DSGLDS	motif-breaking_mutation
P41180	131	p.C131W	MOD_N-GLC_1	129	134	.(N)[^P][ST]..	CNCSEH	motif-conserving_mutation
P51168	617	p.P617S	LIG_WW_1	617	620	PP.Y	PPNY	motif-breaking_mutation
P51168	618	p.P618R	LIG_WW_1	617	620	PP.Y	PPNY	motif-breaking_mutation
P51168	620	p.Y620H	LIG_WW_1	617	620	PP.Y	PPNY	motif-breaking_mutation
P01130	826	p.P826S	LIG_PTB_Apo_2	822	829	(.[^P].NP.[FY].)|(.[ILVMFY].N..[FY].)	NFDNPVYQ	motif-conserving_mutation
P01130	828	p.Y828C	LIG_PTB_Apo_2	822	829	(.[^P].NP.[FY].)|(.[ILVMFY].N..[FY].)	NFDNPVYQ	motif-breaking_mutation
P35222	32	p.D32Y	DEG_SCF_TRCP1_1	32	37	D(S)G.{2,3}([ST])	DSGIHS	motif-breaking_mutation
P35222	32	p.D32G	DEG_SCF_TRCP1_1	32	37	D(S)G.{2,3}([ST])	DSGIHS	motif-breaking_mutation
P35222	33	p.S33F	DEG_SCF_TRCP1_1	32	37	D(S)G.{2,3}([ST])	DSGIHS	motif-breaking_mutation
P35222	33	p.S33Y	DEG_SCF_TRCP1_1	32	37	D(S)G.{2,3}([ST])	DSGIHS	motif-breaking_mutation
P35222	34	p.G34E	DEG_SCF_TRCP1_1	32	37	D(S)G.{2,3}([ST])	DSGIHS	motif-breaking_mutation
P35222	37	p.S37C	DEG_SCF_TRCP1_1	32	37	D(S)G.{2,3}([ST])	DSGIHS	motif-breaking_mutation
P35222	37	p.S37A	DEG_SCF_TRCP1_1	32	37	D(S)G.{2,3}([ST])	DSGIHS	motif-breaking_mutation
P35222	37	p.S37F	DEG_SCF_TRCP1_1	32	37	D(S)G.{2,3}([ST])	DSGIHS	motif-breaking_mutation
P00740	97	p.C97S	MOD_OGLYCOS	97	102	C.(S).PC	CESNPC	motif-breaking_mutation
P00740	101	p.P101R	MOD_OGLYCOS	97	102	C.(S).PC	CESNPC	motif-breaking_mutation
P00740	102	p.C102R	MOD_OGLYCOS	97	102	C.(S).PC	CESNPC	motif-breaking_mutation
P04637	82	p.P82L	DOC_WW_Pin1_4	78	83	...([ST])P.	AAPTPA	motif-breaking_mutation
P04637	306	p.R306P	TRG_NLS_Bipartite_1	305	323	[KR][KR].{7,15}[^DE]((K[RK])|(RK))(([^DE][KR])|([KR][^DE]))[^DE]	KRALPNNTSSSPQPKKKPL	motif-breaking_mutation
P04637	309	p.P309S	TRG_NLS_Bipartite_1	305	323	[KR][KR].{7,15}[^DE]((K[RK])|(RK))(([^DE][KR])|([KR][^DE]))[^DE]	KRALPNNTSSSPQPKKKPL	motif-conserving_mutation
P04637	344	p.L344P	TRG_NES_CRM1_1	339	352	([DEQ].{0,1}[LIM].{2,3}[LIVMF][^P]{2,3}[LMVF].[LMIV].{0,3}[DE])|([DE].{0,1}[LIM].{2,3}[LIVMF][^P]{2,3}[LMVF].[LMIV].{0,3}[DEQ])	EMFRELNEALELKD	motif-breaking_mutation
P04156	196	p.E196K	MOD_N-GLC_1	196	201	.(N)[^P][ST]..	ENFTET	motif-conserving_mutation
P04156	198	p.F198S	MOD_N-GLC_1	196	201	.(N)[^P][ST]..	ENFTET	motif-conserving_mutation
P04156	200	p.E200K	MOD_N-GLC_1	196	201	.(N)[^P][ST]..	ENFTET	motif-conserving_mutation
P04156	180	p.V180I	MOD_N-GLC_1	180	185	.(N)[^P][ST]..	VNITIK	motif-conserving_mutation
P78314	415	p.R415Q	DOC_ANK_TNKS_1	414	421	.R..[PGAV][DEIP]G.	QRSPPDGQ	motif-breaking_mutation
P78314	415	p.R415P	DOC_ANK_TNKS_1	414	421	.R..[PGAV][DEIP]G.	QRSPPDGQ	motif-breaking_mutation
P78314	418	p.P418R	DOC_ANK_TNKS_1	414	421	.R..[PGAV][DEIP]G.	QRSPPDGQ	motif-breaking_mutation
P78314	418	p.P418H	DOC_ANK_TNKS_1	414	421	.R..[PGAV][DEIP]G.	QRSPPDGQ	motif-breaking_mutation
P78314	418	p.P418L	DOC_ANK_TNKS_1	414	421	.R..[PGAV][DEIP]G.	QRSPPDGQ	motif-breaking_mutation
P78314	420	p.G420E	DOC_ANK_TNKS_1	414	421	.R..[PGAV][DEIP]G.	QRSPPDGQ	motif-breaking_mutation
P78314	420	p.G420R	DOC_ANK_TNKS_1	414	421	.R..[PGAV][DEIP]G.	QRSPPDGQ	motif-breaking_mutation
Q15583	157	p.S157C	LIG_CtBP_PxDLS_1	153	157	(P[LVIPME][DENS][LM][VASTRG])|(G[LVIPME][DENS][LM][VASTRG]((K)|(.[KR])))	PLDLS	motif-breaking_mutation
P48048	315	p.V315G	MOD_PKA_2	310	316	.R.([ST])[^P]..	VRTSYVP	motif-conserving_mutation
P48048	219	p.S219R	MOD_PKA_2	216	222	.R.([ST])[^P]..	LRKSLLI	motif-breaking_mutation
P04049	256	p.R256S	MOD_PKB_1	254	262	R.R..([ST])[^P]..	RQRSTSTPN	motif-breaking_mutation
P04049	257	p.S257L	MOD_PKB_1	254	262	R.R..([ST])[^P]..	RQRSTSTPN	motif-conserving_mutation
P04049	259	p.S259F	MOD_PKB_1	254	262	R.R..([ST])[^P]..	RQRSTSTPN	motif-breaking_mutation
P04049	260	p.T260R	MOD_PKB_1	254	262	R.R..([ST])[^P]..	RQRSTSTPN	motif-conserving_mutation
P04049	261	p.P261S	MOD_PKB_1	254	262	R.R..([ST])[^P]..	RQRSTSTPN	motif-conserving_mutation
P04049	261	p.P261A	MOD_PKB_1	254	262	R.R..([ST])[^P]..	RQRSTSTPN	motif-conserving_mutation
P04049	261	p.P261L	MOD_PKB_1	254	262	R.R..([ST])[^P]..	RQRSTSTPN	motif-conserving_mutation
P04049	256	p.R256S	LIG_14-3-3_1	256	261	R.[^P]([ST])[^P]P	RSTSTP	motif-breaking_mutation
P04049	257	p.S257L	LIG_14-3-3_1	256	261	R.[^P]([ST])[^P]P	RSTSTP	motif-conserving_mutation
P04049	259	p.S259F	LIG_14-3-3_1	256	261	R.[^P]([ST])[^P]P	RSTSTP	motif-breaking_mutation
P04049	260	p.T260R	LIG_14-3-3_1	256	261	R.[^P]([ST])[^P]P	RSTSTP	motif-conserving_mutation
P04049	261	p.P261S	LIG_14-3-3_1	256	261	R.[^P]([ST])[^P]P	RSTSTP	motif-breaking_mutation
P04049	261	p.P261A	LIG_14-3-3_1	256	261	R.[^P]([ST])[^P]P	RSTSTP	motif-breaking_mutation
P04049	261	p.P261L	LIG_14-3-3_1	256	261	R.[^P]([ST])[^P]P	RSTSTP	motif-breaking_mutation
P25054	171	p.S171I	TRG_NES_CRM1_1	163	176	([DEQ].{0,1}[LIM].{2,3}[LIVMF][^P]{2,3}[LMVF].[LMIV].{0,3}[DE])|([DE].{0,1}[LIM].{2,3}[LIVMF][^P]{2,3}[LMVF].[LMIV].{0,3}[DEQ])	QNLTKRIDSLPLTE	motif-conserving_mutation
Q99814	534	p.P534L	DEG_ODPH_VHL_1	529	542	[IL]A(P).{6,8}[FLIVM].[FLIVM]	LAPYIPMDGEDFQL	motif-conserving_mutation
Q99814	535	p.M535V	DEG_ODPH_VHL_1	529	542	[IL]A(P).{6,8}[FLIVM].[FLIVM]	LAPYIPMDGEDFQL	motif-conserving_mutation
Q99814	535	p.M535T	DEG_ODPH_VHL_1	529	542	[IL]A(P).{6,8}[FLIVM].[FLIVM]	LAPYIPMDGEDFQL	motif-conserving_mutation
Q99814	537	p.G537W	DEG_ODPH_VHL_1	529	542	[IL]A(P).{6,8}[FLIVM].[FLIVM]	LAPYIPMDGEDFQL	motif-conserving_mutation
Q99814	537	p.G537R	DEG_ODPH_VHL_1	529	542	[IL]A(P).{6,8}[FLIVM].[FLIVM]	LAPYIPMDGEDFQL	motif-conserving_mutation
Q99814	540	p.F540L	DEG_ODPH_VHL_1	529	542	[IL]A(P).{6,8}[FLIVM].[FLIVM]	LAPYIPMDGEDFQL	motif-conserving_mutation
Q9NVV9	136	p.N136S	LIG_HCF-1_HBM_1	134	137	[DE]H.Y	DHNY	motif-conserving_mutation
Q9NVV9	136	p.N136K	LIG_HCF-1_HBM_1	134	137	[DE]H.Y	DHNY	motif-conserving_mutation
Q9NVV9	137	p.Y137C	LIG_HCF-1_HBM_1	134	137	[DE]H.Y	DHNY	motif-breaking_mutation
P06213	997	p.P997T	LIG_PTB_Phospho_1	993	999	(.[^P].NP.(Y))|(.[ILVMFY].N..(Y))	ASSNPEY	motif-breaking_mutation
Q495M9	458	p.D458V	LIG_PDZ_Class_1	456	461	...[ST].[ACVILF]$	LEDTEL	motif-conserving_mutation
O76024	504	p.P504L	MOD_N-GLC_1	499	504	.(N)[^P][ST]..	LNVSVP	motif-conserving_mutation
Q9GZX7	24	p.R24W	MOD_PKA_1	24	30	[RK][RK].([ST])[^P]..	RRETYLC	motif-breaking_mutation
