# Supplementary material for: Proteome-wide analysis of human disease mutations in short linear motifs: neglected players in cancer?
Source: Mol Biosyst. 2014 Jul 24;10(10):2626–42. doi: 10.1039/c4mb00290c (PMC4306509; doi:10.1039/c4mb00290c)
Supplement: Supplementary file 2 [file MB-010-C4mb00290c-s002.zip › Supplementary_file_7.tsv]

uniprotAcc	mutated_site	mutation	motif_class	motif_start	motif_end	motif_regular_expression	motif_sequence	mutation_impact
Q15942	107	p.A107V	LIG_EVH1_1	104	108	([FYWL]P.PP)|([FYWL]PP[ALIVTFY]P)	FPPAP	motif-conserving_mutation
Q9NSC2	1086	p.K1086N	MOD_SUMO	1085	1088	[VILMAFP](K).E	IKTE	motif-breaking_mutation
Q13291	279	p.T279K	LIG_TYR_ITSM	277	284	..T.(Y)..[IV]	SLTIYAQV	motif-breaking_mutation
Q13291	282	p.A282T	LIG_TYR_ITSM	277	284	..T.(Y)..[IV]	SLTIYAQV	motif-conserving_mutation
Q13118	203	p.A203T	DEG_SIAH_1	200	208	.P.A.V.P[^P]	IPCAAVSPN	motif-breaking_mutation
Q9H6Q3	7	p.R7K	MOD_NMyristoyl	1	7	^M{0,1}(G)[^EDRKHPFYW]..[STAGCN][^P]	MGSLPSR	motif-conserving_mutation
P40225	347	p.Q347H	MOD_N-GLC_1	347	352	.(N)[^P][ST]..	QNLSQE	motif-conserving_mutation
P40225	350	p.S350C	MOD_N-GLC_1	347	352	.(N)[^P][ST]..	QNLSQE	motif-breaking_mutation
P40225	198	p.R198M	MOD_N-GLC_1	196	201	.(N)[^P][ST]..	PNRTSG	motif-conserving_mutation
P04275	2507	p.R2507W	LIG_RGD	2507	2509	RGD	RGD	motif-breaking_mutation
Q8WW38	833	p.S833T	LIG_CtBP_PxDLS_1	829	833	(P[LVIPME][DENS][LM][VASTRG])|(G[LVIPME][DENS][LM][VASTRG]((K)|(.[KR])))	PIDLS	motif-conserving_mutation
Q8WW38	833	p.S833I	LIG_CtBP_PxDLS_1	829	833	(P[LVIPME][DENS][LM][VASTRG])|(G[LVIPME][DENS][LM][VASTRG]((K)|(.[KR])))	PIDLS	motif-breaking_mutation
O43516	39	p.D39H	LIG_Actin_WH2_1	33	49	R..[ILVMF][ILMVF][^P][^P][ILVM].{4,7}L(([KR].)|(NK))[VATI]	RNALLSDISKGKKLKKT	motif-conserving_mutation
O43516	44	p.K44E	LIG_Actin_WH2_1	33	49	R..[ILVMF][ILMVF][^P][^P][ILVM].{4,7}L(([KR].)|(NK))[VATI]	RNALLSDISKGKKLKKT	motif-conserving_mutation
O43516	49	p.T49M	LIG_Actin_WH2_1	33	49	R..[ILVMF][ILMVF][^P][^P][ILVM].{4,7}L(([KR].)|(NK))[VATI]	RNALLSDISKGKKLKKT	motif-breaking_mutation
O43516	458	p.P458A	LIG_EVH1_3	454	466	[FY].[FW].....[LMVIF]P.P[DE]	FYFHPISDLPPPE	motif-conserving_mutation
O43516	458	p.P458S	LIG_EVH1_3	454	466	[FY].[FW].....[LMVIF]P.P[DE]	FYFHPISDLPPPE	motif-conserving_mutation
O43516	458	p.P458L	LIG_EVH1_3	454	466	[FY].[FW].....[LMVIF]P.P[DE]	FYFHPISDLPPPE	motif-conserving_mutation
O43516	458	p.P458R	LIG_EVH1_3	454	466	[FY].[FW].....[LMVIF]P.P[DE]	FYFHPISDLPPPE	motif-conserving_mutation
O43516	461	p.D461N	LIG_EVH1_3	454	466	[FY].[FW].....[LMVIF]P.P[DE]	FYFHPISDLPPPE	motif-conserving_mutation
P51955	443	p.G443C	DEG_APCC_TPR_1	443	445	.[ILM]R$	GMR	motif-conserving_mutation
P51955	176	p.F176C	MOD_NEK2_1	172	177	[FLM][^P][^P]([ST])[^DEP][^DE]	FAKTFV	motif-conserving_mutation
O00499	365	p.T365S	LIG_AP2alpha_1	362	366	F.D.F	FEDTF	motif-conserving_mutation
Q9UHB7	254	p.T254I	DEG_SIAH_1	252	260	.P.A.V.P[^P]	KPTAYVRPM	motif-conserving_mutation
Q9UHB7	258	p.R258W	DEG_SIAH_1	252	260	.P.A.V.P[^P]	KPTAYVRPM	motif-conserving_mutation
Q9HB71	62	p.A62V	DEG_SIAH_1	59	67	.P.A.V.P[^P]	KPAAVVAPI	motif-breaking_mutation
P78363	508	p.R508H	MOD_N-GLC_1	503	508	.(N)[^P][ST]..	FNITDR	motif-conserving_mutation
P78363	1468	p.P1468Q	MOD_N-GLC_1	1468	1473	.(N)[^P][ST]..	PNITQL	motif-conserving_mutation
P78363	1531	p.S1531F	MOD_N-GLC_1	1528	1533	.(N)[^P][ST]..	RNISDF	motif-breaking_mutation
P49815	936	p.R936Q	MOD_PKB_1	934	942	R.R..([ST])[^P]..	RARSTSLNE	motif-breaking_mutation
P30273	72	p.N72Y	LIG_TYR_ITAM	62	79	[DEN]..(Y)..[LI].{6,12}(Y)..[LI]	DGVYTGLSTRNQETYETL	motif-conserving_mutation
P30273	74	p.E74A	LIG_TYR_ITAM	62	79	[DEN]..(Y)..[LI].{6,12}(Y)..[LI]	DGVYTGLSTRNQETYETL	motif-conserving_mutation
Q9UIG0	161	p.S161N	MOD_ProDKin_1	155	161	...([ST])P..	ACDSPSS	motif-conserving_mutation
P26045	833	p.V833M	LIG_14-3-3_3	832	837	[RHK][STALV].([ST]).[PESRDIFTQ]	RVDSEP	motif-breaking_mutation
P26045	836	p.E836K	LIG_14-3-3_3	832	837	[RHK][STALV].([ST]).[PESRDIFTQ]	RVDSEP	motif-conserving_mutation
P26045	356	p.R356S	LIG_14-3-3_3	356	361	[RHK][STALV].([ST]).[PESRDIFTQ]	RSLSVE	motif-breaking_mutation
P18887	368	p.P368L	MOD_PIKK_1	368	374	...([ST])Q..	PKYSQVL	motif-conserving_mutation
P07358	551	p.W551C	MOD_CMANNOS	551	554	(W)..W	WSNW	motif-breaking_mutation
P22736	139	p.P139L	DOC_WW_Pin1_4	137	142	...([ST])P.	SAPSPS	motif-conserving_mutation
O00408	6	p.G6D	MOD_NMyristoyl	1	7	^M{0,1}(G)[^EDRKHPFYW]..[STAGCN][^P]	MGQACGH	motif-breaking_mutation
P07766	187	p.D187G	LIG_TYR_ITAM	185	202	[DEN]..(Y)..[LI].{6,12}(Y)..[LI]	NPDYEPIRKGQRDLYSGL	motif-conserving_mutation
P07766	189	p.E189Q	LIG_TYR_ITAM	185	202	[DEN]..(Y)..[LI].{6,12}(Y)..[LI]	NPDYEPIRKGQRDLYSGL	motif-conserving_mutation
P07766	197	p.D197N	LIG_TYR_ITAM	185	202	[DEN]..(Y)..[LI].{6,12}(Y)..[LI]	NPDYEPIRKGQRDLYSGL	motif-conserving_mutation
P07766	187	p.D187G	LIG_SH3_5	184	188	P..DY	PNPDY	motif-breaking_mutation
P51170	627	p.Y627C	LIG_WW_1	624	627	PP.Y	PPKY	motif-breaking_mutation
Q9UBT2	593	p.D593A	LIG_SUMO_SBM_1	587	598	[ILV](.[ILV]|[ILV]|[ILV].)[ILV][STDE]{1,10}	VLIVDSDEEDSS	motif-conserving_mutation
Q9ULE6	3	p.T3A	MOD_NMyristoyl	1	7	^M{0,1}(G)[^EDRKHPFYW]..[STAGCN][^P]	MGTTAST	motif-conserving_mutation
Q8N3Z6	164	p.E164D	LIG_SUMO_SBM_1	154	166	[ILV](.[ILV]|[ILV]|[ILV].)[ILV][STDE]{1,10}	IIEVSSSEEEEST	motif-conserving_mutation
Q8N3Z6	76	p.V76I	LIG_SUMO_SBM_1	75	81	[ILV](.[ILV]|[ILV]|[ILV].)[ILV][STDE]{1,10}	IVLSDSE	motif-conserving_mutation
P28562	341	p.F341L	DOC_MAPK_2	339	342	F.FP	FNFP	motif-breaking_mutation
P15391	351	p.V351M	LIG_SH2_GRB2	348	351	(Y).N.	YGNV	motif-conserving_mutation
O60516	41	p.D41N	LIG_eIF4E_1	40	46	Y....L[VILMF]	YDRKFLL	motif-conserving_mutation
Q9UPW6	349	p.V349I	MOD_SUMO	349	352	[VILMAFP](K).E	VKPE	motif-conserving_mutation
Q9UPW6	352	p.E352D	MOD_SUMO	349	352	[VILMAFP](K).E	VKPE	motif-breaking_mutation
P43146	1338	p.P1338T	DEG_SIAH_1	1331	1339	.P.A.V.P[^P]	IPTACVRPT	motif-breaking_mutation
Q8TBB0	141	p.S141I	LIG_HCF-1_HBM_1	139	142	[DE]H.Y	EHSY	motif-conserving_mutation
P13497	331	p.G331S	MOD_N-GLC_1	331	336	.(N)[^P][ST]..	GNFSSP	motif-conserving_mutation
P16471	233	p.N233K	MOD_N-GLC_1	232	237	.(N)[^P][ST]..	MNDTTV	motif-breaking_mutation
P16471	235	p.T235A	MOD_N-GLC_1	232	237	.(N)[^P][ST]..	MNDTTV	motif-breaking_mutation
P16471	237	p.V237M	MOD_N-GLC_1	232	237	.(N)[^P][ST]..	MNDTTV	motif-conserving_mutation
P16471	108	p.Q108K	MOD_N-GLC_1	103	108	.(N)[^P][ST]..	VNATNQ	motif-conserving_mutation
P60484	382	p.T382A	MOD_CK2_1	382	388	...([ST])..E	TTDSDPE	motif-conserving_mutation
P60484	382	p.T382S	MOD_CK2_1	382	388	...([ST])..E	TTDSDPE	motif-conserving_mutation
P60484	383	p.T383I	MOD_CK2_1	382	388	...([ST])..E	TTDSDPE	motif-conserving_mutation
P60484	382	p.T382A	CLV_C14_Caspase3-7	381	385	[DSTE][^P][^DEWHFYC]D[GSAN]	DTTDS	motif-conserving_mutation
P60484	382	p.T382S	CLV_C14_Caspase3-7	381	385	[DSTE][^P][^DEWHFYC]D[GSAN]	DTTDS	motif-conserving_mutation
P60484	383	p.T383I	CLV_C14_Caspase3-7	381	385	[DSTE][^P][^DEWHFYC]D[GSAN]	DTTDS	motif-conserving_mutation
P06400	873	p.K873E	DOC_PP1	871	878	..[RK].{0,1}[VIL][^P][FW].	PLKKLRFD	motif-conserving_mutation
P06400	876	p.R876C	DOC_PP1	871	878	..[RK].{0,1}[VIL][^P][FW].	PLKKLRFD	motif-conserving_mutation
P06400	873	p.K873E	DOC_PP1	872	878	..[RK].{0,1}[VIL][^P][FW].	LKKLRFD	motif-conserving_mutation
P06400	876	p.R876C	DOC_PP1	872	878	..[RK].{0,1}[VIL][^P][FW].	LKKLRFD	motif-conserving_mutation
P06400	860	p.K860R	TRG_NLS_Bipartite_1	860	877	[KR][KR].{7,15}[^DE]((K[RK])|(RK))(([^DE][KR])|([KR][^DE]))[^DE]	KRSAEGSNPPKPLKKLRF	motif-conserving_mutation
P06400	865	p.G865V	TRG_NLS_Bipartite_1	860	877	[KR][KR].{7,15}[^DE]((K[RK])|(RK))(([^DE][KR])|([KR][^DE]))[^DE]	KRSAEGSNPPKPLKKLRF	motif-conserving_mutation
P06400	873	p.K873E	TRG_NLS_Bipartite_1	860	877	[KR][KR].{7,15}[^DE]((K[RK])|(RK))(([^DE][KR])|([KR][^DE]))[^DE]	KRSAEGSNPPKPLKKLRF	motif-breaking_mutation
P06400	876	p.R876C	TRG_NLS_Bipartite_1	860	877	[KR][KR].{7,15}[^DE]((K[RK])|(RK))(([^DE][KR])|([KR][^DE]))[^DE]	KRSAEGSNPPKPLKKLRF	motif-breaking_mutation
P06400	873	p.K873E	DOC_CYCLIN_1	873	877	[RK].L.{0,1}[FYLIVMP]	KKLRF	motif-breaking_mutation
P06400	876	p.R876C	DOC_CYCLIN_1	873	877	[RK].L.{0,1}[FYLIVMP]	KKLRF	motif-conserving_mutation
Q14209	424	p.D424N	LIG_Rb_pABgroove_1	420	428	..[LIMV]..[LM][FY]D.	EGISDLFDS	motif-conserving_mutation
Q9H3D4	58	p.I58T	DEG_MDM2_1	55	62	F...W..[LIV]	FQHIWDFL	motif-conserving_mutation
P10636	553	p.P553L	LIG_SH3_1	547	553	[RKY]..P..P	RTPPKSP	motif-breaking_mutation
P41212	259	p.R259G	MOD_ProDKin_1	254	260	...([ST])P..	KPSSPRQ	motif-conserving_mutation
P41212	259	p.R259Q	MOD_ProDKin_1	254	260	...([ST])P..	KPSSPRQ	motif-conserving_mutation
O00206	529	p.H529R	MOD_N-GLC_1	525	530	.(N)[^P][ST]..	LNMSHN	motif-conserving_mutation
P00750	92	p.F92L	MOD_OFUCOSY	91	97	C.{3,5}([ST])C	CFNGGTC	motif-conserving_mutation
P00750	96	p.T96A	MOD_OFUCOSY	91	97	C.{3,5}([ST])C	CFNGGTC	motif-breaking_mutation
Q9BPZ3	110	p.N110I	LIG_PAM2_1	109	121	..[LFP][NS][PIVTAFL].A..(([FY].[PYLF])|(W..)).	SNLNPNAKEFVPG	motif-conserving_mutation
Q13330	715	p.D715Y	LIG_SUMO_SBM_1	711	715	[ILV](.[ILV]|[ILV]|[ILV].)[ILV][STDE]{1,10}	IVIED	motif-conserving_mutation
Q9GZV5	306	p.H306Y	MOD_LATS_1	306	312	H.[KR]..([ST])[^P]	HSREQST	motif-breaking_mutation
Q9GZV5	307	p.S307L	MOD_LATS_1	306	312	H.[KR]..([ST])[^P]	HSREQST	motif-conserving_mutation
Q9GZV5	90	p.S90P	MOD_LATS_1	84	90	H.[KR]..([ST])[^P]	HVRSHSS	motif-breaking_mutation
P05106	786	p.R786Q	LIG_PTB_Apo_2	779	786	(.[^P].NP.[FY].)|(.[ILVMFY].N..[FY].)	TFTNITYR	motif-conserving_mutation
P05106	770	p.N770S	LIG_PTB_Apo_2	767	774	(.[^P].NP.[FY].)|(.[ILVMFY].N..[FY].)	TANNPLYK	motif-breaking_mutation
P05106	773	p.Y773H	LIG_PTB_Apo_2	767	774	(.[^P].NP.[FY].)|(.[ILVMFY].N..[FY].)	TANNPLYK	motif-breaking_mutation
P05106	770	p.N770S	LIG_PTB_Phospho_1	767	773	(.[^P].NP.(Y))|(.[ILVMFY].N..(Y))	TANNPLY	motif-breaking_mutation
P05106	773	p.Y773H	LIG_PTB_Phospho_1	767	773	(.[^P].NP.(Y))|(.[ILVMFY].N..(Y))	TANNPLY	motif-breaking_mutation
P46940	853	p.D853G	LIG_IQ	836	854	...[SACLIVTM]..[ILVMFCT]Q.{3,3}[RK].{4,5}[RKQ]..	INDIIKIQAFIRANKARDD	motif-conserving_mutation
P46940	807	p.D807G	LIG_IQ	806	825	...[SACLIVTM]..[ILVMFCT]Q.{3,3}[RK].{4,5}[RKQ]..	KDEVVKIQSLARMHQARKRY	motif-conserving_mutation
P46940	816	p.A816V	LIG_IQ	806	825	...[SACLIVTM]..[ILVMFCT]Q.{3,3}[RK].{4,5}[RKQ]..	KDEVVKIQSLARMHQARKRY	motif-conserving_mutation
P07686	190	p.N190D	MOD_N-GLC_1	189	194	.(N)[^P][ST]..	INESTI	motif-breaking_mutation
P41143	241	p.R241H	TRG_LysEnd_APsAcLL_1	241	246	[DERQ]...L[LVI]	RSVRLL	motif-breaking_mutation
P41143	244	p.R244C	TRG_LysEnd_APsAcLL_1	241	246	[DERQ]...L[LVI]	RSVRLL	motif-conserving_mutation
P09619	719	p.A719V	LIG_SH2_GRB2	716	719	(Y).N.	YSNA	motif-conserving_mutation
P48023	259	p.V259G	MOD_N-GLC_1	259	264	.(N)[^P][ST]..	VNVSEL	motif-conserving_mutation
P48023	252	p.T252N	MOD_N-GLC_1	249	254	.(N)[^P][ST]..	FNLTSA	motif-breaking_mutation
P48023	253	p.S253R	MOD_N-GLC_1	249	254	.(N)[^P][ST]..	FNLTSA	motif-conserving_mutation
O60500	1176	p.Y1176C	LIG_SH2_SRC	1176	1179	(Y)[QDEVAIL][DENPYHI][IPVGAHS]	YDEV	motif-breaking_mutation
Q9H2X6	32	p.K32N	LIG_KEPE_3	31	40	[VILMFT]K.EP....[DE]	LKIEPSSNWD	motif-breaking_mutation
Q9H2X6	35	p.P35L	LIG_KEPE_3	31	40	[VILMFT]K.EP....[DE]	LKIEPSSNWD	motif-breaking_mutation
P49418	383	p.D383V	LIG_Clathr_ClatBox_2	380	385	.[NP]W[DES].W	LPWDLW	motif-breaking_mutation
P49418	385	p.W385L	LIG_Clathr_ClatBox_2	380	385	.[NP]W[DES].W	LPWDLW	motif-breaking_mutation
P49418	353	p.D353N	LIG_Clathr_ClatBox_1	351	355	L[IVLMF].[IVLMF][DE]	LLDLD	motif-conserving_mutation
P49418	325	p.E325K	LIG_AP2alpha_1	324	328	F.D.F	FEDNF	motif-conserving_mutation
O60315	815	p.P815N	LIG_CtBP_PxDLS_1	815	819	(P[LVIPME][DENS][LM][VASTRG])|(G[LVIPME][DENS][LM][VASTRG]((K)|(.[KR])))	PLDLS	motif-breaking_mutation
O60315	788	p.L788I	LIG_CtBP_PxDLS_1	785	789	(P[LVIPME][DENS][LM][VASTRG])|(G[LVIPME][DENS][LM][VASTRG]((K)|(.[KR])))	PLNLS	motif-breaking_mutation
P24385	6	p.L6P	LIG_Rb_LxCxE_1	5	9	[LI].C.[DE]	LLCCE	motif-conserving_mutation
P39748	339	p.R339H	LIG_PCNA_PIPBox_1	337	346	((^.{0,3})|(Q)).[^FHWY][ILM][^P][^FHILVWYP][HFM][FMY]..	QGRLDDFFKV	motif-breaking_mutation
O15169	21	p.P21S	DOC_ANK_TNKS_1	21	28	.R..[PGAV][DEIP]G.	PRPPVPGE	motif-conserving_mutation
O15169	23	p.P23S	DOC_ANK_TNKS_1	21	28	.R..[PGAV][DEIP]G.	PRPPVPGE	motif-conserving_mutation
O15169	24	p.P24S	DOC_ANK_TNKS_1	21	28	.R..[PGAV][DEIP]G.	PRPPVPGE	motif-conserving_mutation
P09769	521	p.P521T	MOD_TYR_CSK	519	527	[TAD][EA].Q(Y)[QE].[GQA][PEDLS]	AEPQYQPGD	motif-conserving_mutation
Q9UBS5	923	p.R923H	TRG_ER_diArg_1	923	926	([LIVMFYWPR]R[^YFWDE]{0,1}R)|(R[^YFWDE]{0,1}R[LIVMFYWPR])	RSRR	motif-breaking_mutation
P42566	798	p.D798E	LIG_AP2alpha_2	798	800	DP[FW]	DPF	motif-breaking_mutation
P42566	646	p.P646H	LIG_AP2alpha_2	645	647	DP[FW]	DPF	motif-breaking_mutation
Q8TEQ6	994	p.A994V	LIG_eIF4E_1	992	998	Y....L[VILMF]	YEAVELL	motif-conserving_mutation
P25963	31	p.D31N	DEG_SCF_TRCP1_1	31	36	D(S)G.{2,3}([ST])	DSGLDS	motif-breaking_mutation
P23497	329	p.E329Q	LIG_SUMO_SBM_1	323	332	[ILV](.[ILV]|[ILV]|[ILV].)[ILV][STDE]{1,10}	IIVISSEDSE	motif-conserving_mutation
P49137	364	p.R364H	TRG_NES_CRM1_1	354	368	([DEQ].{0,1}[LIM].{2,3}[LIVMF][^P]{2,3}[LMVF].[LMIV].{0,3}[DE])|([DE].{0,1}[LIM].{2,3}[LIVMF][^P]{2,3}[LMVF].[LMIV].{0,3}[DEQ])	EEMTSALATMRVDYE	motif-conserving_mutation
P49137	365	p.V365I	TRG_NES_CRM1_1	354	368	([DEQ].{0,1}[LIM].{2,3}[LIVMF][^P]{2,3}[LMVF].[LMIV].{0,3}[DE])|([DE].{0,1}[LIM].{2,3}[LIVMF][^P]{2,3}[LMVF].[LMIV].{0,3}[DEQ])	EEMTSALATMRVDYE	motif-conserving_mutation
Q06187	190	p.P190K	LIG_SH3_1	186	192	[RKY]..P..P	KPLPPTP	motif-conserving_mutation
Q06187	190	p.P190Q	LIG_SH3_1	186	192	[RKY]..P..P	KPLPPTP	motif-conserving_mutation
Q9H074	135	p.F135I	LIG_PAM2_1	126	138	..[LFP][NS][PIVTAFL].A..(([FY].[PYLF])|(W..)).	SKLSVNAPEFYPS	motif-breaking_mutation
Q96J92	1016	p.R1016H	DOC_SPAK_OSR1_1	1016	1020	RF[^P][IV].	RFQVT	motif-breaking_mutation
P30518	247	p.R247H	TRG_ER_diArg_1	247	249	([LIVMFYWPR]R[^YFWDE]{0,1}R)|(R[^YFWDE]{0,1}R[LIVMFYWPR])	RRR	motif-breaking_mutation
P30518	247	p.R247C	TRG_ER_diArg_1	247	249	([LIVMFYWPR]R[^YFWDE]{0,1}R)|(R[^YFWDE]{0,1}R[LIVMFYWPR])	RRR	motif-breaking_mutation
P05067	763	p.K763R	LIG_PTB_Apo_2	756	763	(.[^P].NP.[FY].)|(.[ILVMFY].N..[FY].)	GYENPTYK	motif-conserving_mutation
Q9BR01	9	p.P9A	DOC_WW_Pin1_4	5	10	...([ST])P.	EAETPS	motif-breaking_mutation
Q9BR01	9	p.P9A	DOC_WW_Pin1_4	8	13	...([ST])P.	TPSTPG	motif-conserving_mutation
Q99708	491	p.L491V	LIG_CtBP_PxDLS_1	490	494	(P[LVIPME][DENS][LM][VASTRG])|(G[LVIPME][DENS][LM][VASTRG]((K)|(.[KR])))	PLDLS	motif-conserving_mutation
Q6ICB4	230	p.W230R	LIG_OCRL_FandH_1	223	235	.F[^P][^P][KRIL]H[^P][^P][YLMFH][^P]...	CFSTLHDWYGQEI	motif-conserving_mutation
P13671	327	p.T327M	MOD_N-GLC_1	323	328	.(N)[^P][ST]..	LNFTTK	motif-conserving_mutation
P21815	288	p.D288N	LIG_RGD	286	288	RGD	RGD	motif-breaking_mutation
P21815	178	p.G178C	MOD_N-GLC_1	176	181	.(N)[^P][ST]..	INGTST	motif-conserving_mutation
P21815	190	p.N190Y	MOD_N-GLC_1	189	194	.(N)[^P][ST]..	GNGSSG	motif-breaking_mutation
P21817	1773	p.P1773S	LIG_EVH1_2	1773	1777	PP..F	PPHHF	motif-breaking_mutation
P21817	1774	p.P1774L	LIG_EVH1_2	1773	1777	PP..F	PPHHF	motif-breaking_mutation
P24864	399	p.S399I	MOD_GSK3_1	392	399	...([ST])...[ST]	GLLTPPQS	motif-breaking_mutation
P24864	399	p.S399I	DEG_SCF_FBW7_1	393	399	[LIVMP].{0,2}(T)P..([ST])	LLTPPQS	motif-breaking_mutation
Q00613	300	p.E300Q	MOD_GSK3_1	300	307	...([ST])...[ST]	EPPSPPQS	motif-conserving_mutation
Q00613	300	p.E300Q	MOD_SUMO	297	300	[VILMAFP](K).E	VKEE	motif-breaking_mutation
P41180	490	p.S490F	MOD_N-GLC_1	487	492	.(N)[^P][ST]..	GNYSII	motif-breaking_mutation
P41180	92	p.T92M	MOD_N-GLC_1	89	94	.(N)[^P][ST]..	PNLTLG	motif-breaking_mutation
P41180	286	p.R286C	MOD_N-GLC_1	286	291	.(N)[^P][ST]..	RNITGK	motif-conserving_mutation
P41180	447	p.G447D	MOD_N-GLC_1	445	450	.(N)[^P][ST]..	TNGSCA	motif-conserving_mutation
Q15078	6	p.S6F	MOD_NMyristoyl	1	7	^M{0,1}(G)[^EDRKHPFYW]..[STAGCN][^P]	MGTVLSL	motif-breaking_mutation
Q9HBG7	599	p.E599V	LIG_TYR_ITSM	599	606	..T.(Y)..[IV]	ENTMYAQV	motif-conserving_mutation
O43187	531	p.D531N	LIG_TRAF6	524	532	..P.E..[FYWHDE].	NTPEETDDV	motif-breaking_mutation
Q16821	61	p.T61P	DOC_PP1	61	67	..[RK].{0,1}[VIL][^P][FW].	TRRVSFA	motif-conserving_mutation
Q16821	65	p.S65L	DOC_PP1	61	67	..[RK].{0,1}[VIL][^P][FW].	TRRVSFA	motif-conserving_mutation
Q16821	67	p.A67D	DOC_PP1	61	67	..[RK].{0,1}[VIL][^P][FW].	TRRVSFA	motif-conserving_mutation
P51168	618	p.P618S	LIG_WW_1	617	620	PP.Y	PPNY	motif-breaking_mutation
Q9H1K0	721	p.E721D	LIG_EH_1	717	721	.NPF.	INPFE	motif-conserving_mutation
P84022	178	p.E178D	DOC_WW_Pin1_4	176	181	...([ST])P.	IPETPP	motif-conserving_mutation
P32519	51	p.L51V	LIG_Rb_LxCxE_1	51	55	[LI].C.[DE]	LACVE	motif-breaking_mutation
P08631	2	p.G2E	MOD_NMyristoyl	1	7	^M{0,1}(G)[^EDRKHPFYW]..[STAGCN][^P]	MGGRSSC	motif-breaking_mutation
P32926	781	p.D781G	CLV_C14_Caspase3-7	778	782	[DSTE][^P][^DEWHFYC]D[GSAN]	DYADG	motif-breaking_mutation
P32927	59	p.V59M	MOD_N-GLC_1	57	62	.(N)[^P][ST]..	VNVTLI	motif-conserving_mutation
P57682	65	p.T65M	LIG_CtBP_PxDLS_1	61	65	(P[LVIPME][DENS][LM][VASTRG])|(G[LVIPME][DENS][LM][VASTRG]((K)|(.[KR])))	PVDLT	motif-breaking_mutation
P04234	150	p.Q150H	LIG_TYR_ITAM	146	163	[DEN]..(Y)..[LI].{6,12}(Y)..[LI]	DQVYQPLRDRDDAQYSHL	motif-conserving_mutation
P04233	10	p.R10W	LIG_14-3-3_3	5	10	[RHK][STALV].([ST]).[PESRDIFTQ]	RSRSCR	motif-breaking_mutation
P00533	1167	p.L1167M	LIG_PTB_Phospho_1	1166	1172	(.[^P].NP.(Y))|(.[ILVMFY].N..(Y))	SLDNPDY	motif-conserving_mutation
P00533	1168	p.D1168N	LIG_PTB_Phospho_1	1166	1172	(.[^P].NP.(Y))|(.[ILVMFY].N..(Y))	SLDNPDY	motif-conserving_mutation
P00533	1109	p.V1109I	LIG_PTB_Phospho_1	1104	1110	(.[^P].NP.(Y))|(.[ILVMFY].N..(Y))	SVQNPVY	motif-conserving_mutation
P19793	27	p.S27C	MOD_PKA_2	24	30	.R.([ST])[^P]..	GRGSMAA	motif-breaking_mutation
Q9C0E8	7	p.R7G	MOD_NMyristoyl	1	7	^M{0,1}(G)[^EDRKHPFYW]..[STAGCN][^P]	MGGLFSR	motif-conserving_mutation
Q9UER7	738	p.D738H	LIG_SUMO_SBM_1	734	740	[ILV](.[ILV]|[ILV]|[ILV].)[ILV][STDE]{1,10}	IVLSDSD	motif-conserving_mutation
P35222	245	p.G245C	DOC_WW_Pin1_4	243	248	...([ST])P.	MLGSPV	motif-conserving_mutation
P35222	245	p.G245D	DOC_WW_Pin1_4	243	248	...([ST])P.	MLGSPV	motif-conserving_mutation
P35222	245	p.G245V	DOC_WW_Pin1_4	243	248	...([ST])P.	MLGSPV	motif-conserving_mutation
P35222	245	p.G245A	DOC_WW_Pin1_4	243	248	...([ST])P.	MLGSPV	motif-conserving_mutation
P35222	777	p.F777S	LIG_PDZ_Class_1	776	781	...[ST].[ACVILF]$	WFDTDL	motif-conserving_mutation
P35222	553	p.M553V	MOD_PKA_1	549	555	[RK][RK].([ST])[^P]..	RRTSMGG	motif-conserving_mutation
P35222	555	p.G555A	MOD_PKA_1	549	555	[RK][RK].([ST])[^P]..	RRTSMGG	motif-conserving_mutation
P35222	32	p.D32E	DEG_SCF_TRCP1_1	32	37	D(S)G.{2,3}([ST])	DSGIHS	motif-breaking_mutation
P35222	32	p.D32Y	DEG_SCF_TRCP1_1	32	37	D(S)G.{2,3}([ST])	DSGIHS	motif-breaking_mutation
P35222	32	p.D32V	DEG_SCF_TRCP1_1	32	37	D(S)G.{2,3}([ST])	DSGIHS	motif-breaking_mutation
P35222	32	p.D32N	DEG_SCF_TRCP1_1	32	37	D(S)G.{2,3}([ST])	DSGIHS	motif-breaking_mutation
P35222	32	p.D32H	DEG_SCF_TRCP1_1	32	37	D(S)G.{2,3}([ST])	DSGIHS	motif-breaking_mutation
P35222	32	p.D32G	DEG_SCF_TRCP1_1	32	37	D(S)G.{2,3}([ST])	DSGIHS	motif-breaking_mutation
P35222	32	p.D32A	DEG_SCF_TRCP1_1	32	37	D(S)G.{2,3}([ST])	DSGIHS	motif-breaking_mutation
P35222	33	p.S33C	DEG_SCF_TRCP1_1	32	37	D(S)G.{2,3}([ST])	DSGIHS	motif-breaking_mutation
P35222	33	p.S33A	DEG_SCF_TRCP1_1	32	37	D(S)G.{2,3}([ST])	DSGIHS	motif-breaking_mutation
P35222	33	p.S33F	DEG_SCF_TRCP1_1	32	37	D(S)G.{2,3}([ST])	DSGIHS	motif-breaking_mutation
P35222	33	p.S33N	DEG_SCF_TRCP1_1	32	37	D(S)G.{2,3}([ST])	DSGIHS	motif-breaking_mutation
P35222	33	p.S33L	DEG_SCF_TRCP1_1	32	37	D(S)G.{2,3}([ST])	DSGIHS	motif-breaking_mutation
P35222	33	p.S33P	DEG_SCF_TRCP1_1	32	37	D(S)G.{2,3}([ST])	DSGIHS	motif-breaking_mutation
P35222	33	p.S33Y	DEG_SCF_TRCP1_1	32	37	D(S)G.{2,3}([ST])	DSGIHS	motif-breaking_mutation
P35222	33	p.S33T	DEG_SCF_TRCP1_1	32	37	D(S)G.{2,3}([ST])	DSGIHS	motif-breaking_mutation
P35222	34	p.G34E	DEG_SCF_TRCP1_1	32	37	D(S)G.{2,3}([ST])	DSGIHS	motif-breaking_mutation
P35222	34	p.G34R	DEG_SCF_TRCP1_1	32	37	D(S)G.{2,3}([ST])	DSGIHS	motif-breaking_mutation
P35222	34	p.G34V	DEG_SCF_TRCP1_1	32	37	D(S)G.{2,3}([ST])	DSGIHS	motif-breaking_mutation
P35222	35	p.I35N	DEG_SCF_TRCP1_1	32	37	D(S)G.{2,3}([ST])	DSGIHS	motif-conserving_mutation
P35222	35	p.I35M	DEG_SCF_TRCP1_1	32	37	D(S)G.{2,3}([ST])	DSGIHS	motif-conserving_mutation
P35222	35	p.I35K	DEG_SCF_TRCP1_1	32	37	D(S)G.{2,3}([ST])	DSGIHS	motif-conserving_mutation
P35222	35	p.I35V	DEG_SCF_TRCP1_1	32	37	D(S)G.{2,3}([ST])	DSGIHS	motif-conserving_mutation
P35222	35	p.I35T	DEG_SCF_TRCP1_1	32	37	D(S)G.{2,3}([ST])	DSGIHS	motif-conserving_mutation
P35222	35	p.I35S	DEG_SCF_TRCP1_1	32	37	D(S)G.{2,3}([ST])	DSGIHS	motif-conserving_mutation
P35222	36	p.H36Y	DEG_SCF_TRCP1_1	32	37	D(S)G.{2,3}([ST])	DSGIHS	motif-conserving_mutation
P35222	36	p.H36P	DEG_SCF_TRCP1_1	32	37	D(S)G.{2,3}([ST])	DSGIHS	motif-conserving_mutation
P35222	36	p.H36R	DEG_SCF_TRCP1_1	32	37	D(S)G.{2,3}([ST])	DSGIHS	motif-conserving_mutation
P35222	37	p.S37A	DEG_SCF_TRCP1_1	32	37	D(S)G.{2,3}([ST])	DSGIHS	motif-breaking_mutation
P35222	37	p.S37C	DEG_SCF_TRCP1_1	32	37	D(S)G.{2,3}([ST])	DSGIHS	motif-breaking_mutation
P35222	37	p.S37F	DEG_SCF_TRCP1_1	32	37	D(S)G.{2,3}([ST])	DSGIHS	motif-breaking_mutation
P35222	37	p.S37Y	DEG_SCF_TRCP1_1	32	37	D(S)G.{2,3}([ST])	DSGIHS	motif-breaking_mutation
P35222	37	p.S37P	DEG_SCF_TRCP1_1	32	37	D(S)G.{2,3}([ST])	DSGIHS	motif-breaking_mutation
P35222	37	p.S37T	DEG_SCF_TRCP1_1	32	37	D(S)G.{2,3}([ST])	DSGIHS	motif-conserving_mutation
Q8TF74	407	p.D407G	LIG_EVH1_3	400	412	[FY].[FW].....[LMVIF]P.P[DE]	YSFHPVEDFPAPE	motif-conserving_mutation
Q6UWZ7	409	p.F409C	LIG_BRCT_BRCA1_1	405	409	.(S)..F	RSPTF	motif-breaking_mutation
O00562	350	p.F350L	TRG_ER_FFAT_1	347	355	[DE].{0,4}E[FY][FYK]D[AC].[ESTD]	EEEFFDAHE	motif-breaking_mutation
P53350	341	p.T341I	DEG_APCC_DBOX_1	336	344	.R..L..[LIVM].	NRKPLTVLN	motif-conserving_mutation
P01225	24	p.T24A	MOD_N-GLC_1	24	29	.(N)[^P][ST]..	TNITIA	motif-conserving_mutation
Q01082	1455	p.E1455K	CLV_C14_Caspase3-7	1454	1458	[DSTE][^P][^DEWHFYC]D[GSAN]	DEVDS	motif-conserving_mutation
Q9GZU1	554	p.R554C	MOD_PKA_1	554	560	[RK][RK].([ST])[^P]..	RRGSGSA	motif-breaking_mutation
P05111	305	p.L305R	MOD_N-GLC_1	301	306	.(N)[^P][ST]..	PNLSLP	motif-conserving_mutation
P04637	31	p.V31I	MOD_GSK3_1	30	37	...([ST])...[ST]	NVLSPLPS	motif-conserving_mutation
P04637	33	p.S33T	MOD_GSK3_1	30	37	...([ST])...[ST]	NVLSPLPS	motif-conserving_mutation
P04637	34	p.P34L	MOD_GSK3_1	30	37	...([ST])...[ST]	NVLSPLPS	motif-conserving_mutation
P04637	35	p.L35F	MOD_GSK3_1	30	37	...([ST])...[ST]	NVLSPLPS	motif-conserving_mutation
P04637	37	p.S37T	MOD_GSK3_1	30	37	...([ST])...[ST]	NVLSPLPS	motif-conserving_mutation
P04637	16	p.Q16L	MOD_CK1_1	15	21	S..([ST])...	SQETFSD	motif-conserving_mutation
P04637	18	p.T18A	MOD_CK1_1	15	21	S..([ST])...	SQETFSD	motif-breaking_mutation
P04637	312	p.T312S	DOC_WW_Pin1_4	312	317	...([ST])P.	TSSSPQ	motif-conserving_mutation
P04637	312	p.T312A	DOC_WW_Pin1_4	312	317	...([ST])P.	TSSSPQ	motif-conserving_mutation
P04637	312	p.T312I	DOC_WW_Pin1_4	312	317	...([ST])P.	TSSSPQ	motif-conserving_mutation
P04637	313	p.S313C	DOC_WW_Pin1_4	312	317	...([ST])P.	TSSSPQ	motif-conserving_mutation
P04637	313	p.S313N	DOC_WW_Pin1_4	312	317	...([ST])P.	TSSSPQ	motif-conserving_mutation
P04637	313	p.S313G	DOC_WW_Pin1_4	312	317	...([ST])P.	TSSSPQ	motif-conserving_mutation
P04637	314	p.S314F	DOC_WW_Pin1_4	312	317	...([ST])P.	TSSSPQ	motif-conserving_mutation
P04637	315	p.S315C	DOC_WW_Pin1_4	312	317	...([ST])P.	TSSSPQ	motif-breaking_mutation
P04637	315	p.S315P	DOC_WW_Pin1_4	312	317	...([ST])P.	TSSSPQ	motif-breaking_mutation
P04637	316	p.P316L	DOC_WW_Pin1_4	312	317	...([ST])P.	TSSSPQ	motif-breaking_mutation
P04637	317	p.Q317P	DOC_WW_Pin1_4	312	317	...([ST])P.	TSSSPQ	motif-conserving_mutation
P04637	317	p.Q317R	DOC_WW_Pin1_4	312	317	...([ST])P.	TSSSPQ	motif-conserving_mutation
P04637	317	p.Q317K	DOC_WW_Pin1_4	312	317	...([ST])P.	TSSSPQ	motif-conserving_mutation
P04637	78	p.A78S	DOC_WW_Pin1_4	78	83	...([ST])P.	AAPTPA	motif-conserving_mutation
P04637	78	p.A78V	DOC_WW_Pin1_4	78	83	...([ST])P.	AAPTPA	motif-conserving_mutation
P04637	79	p.A79D	DOC_WW_Pin1_4	78	83	...([ST])P.	AAPTPA	motif-conserving_mutation
P04637	79	p.A79V	DOC_WW_Pin1_4	78	83	...([ST])P.	AAPTPA	motif-conserving_mutation
P04637	80	p.P80L	DOC_WW_Pin1_4	78	83	...([ST])P.	AAPTPA	motif-conserving_mutation
P04637	81	p.T81S	DOC_WW_Pin1_4	78	83	...([ST])P.	AAPTPA	motif-conserving_mutation
P04637	81	p.T81I	DOC_WW_Pin1_4	78	83	...([ST])P.	AAPTPA	motif-breaking_mutation
P04637	82	p.P82L	DOC_WW_Pin1_4	78	83	...([ST])P.	AAPTPA	motif-breaking_mutation
P04637	83	p.A83V	DOC_WW_Pin1_4	78	83	...([ST])P.	AAPTPA	motif-conserving_mutation
P04637	83	p.A83E	DOC_WW_Pin1_4	78	83	...([ST])P.	AAPTPA	motif-conserving_mutation
P04637	31	p.V31I	DOC_WW_Pin1_4	30	35	...([ST])P.	NVLSPL	motif-conserving_mutation
P04637	33	p.S33T	DOC_WW_Pin1_4	30	35	...([ST])P.	NVLSPL	motif-conserving_mutation
P04637	34	p.P34L	DOC_WW_Pin1_4	30	35	...([ST])P.	NVLSPL	motif-breaking_mutation
P04637	35	p.L35F	DOC_WW_Pin1_4	30	35	...([ST])P.	NVLSPL	motif-conserving_mutation
P04637	305	p.K305N	TRG_NLS_Bipartite_1	305	323	[KR][KR].{7,15}[^DE]((K[RK])|(RK))(([^DE][KR])|([KR][^DE]))[^DE]	KRALPNNTSSSPQPKKKPL	motif-breaking_mutation
P04637	305	p.K305E	TRG_NLS_Bipartite_1	305	323	[KR][KR].{7,15}[^DE]((K[RK])|(RK))(([^DE][KR])|([KR][^DE]))[^DE]	KRALPNNTSSSPQPKKKPL	motif-breaking_mutation
P04637	305	p.K305R	TRG_NLS_Bipartite_1	305	323	[KR][KR].{7,15}[^DE]((K[RK])|(RK))(([^DE][KR])|([KR][^DE]))[^DE]	KRALPNNTSSSPQPKKKPL	motif-conserving_mutation
P04637	305	p.K305T	TRG_NLS_Bipartite_1	305	323	[KR][KR].{7,15}[^DE]((K[RK])|(RK))(([^DE][KR])|([KR][^DE]))[^DE]	KRALPNNTSSSPQPKKKPL	motif-breaking_mutation
P04637	307	p.A307S	TRG_NLS_Bipartite_1	305	323	[KR][KR].{7,15}[^DE]((K[RK])|(RK))(([^DE][KR])|([KR][^DE]))[^DE]	KRALPNNTSSSPQPKKKPL	motif-conserving_mutation
P04637	307	p.A307T	TRG_NLS_Bipartite_1	305	323	[KR][KR].{7,15}[^DE]((K[RK])|(RK))(([^DE][KR])|([KR][^DE]))[^DE]	KRALPNNTSSSPQPKKKPL	motif-conserving_mutation
P04637	307	p.A307V	TRG_NLS_Bipartite_1	305	323	[KR][KR].{7,15}[^DE]((K[RK])|(RK))(([^DE][KR])|([KR][^DE]))[^DE]	KRALPNNTSSSPQPKKKPL	motif-conserving_mutation
P04637	308	p.L308M	TRG_NLS_Bipartite_1	305	323	[KR][KR].{7,15}[^DE]((K[RK])|(RK))(([^DE][KR])|([KR][^DE]))[^DE]	KRALPNNTSSSPQPKKKPL	motif-conserving_mutation
P04637	308	p.L308V	TRG_NLS_Bipartite_1	305	323	[KR][KR].{7,15}[^DE]((K[RK])|(RK))(([^DE][KR])|([KR][^DE]))[^DE]	KRALPNNTSSSPQPKKKPL	motif-conserving_mutation
P04637	309	p.P309S	TRG_NLS_Bipartite_1	305	323	[KR][KR].{7,15}[^DE]((K[RK])|(RK))(([^DE][KR])|([KR][^DE]))[^DE]	KRALPNNTSSSPQPKKKPL	motif-conserving_mutation
P04637	309	p.P309R	TRG_NLS_Bipartite_1	305	323	[KR][KR].{7,15}[^DE]((K[RK])|(RK))(([^DE][KR])|([KR][^DE]))[^DE]	KRALPNNTSSSPQPKKKPL	motif-conserving_mutation
P04637	310	p.N310L	TRG_NLS_Bipartite_1	305	323	[KR][KR].{7,15}[^DE]((K[RK])|(RK))(([^DE][KR])|([KR][^DE]))[^DE]	KRALPNNTSSSPQPKKKPL	motif-conserving_mutation
P04637	310	p.N310D	TRG_NLS_Bipartite_1	305	323	[KR][KR].{7,15}[^DE]((K[RK])|(RK))(([^DE][KR])|([KR][^DE]))[^DE]	KRALPNNTSSSPQPKKKPL	motif-conserving_mutation
P04637	310	p.N310T	TRG_NLS_Bipartite_1	305	323	[KR][KR].{7,15}[^DE]((K[RK])|(RK))(([^DE][KR])|([KR][^DE]))[^DE]	KRALPNNTSSSPQPKKKPL	motif-conserving_mutation
P04637	311	p.N311H	TRG_NLS_Bipartite_1	305	323	[KR][KR].{7,15}[^DE]((K[RK])|(RK))(([^DE][KR])|([KR][^DE]))[^DE]	KRALPNNTSSSPQPKKKPL	motif-conserving_mutation
P04637	311	p.N311K	TRG_NLS_Bipartite_1	305	323	[KR][KR].{7,15}[^DE]((K[RK])|(RK))(([^DE][KR])|([KR][^DE]))[^DE]	KRALPNNTSSSPQPKKKPL	motif-conserving_mutation
P04637	311	p.N311D	TRG_NLS_Bipartite_1	305	323	[KR][KR].{7,15}[^DE]((K[RK])|(RK))(([^DE][KR])|([KR][^DE]))[^DE]	KRALPNNTSSSPQPKKKPL	motif-conserving_mutation
P04637	312	p.T312S	TRG_NLS_Bipartite_1	305	323	[KR][KR].{7,15}[^DE]((K[RK])|(RK))(([^DE][KR])|([KR][^DE]))[^DE]	KRALPNNTSSSPQPKKKPL	motif-conserving_mutation
P04637	312	p.T312A	TRG_NLS_Bipartite_1	305	323	[KR][KR].{7,15}[^DE]((K[RK])|(RK))(([^DE][KR])|([KR][^DE]))[^DE]	KRALPNNTSSSPQPKKKPL	motif-conserving_mutation
P04637	312	p.T312I	TRG_NLS_Bipartite_1	305	323	[KR][KR].{7,15}[^DE]((K[RK])|(RK))(([^DE][KR])|([KR][^DE]))[^DE]	KRALPNNTSSSPQPKKKPL	motif-conserving_mutation
P04637	313	p.S313C	TRG_NLS_Bipartite_1	305	323	[KR][KR].{7,15}[^DE]((K[RK])|(RK))(([^DE][KR])|([KR][^DE]))[^DE]	KRALPNNTSSSPQPKKKPL	motif-conserving_mutation
P04637	313	p.S313N	TRG_NLS_Bipartite_1	305	323	[KR][KR].{7,15}[^DE]((K[RK])|(RK))(([^DE][KR])|([KR][^DE]))[^DE]	KRALPNNTSSSPQPKKKPL	motif-conserving_mutation
P04637	313	p.S313G	TRG_NLS_Bipartite_1	305	323	[KR][KR].{7,15}[^DE]((K[RK])|(RK))(([^DE][KR])|([KR][^DE]))[^DE]	KRALPNNTSSSPQPKKKPL	motif-conserving_mutation
P04637	314	p.S314F	TRG_NLS_Bipartite_1	305	323	[KR][KR].{7,15}[^DE]((K[RK])|(RK))(([^DE][KR])|([KR][^DE]))[^DE]	KRALPNNTSSSPQPKKKPL	motif-conserving_mutation
P04637	315	p.S315C	TRG_NLS_Bipartite_1	305	323	[KR][KR].{7,15}[^DE]((K[RK])|(RK))(([^DE][KR])|([KR][^DE]))[^DE]	KRALPNNTSSSPQPKKKPL	motif-conserving_mutation
P04637	315	p.S315P	TRG_NLS_Bipartite_1	305	323	[KR][KR].{7,15}[^DE]((K[RK])|(RK))(([^DE][KR])|([KR][^DE]))[^DE]	KRALPNNTSSSPQPKKKPL	motif-conserving_mutation
P04637	316	p.P316L	TRG_NLS_Bipartite_1	305	323	[KR][KR].{7,15}[^DE]((K[RK])|(RK))(([^DE][KR])|([KR][^DE]))[^DE]	KRALPNNTSSSPQPKKKPL	motif-conserving_mutation
P04637	317	p.Q317P	TRG_NLS_Bipartite_1	305	323	[KR][KR].{7,15}[^DE]((K[RK])|(RK))(([^DE][KR])|([KR][^DE]))[^DE]	KRALPNNTSSSPQPKKKPL	motif-conserving_mutation
P04637	317	p.Q317R	TRG_NLS_Bipartite_1	305	323	[KR][KR].{7,15}[^DE]((K[RK])|(RK))(([^DE][KR])|([KR][^DE]))[^DE]	KRALPNNTSSSPQPKKKPL	motif-conserving_mutation
P04637	317	p.Q317K	TRG_NLS_Bipartite_1	305	323	[KR][KR].{7,15}[^DE]((K[RK])|(RK))(([^DE][KR])|([KR][^DE]))[^DE]	KRALPNNTSSSPQPKKKPL	motif-conserving_mutation
P04637	318	p.P318A	TRG_NLS_Bipartite_1	305	323	[KR][KR].{7,15}[^DE]((K[RK])|(RK))(([^DE][KR])|([KR][^DE]))[^DE]	KRALPNNTSSSPQPKKKPL	motif-conserving_mutation
P04637	319	p.K319R	TRG_NLS_Bipartite_1	305	323	[KR][KR].{7,15}[^DE]((K[RK])|(RK))(([^DE][KR])|([KR][^DE]))[^DE]	KRALPNNTSSSPQPKKKPL	motif-conserving_mutation
P04637	319	p.K319N	TRG_NLS_Bipartite_1	305	323	[KR][KR].{7,15}[^DE]((K[RK])|(RK))(([^DE][KR])|([KR][^DE]))[^DE]	KRALPNNTSSSPQPKKKPL	motif-breaking_mutation
P04637	319	p.K319E	TRG_NLS_Bipartite_1	305	323	[KR][KR].{7,15}[^DE]((K[RK])|(RK))(([^DE][KR])|([KR][^DE]))[^DE]	KRALPNNTSSSPQPKKKPL	motif-breaking_mutation
P04637	320	p.K320N	TRG_NLS_Bipartite_1	305	323	[KR][KR].{7,15}[^DE]((K[RK])|(RK))(([^DE][KR])|([KR][^DE]))[^DE]	KRALPNNTSSSPQPKKKPL	motif-breaking_mutation
P04637	322	p.P322L	TRG_NLS_Bipartite_1	305	323	[KR][KR].{7,15}[^DE]((K[RK])|(RK))(([^DE][KR])|([KR][^DE]))[^DE]	KRALPNNTSSSPQPKKKPL	motif-conserving_mutation
P04637	322	p.P322R	TRG_NLS_Bipartite_1	305	323	[KR][KR].{7,15}[^DE]((K[RK])|(RK))(([^DE][KR])|([KR][^DE]))[^DE]	KRALPNNTSSSPQPKKKPL	motif-conserving_mutation
P04637	323	p.L323V	TRG_NLS_Bipartite_1	305	323	[KR][KR].{7,15}[^DE]((K[RK])|(RK))(([^DE][KR])|([KR][^DE]))[^DE]	KRALPNNTSSSPQPKKKPL	motif-conserving_mutation
P04637	323	p.L323R	TRG_NLS_Bipartite_1	305	323	[KR][KR].{7,15}[^DE]((K[RK])|(RK))(([^DE][KR])|([KR][^DE]))[^DE]	KRALPNNTSSSPQPKKKPL	motif-conserving_mutation
P04637	323	p.L323P	TRG_NLS_Bipartite_1	305	323	[KR][KR].{7,15}[^DE]((K[RK])|(RK))(([^DE][KR])|([KR][^DE]))[^DE]	KRALPNNTSSSPQPKKKPL	motif-conserving_mutation
P04637	323	p.L323G	TRG_NLS_Bipartite_1	305	323	[KR][KR].{7,15}[^DE]((K[RK])|(RK))(([^DE][KR])|([KR][^DE]))[^DE]	KRALPNNTSSSPQPKKKPL	motif-conserving_mutation
P04637	323	p.L323M	TRG_NLS_Bipartite_1	305	323	[KR][KR].{7,15}[^DE]((K[RK])|(RK))(([^DE][KR])|([KR][^DE]))[^DE]	KRALPNNTSSSPQPKKKPL	motif-conserving_mutation
P04637	364	p.A364T	DOC_USP7_1	364	368	[PA][^P][^FYWIL]S[^P]	AHSSH	motif-breaking_mutation
P04637	366	p.S366A	DOC_USP7_1	364	368	[PA][^P][^FYWIL]S[^P]	AHSSH	motif-conserving_mutation
P04637	359	p.P359S	DOC_USP7_1	359	363	[PA][^P][^FYWIL]S[^P]	PGGSR	motif-breaking_mutation
P04637	16	p.Q16L	MOD_PIKK_1	12	18	...([ST])Q..	PPLSQET	motif-breaking_mutation
P04637	18	p.T18A	MOD_PIKK_1	12	18	...([ST])Q..	PPLSQET	motif-conserving_mutation
P04637	339	p.E339Q	TRG_NES_CRM1_1	339	352	([DEQ].{0,1}[LIM].{2,3}[LIVMF][^P]{2,3}[LMVF].[LMIV].{0,3}[DE])|([DE].{0,1}[LIM].{2,3}[LIVMF][^P]{2,3}[LMVF].[LMIV].{0,3}[DEQ])	EMFRELNEALELKD	motif-conserving_mutation
P04637	339	p.E339G	TRG_NES_CRM1_1	339	352	([DEQ].{0,1}[LIM].{2,3}[LIVMF][^P]{2,3}[LMVF].[LMIV].{0,3}[DE])|([DE].{0,1}[LIM].{2,3}[LIVMF][^P]{2,3}[LMVF].[LMIV].{0,3}[DEQ])	EMFRELNEALELKD	motif-breaking_mutation
P04637	339	p.E339K	TRG_NES_CRM1_1	339	352	([DEQ].{0,1}[LIM].{2,3}[LIVMF][^P]{2,3}[LMVF].[LMIV].{0,3}[DE])|([DE].{0,1}[LIM].{2,3}[LIVMF][^P]{2,3}[LMVF].[LMIV].{0,3}[DEQ])	EMFRELNEALELKD	motif-breaking_mutation
P04637	340	p.M340V	TRG_NES_CRM1_1	339	352	([DEQ].{0,1}[LIM].{2,3}[LIVMF][^P]{2,3}[LMVF].[LMIV].{0,3}[DE])|([DE].{0,1}[LIM].{2,3}[LIVMF][^P]{2,3}[LMVF].[LMIV].{0,3}[DEQ])	EMFRELNEALELKD	motif-breaking_mutation
P04637	340	p.M340I	TRG_NES_CRM1_1	339	352	([DEQ].{0,1}[LIM].{2,3}[LIVMF][^P]{2,3}[LMVF].[LMIV].{0,3}[DE])|([DE].{0,1}[LIM].{2,3}[LIVMF][^P]{2,3}[LMVF].[LMIV].{0,3}[DEQ])	EMFRELNEALELKD	motif-conserving_mutation
P04637	341	p.F341S	TRG_NES_CRM1_1	339	352	([DEQ].{0,1}[LIM].{2,3}[LIVMF][^P]{2,3}[LMVF].[LMIV].{0,3}[DE])|([DE].{0,1}[LIM].{2,3}[LIVMF][^P]{2,3}[LMVF].[LMIV].{0,3}[DEQ])	EMFRELNEALELKD	motif-conserving_mutation
P04637	341	p.F341L	TRG_NES_CRM1_1	339	352	([DEQ].{0,1}[LIM].{2,3}[LIVMF][^P]{2,3}[LMVF].[LMIV].{0,3}[DE])|([DE].{0,1}[LIM].{2,3}[LIVMF][^P]{2,3}[LMVF].[LMIV].{0,3}[DEQ])	EMFRELNEALELKD	motif-conserving_mutation
P04637	341	p.F341C	TRG_NES_CRM1_1	339	352	([DEQ].{0,1}[LIM].{2,3}[LIVMF][^P]{2,3}[LMVF].[LMIV].{0,3}[DE])|([DE].{0,1}[LIM].{2,3}[LIVMF][^P]{2,3}[LMVF].[LMIV].{0,3}[DEQ])	EMFRELNEALELKD	motif-conserving_mutation
P04637	342	p.R342P	TRG_NES_CRM1_1	339	352	([DEQ].{0,1}[LIM].{2,3}[LIVMF][^P]{2,3}[LMVF].[LMIV].{0,3}[DE])|([DE].{0,1}[LIM].{2,3}[LIVMF][^P]{2,3}[LMVF].[LMIV].{0,3}[DEQ])	EMFRELNEALELKD	motif-conserving_mutation
P04637	342	p.R342Q	TRG_NES_CRM1_1	339	352	([DEQ].{0,1}[LIM].{2,3}[LIVMF][^P]{2,3}[LMVF].[LMIV].{0,3}[DE])|([DE].{0,1}[LIM].{2,3}[LIVMF][^P]{2,3}[LMVF].[LMIV].{0,3}[DEQ])	EMFRELNEALELKD	motif-conserving_mutation
P04637	343	p.E343G	TRG_NES_CRM1_1	339	352	([DEQ].{0,1}[LIM].{2,3}[LIVMF][^P]{2,3}[LMVF].[LMIV].{0,3}[DE])|([DE].{0,1}[LIM].{2,3}[LIVMF][^P]{2,3}[LMVF].[LMIV].{0,3}[DEQ])	EMFRELNEALELKD	motif-conserving_mutation
P04637	344	p.L344P	TRG_NES_CRM1_1	339	352	([DEQ].{0,1}[LIM].{2,3}[LIVMF][^P]{2,3}[LMVF].[LMIV].{0,3}[DE])|([DE].{0,1}[LIM].{2,3}[LIVMF][^P]{2,3}[LMVF].[LMIV].{0,3}[DEQ])	EMFRELNEALELKD	motif-breaking_mutation
P04637	344	p.L344R	TRG_NES_CRM1_1	339	352	([DEQ].{0,1}[LIM].{2,3}[LIVMF][^P]{2,3}[LMVF].[LMIV].{0,3}[DE])|([DE].{0,1}[LIM].{2,3}[LIVMF][^P]{2,3}[LMVF].[LMIV].{0,3}[DEQ])	EMFRELNEALELKD	motif-breaking_mutation
P04637	345	p.N345I	TRG_NES_CRM1_1	339	352	([DEQ].{0,1}[LIM].{2,3}[LIVMF][^P]{2,3}[LMVF].[LMIV].{0,3}[DE])|([DE].{0,1}[LIM].{2,3}[LIVMF][^P]{2,3}[LMVF].[LMIV].{0,3}[DEQ])	EMFRELNEALELKD	motif-conserving_mutation
P04637	346	p.E346A	TRG_NES_CRM1_1	339	352	([DEQ].{0,1}[LIM].{2,3}[LIVMF][^P]{2,3}[LMVF].[LMIV].{0,3}[DE])|([DE].{0,1}[LIM].{2,3}[LIVMF][^P]{2,3}[LMVF].[LMIV].{0,3}[DEQ])	EMFRELNEALELKD	motif-conserving_mutation
P04637	346	p.E346G	TRG_NES_CRM1_1	339	352	([DEQ].{0,1}[LIM].{2,3}[LIVMF][^P]{2,3}[LMVF].[LMIV].{0,3}[DE])|([DE].{0,1}[LIM].{2,3}[LIVMF][^P]{2,3}[LMVF].[LMIV].{0,3}[DEQ])	EMFRELNEALELKD	motif-conserving_mutation
P04637	347	p.A347G	TRG_NES_CRM1_1	339	352	([DEQ].{0,1}[LIM].{2,3}[LIVMF][^P]{2,3}[LMVF].[LMIV].{0,3}[DE])|([DE].{0,1}[LIM].{2,3}[LIVMF][^P]{2,3}[LMVF].[LMIV].{0,3}[DEQ])	EMFRELNEALELKD	motif-conserving_mutation
P04637	347	p.A347T	TRG_NES_CRM1_1	339	352	([DEQ].{0,1}[LIM].{2,3}[LIVMF][^P]{2,3}[LMVF].[LMIV].{0,3}[DE])|([DE].{0,1}[LIM].{2,3}[LIVMF][^P]{2,3}[LMVF].[LMIV].{0,3}[DEQ])	EMFRELNEALELKD	motif-conserving_mutation
P04637	348	p.L348F	TRG_NES_CRM1_1	339	352	([DEQ].{0,1}[LIM].{2,3}[LIVMF][^P]{2,3}[LMVF].[LMIV].{0,3}[DE])|([DE].{0,1}[LIM].{2,3}[LIVMF][^P]{2,3}[LMVF].[LMIV].{0,3}[DEQ])	EMFRELNEALELKD	motif-conserving_mutation
P04637	349	p.E349K	TRG_NES_CRM1_1	339	352	([DEQ].{0,1}[LIM].{2,3}[LIVMF][^P]{2,3}[LMVF].[LMIV].{0,3}[DE])|([DE].{0,1}[LIM].{2,3}[LIVMF][^P]{2,3}[LMVF].[LMIV].{0,3}[DEQ])	EMFRELNEALELKD	motif-conserving_mutation
P04637	351	p.K351E	TRG_NES_CRM1_1	339	352	([DEQ].{0,1}[LIM].{2,3}[LIVMF][^P]{2,3}[LMVF].[LMIV].{0,3}[DE])|([DE].{0,1}[LIM].{2,3}[LIVMF][^P]{2,3}[LMVF].[LMIV].{0,3}[DEQ])	EMFRELNEALELKD	motif-conserving_mutation
P04637	381	p.K381N	DOC_CYCLIN_1	381	385	[RK].L.{0,1}[FYLIVMP]	KKLMF	motif-breaking_mutation
P04637	383	p.L383F	DOC_CYCLIN_1	381	385	[RK].L.{0,1}[FYLIVMP]	KKLMF	motif-breaking_mutation
Q9Y6Q6	350	p.M350L	LIG_TRAF6	342	350	..P.E..[FYWHDE].	QMPTEDEYM	motif-conserving_mutation
Q9Y6Q6	455	p.E455D	LIG_TRAF6	451	459	..P.E..[FYWHDE].	NPPGEDCEP	motif-breaking_mutation
P35555	2306	p.R2306C	LIG_Integrin_isoDGR_1	2304	2306	NGR	NGR	motif-breaking_mutation
Q13188	322	p.D322Y	CLV_C14_Caspase3-7	319	323	[DSTE][^P][^DEWHFYC]D[GSAN]	DELDS	motif-breaking_mutation
Q6PGQ7	498	p.G498V	DEG_SCF_TRCP1_1	496	501	D(S)G.{2,3}([ST])	DSGYNT	motif-breaking_mutation
Q13813	1479	p.S1479N	CLV_C14_Caspase3-7	1475	1479	[DSTE][^P][^DEWHFYC]D[GSAN]	DSLDS	motif-conserving_mutation
P26715	40	p.Y40H	LIG_TYR_ITIM	38	43	[ILV].(Y)..[ILV]	ITYAEL	motif-breaking_mutation
P32418	388	p.R388K	LIG_14-3-3_2	388	394	R..[^P]([ST])[IVLM].	RKAVSMH	motif-breaking_mutation
P32418	390	p.A390V	LIG_14-3-3_2	388	394	R..[^P]([ST])[IVLM].	RKAVSMH	motif-conserving_mutation
O14830	31	p.R31Q	LIG_IQ	20	38	...[SACLIVTM]..[ILVMFCT]Q.{3,3}[RK].{4,5}[RKQ]..	FKAAALIQRWYRRYVARLE	motif-breaking_mutation
O14830	34	p.V34M	LIG_IQ	20	38	...[SACLIVTM]..[ILVMFCT]Q.{3,3}[RK].{4,5}[RKQ]..	FKAAALIQRWYRRYVARLE	motif-conserving_mutation
Q9ULR5	111	p.N111D	LIG_PAM2_1	108	120	..[LFP][NS][PIVTAFL].A..(([FY].[PYLF])|(W..)).	SNLNPDAKEFIPG	motif-breaking_mutation
Q9ULR5	115	p.K115N	LIG_PAM2_1	108	120	..[LFP][NS][PIVTAFL].A..(([FY].[PYLF])|(W..)).	SNLNPDAKEFIPG	motif-conserving_mutation
P52594	435	p.P435L	LIG_EH_1	433	437	.NPF.	TNPFV	motif-breaking_mutation
P78314	419	p.D419N	DOC_ANK_TNKS_1	414	421	.R..[PGAV][DEIP]G.	QRSPPDGQ	motif-breaking_mutation
P01266	2253	p.G2253V	MOD_N-GLC_1	2249	2254	.(N)[^P][ST]..	LNWTGS	motif-conserving_mutation
P01266	1717	p.L1717V	MOD_N-GLC_1	1715	1720	.(N)[^P][ST]..	ANLTDA	motif-conserving_mutation
P01266	1222	p.S1222L	MOD_N-GLC_1	1219	1224	.(N)[^P][ST]..	FNASEV	motif-breaking_mutation
P01266	817	p.F817L	MOD_N-GLC_1	815	820	.(N)[^P][ST]..	GNFSLF	motif-conserving_mutation
P01266	530	p.S530Y	MOD_N-GLC_1	528	533	.(N)[^P][ST]..	SNSSTG	motif-conserving_mutation
P01266	531	p.S531F	MOD_N-GLC_1	528	533	.(N)[^P][ST]..	SNSSTG	motif-breaking_mutation
P53804	1213	p.E1213K	LIG_PAM2_1	1205	1217	..[LFP][NS][PIVTAFL].A..(([FY].[PYLF])|(W..)).	LQLNPAAREFKPD	motif-conserving_mutation
Q8NDV7	1613	p.R1613C	LIG_PAM2_2	1608	1621	((WPP)|([FL][PV][APQ]))EF.PG.PWKG.	WPPEFRPGEPWKGY	motif-conserving_mutation
O14686	4420	p.R4420W	LIG_KEPE_1	4415	4421	[VILMFT]K.EP.[DE]	IKQEPRE	motif-conserving_mutation
P14316	137	p.K137Q	LIG_KEPE_1	136	142	[VILMFT]K.EP.[DE]	IKQEPVE	motif-breaking_mutation
O43815	304	p.A304S	DOC_ANK_TNKS_1	301	308	.R..[PGAV][DEIP]G.	SRSAGDGT	motif-conserving_mutation
Q15326	412	p.H412R	LIG_Dynein_DLC8_1	411	417	[^P].[KR].TQT	LHRSTQT	motif-conserving_mutation
Q15326	413	p.R413Q	LIG_Dynein_DLC8_1	411	417	[^P].[KR].TQT	LHRSTQT	motif-breaking_mutation
P11912	190	p.G190D	LIG_TYR_ITAM	185	202	[DEN]..(Y)..[LI].{6,12}(Y)..[LI]	ENLYEGLNLDDCSMYEDI	motif-conserving_mutation
Q13177	211	p.V211G	CLV_C14_Caspase3-7	209	213	[DSTE][^P][^DEWHFYC]D[GSAN]	SHVDG	motif-conserving_mutation
Q92558	507	p.K507N	LIG_Actin_WH2_1	498	514	R..[ILVMF][ILMVF][^P][^P][ILVM].{4,7}L(([KR].)|(NK))[VATI]	RSVLLEAIRKGIQLRKV	motif-conserving_mutation
P04049	257	p.S257W	MOD_PKB_1	254	262	R.R..([ST])[^P]..	RQRSTSTPN	motif-conserving_mutation
P04049	257	p.S257L	MOD_PKB_1	254	262	R.R..([ST])[^P]..	RQRSTSTPN	motif-conserving_mutation
P04049	259	p.S259P	MOD_PKB_1	254	262	R.R..([ST])[^P]..	RQRSTSTPN	motif-breaking_mutation
P04049	259	p.S259F	MOD_PKB_1	254	262	R.R..([ST])[^P]..	RQRSTSTPN	motif-breaking_mutation
P04049	259	p.S259A	MOD_PKB_1	254	262	R.R..([ST])[^P]..	RQRSTSTPN	motif-breaking_mutation
P04049	261	p.P261R	MOD_PKB_1	254	262	R.R..([ST])[^P]..	RQRSTSTPN	motif-conserving_mutation
P04049	257	p.S257W	LIG_14-3-3_1	256	261	R.[^P]([ST])[^P]P	RSTSTP	motif-conserving_mutation
P04049	257	p.S257L	LIG_14-3-3_1	256	261	R.[^P]([ST])[^P]P	RSTSTP	motif-conserving_mutation
P04049	259	p.S259P	LIG_14-3-3_1	256	261	R.[^P]([ST])[^P]P	RSTSTP	motif-breaking_mutation
P04049	259	p.S259F	LIG_14-3-3_1	256	261	R.[^P]([ST])[^P]P	RSTSTP	motif-breaking_mutation
P04049	259	p.S259A	LIG_14-3-3_1	256	261	R.[^P]([ST])[^P]P	RSTSTP	motif-breaking_mutation
P04049	261	p.P261R	LIG_14-3-3_1	256	261	R.[^P]([ST])[^P]P	RSTSTP	motif-breaking_mutation
P04049	618	p.R618Q	LIG_14-3-3_1	618	623	R.[^P]([ST])[^P]P	RSASEP	motif-breaking_mutation
P25054	2808	p.P2808A	LIG_SxIP_EBH_1	2801	2811	([KR][^ED]{0,5}[ST].IP[^ED]{5,5})|([^ED]{5,5}[ST].IP[^ED]{0,5}[KR])	RPSQIPTPVNN	motif-conserving_mutation
P25054	168	p.R168T	TRG_NES_CRM1_1	163	176	([DEQ].{0,1}[LIM].{2,3}[LIVMF][^P]{2,3}[LMVF].[LMIV].{0,3}[DE])|([DE].{0,1}[LIM].{2,3}[LIVMF][^P]{2,3}[LMVF].[LMIV].{0,3}[DEQ])	QNLTKRIDSLPLTE	motif-conserving_mutation
P25054	168	p.R168I	TRG_NES_CRM1_1	163	176	([DEQ].{0,1}[LIM].{2,3}[LIVMF][^P]{2,3}[LMVF].[LMIV].{0,3}[DE])|([DE].{0,1}[LIM].{2,3}[LIVMF][^P]{2,3}[LMVF].[LMIV].{0,3}[DEQ])	QNLTKRIDSLPLTE	motif-conserving_mutation
P25054	67	p.D67Y	TRG_NES_CRM1_1	67	78	([DEQ].{0,1}[LIM].{2,3}[LIVMF][^P]{2,3}[LMVF].[LMIV].{0,3}[DE])|([DE].{0,1}[LIM].{2,3}[LIVMF][^P]{2,3}[LMVF].[LMIV].{0,3}[DEQ])	DLLERLKELNLD	motif-breaking_mutation
P25054	67	p.D67H	TRG_NES_CRM1_1	67	78	([DEQ].{0,1}[LIM].{2,3}[LIVMF][^P]{2,3}[LMVF].[LMIV].{0,3}[DE])|([DE].{0,1}[LIM].{2,3}[LIVMF][^P]{2,3}[LMVF].[LMIV].{0,3}[DEQ])	DLLERLKELNLD	motif-breaking_mutation
P25054	67	p.D67G	TRG_NES_CRM1_1	67	78	([DEQ].{0,1}[LIM].{2,3}[LIVMF][^P]{2,3}[LMVF].[LMIV].{0,3}[DE])|([DE].{0,1}[LIM].{2,3}[LIVMF][^P]{2,3}[LMVF].[LMIV].{0,3}[DEQ])	DLLERLKELNLD	motif-breaking_mutation
O14757	320	p.E320K	MOD_PIKK_1	314	320	...([ST])Q..	YSSSQPE	motif-conserving_mutation
O14757	320	p.E320G	MOD_PIKK_1	314	320	...([ST])Q..	YSSSQPE	motif-conserving_mutation
Q13586	643	p.R643H	LIG_SxIP_EBH_1	637	651	([KR][^ED]{0,5}[ST].IP[^ED]{5,5})|([^ED]{5,5}[ST].IP[^ED]{0,5}[KR])	QASRNTRIPHLAGKK	motif-conserving_mutation
Q13627	321	p.Y321C	MOD_TYR_DYR	315	325	..[RKTC][IVL]Y[TQHS](Y)[IL]QSR	GQRIYQYIQSR	motif-breaking_mutation
Q99814	578	p.A578V	DEG_ODPH_VHL_1	574	585	[IL]A(P).{6,8}[FLIVM].[FLIVM]	LAPVAPHSPFLL	motif-conserving_mutation
Q99814	579	p.P579Q	DEG_ODPH_VHL_1	574	585	[IL]A(P).{6,8}[FLIVM].[FLIVM]	LAPVAPHSPFLL	motif-conserving_mutation
Q99814	542	p.L542R	DEG_ODPH_VHL_1	529	542	[IL]A(P).{6,8}[FLIVM].[FLIVM]	LAPYIPMDGEDFQL	motif-breaking_mutation
O75533	334	p.R334I	LIG_ULM_U2AF65_1	333	339	[KR]{1,4}[KR].[KR]W.	KRKSRWD	motif-breaking_mutation
O75533	292	p.R292K	LIG_ULM_U2AF65_1	289	294	[KR]{1,4}[KR].[KR]W.	RKNRWD	motif-conserving_mutation
O75533	199	p.R199H	LIG_ULM_U2AF65_1	195	201	[KR]{1,4}[KR].[KR]W.	KRKRRWD	motif-breaking_mutation
Q99816	157	p.G157R	LIG_EABR_CEP55_1	154	164	.A.GPP.{2,3}Y.	QATGPPNTSYM	motif-breaking_mutation
Q99816	164	p.M164I	LIG_EABR_CEP55_1	154	164	.A.GPP.{2,3}Y.	QATGPPNTSYM	motif-conserving_mutation
P56524	52	p.R52H	LIG_CtBP_PxDLS_1	48	52	(P[LVIPME][DENS][LM][VASTRG])|(G[LVIPME][DENS][LM][VASTRG]((K)|(.[KR])))	PMDLR	motif-breaking_mutation
P51617	548	p.V548M	LIG_TRAF6	540	548	..P.E..[FYWHDE].	PSPQENSYV	motif-conserving_mutation
P51617	584	p.Q584K	LIG_TRAF6	583	591	..P.E..[FYWHDE].	NQPVESDES	motif-conserving_mutation
P51617	587	p.E587K	LIG_TRAF6	583	591	..P.E..[FYWHDE].	NQPVESDES	motif-breaking_mutation
P48436	64	p.S64R	MOD_PKA_1	61	67	[RK][RK].([ST])[^P]..	KKESEED	motif-breaking_mutation
P55211	193	p.R193H	MOD_PKB_1	191	199	R.R..([ST])[^P]..	RRRFSSLHF	motif-breaking_mutation
P55211	330	p.D330E	CLV_C14_Caspase3-7	327	331	[DSTE][^P][^DEWHFYC]D[GSAN]	DQLDA	motif-breaking_mutation
P46937	124	p.R124Q	LIG_14-3-3_1	124	129	R.[^P]([ST])[^P]P	RAHSSP	motif-breaking_mutation
P46937	126	p.H126R	LIG_14-3-3_1	124	129	R.[^P]([ST])[^P]P	RAHSSP	motif-conserving_mutation
P61925	37	p.E37K	TRG_NES_CRM1_1	37	51	([DEQ].{0,1}[LIM].{2,3}[LIVMF][^P]{2,3}[LMVF].[LMIV].{0,3}[DE])|([DE].{0,1}[LIM].{2,3}[LIVMF][^P]{2,3}[LMVF].[LMIV].{0,3}[DEQ])	ELALKLAGLDINKTE	motif-breaking_mutation
P61925	43	p.A43E	TRG_NES_CRM1_1	37	51	([DEQ].{0,1}[LIM].{2,3}[LIVMF][^P]{2,3}[LMVF].[LMIV].{0,3}[DE])|([DE].{0,1}[LIM].{2,3}[LIVMF][^P]{2,3}[LMVF].[LMIV].{0,3}[DEQ])	ELALKLAGLDINKTE	motif-conserving_mutation
P61925	51	p.E51D	TRG_NES_CRM1_1	37	51	([DEQ].{0,1}[LIM].{2,3}[LIVMF][^P]{2,3}[LMVF].[LMIV].{0,3}[DE])|([DE].{0,1}[LIM].{2,3}[LIVMF][^P]{2,3}[LMVF].[LMIV].{0,3}[DEQ])	ELALKLAGLDINKTE	motif-conserving_mutation
Q13698	1534	p.R1534W	LIG_IQ	1523	1542	...[SACLIVTM]..[ILVMFCT]Q.{3,3}[RK].{4,5}[RKQ]..	FYATFLIQEHFRKFMKRQEE	motif-breaking_mutation
Q13698	1534	p.R1534Q	LIG_IQ	1523	1542	...[SACLIVTM]..[ILVMFCT]Q.{3,3}[RK].{4,5}[RKQ]..	FYATFLIQEHFRKFMKRQEE	motif-breaking_mutation
P13010	726	p.D726G	DOC_PIKK_1	720	728	[DEN][DEN].{2,3}[ILMVA][DEN][DEN]L	EEGGDVDDL	motif-breaking_mutation
P13010	727	p.D727N	DOC_PIKK_1	720	728	[DEN][DEN].{2,3}[ILMVA][DEN][DEN]L	EEGGDVDDL	motif-conserving_mutation
O14974	37	p.K37M	DOC_PP1	33	39	..[RK].{0,1}[VIL][^P][FW].	KTKVKFD	motif-conserving_mutation
Q8WUM4	801	p.P801S	LIG_EABR_CEP55_1	797	807	.A.GPP.{2,3}Y.	QAQGPPYPTYP	motif-breaking_mutation
P17612	351	p.F351L	DOC_AGCK_PIF_3	348	351	F..F$	FSEF	motif-breaking_mutation
P07948	506	p.G506E	MOD_TYR_CSK	504	512	[TAD][EA].Q(Y)[QE].[GQA][PEDLS]	TEGQYQQQP	motif-conserving_mutation
P07948	508	p.Y508H	MOD_TYR_CSK	504	512	[TAD][EA].Q(Y)[QE].[GQA][PEDLS]	TEGQYQQQP	motif-breaking_mutation
Q13255	1148	p.P1148L	LIG_EVH1_2	1147	1151	PP..F	PPSPF	motif-breaking_mutation
P22059	354	p.D354H	TRG_ER_FFAT_1	353	364	[DE].{0,4}E[FY][FYK]D[AC].[ESTD]	EDDENEFFDAPE	motif-conserving_mutation
P22059	356	p.E356Q	TRG_ER_FFAT_1	353	364	[DE].{0,4}E[FY][FYK]D[AC].[ESTD]	EDDENEFFDAPE	motif-conserving_mutation
P11387	116	p.I116V	LIG_KEPE_2	116	123	[VILMFT]K.EP.{2,3}[DE]	IKDEPEDD	motif-conserving_mutation
P54259	104	p.D104N	CLV_C14_Caspase3-7	103	107	[DSTE][^P][^DEWHFYC]D[GSAN]	SDLDS	motif-conserving_mutation
O43312	728	p.G728E	LIG_Actin_WH2_2	728	744	[^R]..((.[ILMVF])|([ILMVF].))[^P][^P][ILVM].{4,7}L(([KR].)|(NK))[VATIGS]	GEDMLNAIRRGVKLKKT	motif-conserving_mutation
O43312	731	p.M731R	LIG_Actin_WH2_2	728	744	[^R]..((.[ILMVF])|([ILMVF].))[^P][^P][ILVM].{4,7}L(([KR].)|(NK))[VATIGS]	GEDMLNAIRRGVKLKKT	motif-conserving_mutation
P38936	140	p.R140Q	MOD_PKB_1	140	148	R.R..([ST])[^P]..	RKRRQTSMT	motif-breaking_mutation
P38936	143	p.R143W	MOD_PKB_1	140	148	R.R..([ST])[^P]..	RKRRQTSMT	motif-conserving_mutation
P38936	143	p.R143W	TRG_NLS_Bipartite_1	142	158	[KR][KR].{7,15}[^DE]((K[RK])|(RK))(([^DE][KR])|([KR][^DE]))[^DE]	RRQTSMTDFYHSKRRLI	motif-breaking_mutation
P40189	379	p.N379S	MOD_N-GLC_1	378	383	.(N)[^P][ST]..	QNYTVN	motif-breaking_mutation
Q9BZ71	34	p.E34K	TRG_ER_FFAT_1	29	40	[DE].{0,4}E[FY][FYK]D[AC].[ESTD]	ESSDDEFFDARE	motif-breaking_mutation
P21452	23	p.I23T	MOD_N-GLC_1	18	23	.(N)[^P][ST]..	SNTTGI	motif-conserving_mutation
P05787	77	p.V77G	MOD_ProDKin_1	71	77	...([ST])P..	SLLSPLV	motif-conserving_mutation
P08047	736	p.G736S	MOD_ProDKin_1	736	742	...([ST])P..	GTATPSA	motif-conserving_mutation
Q99661	93	p.R93Q	LIG_SxIP_EBH_1	93	104	([KR][^ED]{0,5}[ST].IP[^ED]{5,5})|([^ED]{5,5}[ST].IP[^ED]{0,5}[KR])	RRSVNSKIPAPK	motif-conserving_mutation
Q99661	101	p.P101S	LIG_SxIP_EBH_1	93	104	([KR][^ED]{0,5}[ST].IP[^ED]{5,5})|([^ED]{5,5}[ST].IP[^ED]{0,5}[KR])	RRSVNSKIPAPK	motif-breaking_mutation
Q9HD67	790	p.K790R	LIG_IQ	789	808	...[SACLIVTM]..[ILVMFCT]Q.{3,3}[RK].{4,5}[RKQ]..	KKAAIVFQKQLRGQIARRVY	motif-conserving_mutation
Q9HD67	784	p.R784K	LIG_IQ	766	785	...[SACLIVTM]..[ILVMFCT]Q.{3,3}[RK].{4,5}[RKQ]..	LYCVVIIQKNYRAFLLRRRF	motif-conserving_mutation
Q15797	205	p.H205Y	MOD_GSK3_1	199	206	...([ST])...[ST]	SSSTYPHS	motif-conserving_mutation
Q9UJY5	362	p.M362I	TRG_LysEnd_GGAAcLL_2	355	362	S[LW]LD[DE]EL[LM]	SLLDDELM	motif-breaking_mutation
Q9UJY1	56	p.L56F	MOD_PKA_2	54	60	.R.([ST])[^P]..	PRLSSAW	motif-conserving_mutation
Q9UJY1	58	p.S58F	MOD_PKA_2	54	60	.R.([ST])[^P]..	PRLSSAW	motif-conserving_mutation
Q9UBC2	729	p.P729S	LIG_AP2alpha_2	728	730	DP[FW]	DPF	motif-breaking_mutation
Q9UBC2	690	p.D690Y	LIG_AP2alpha_2	690	692	DP[FW]	DPF	motif-breaking_mutation
Q9UBC2	618	p.D618N	LIG_AP2alpha_2	618	620	DP[FW]	DPF	motif-breaking_mutation
Q9UBC2	600	p.P600R	LIG_AP2alpha_2	599	601	DP[FW]	DPF	motif-breaking_mutation
P06729	283	p.P283S	LIG_GYF	281	289	[QHR].{0,1}P[PL]PP[GS]H[RH]	HPPPPPGHR	motif-breaking_mutation
P27540	246	p.K246R	MOD_SUMO	244	247	[VILMAFP](K).E	VKKE	motif-conserving_mutation
Q9Y458	9	p.A9G	LIG_EH1_1	9	17	.[FYH].[IVM][^WFYP][^WFYP][ILM][ILMV].	AFSVEALVG	motif-conserving_mutation
Q9Y458	12	p.V12A	LIG_EH1_1	9	17	.[FYH].[IVM][^WFYP][^WFYP][ILM][ILMV].	AFSVEALVG	motif-breaking_mutation
Q9Y458	12	p.V12M	LIG_EH1_1	9	17	.[FYH].[IVM][^WFYP][^WFYP][ILM][ILMV].	AFSVEALVG	motif-conserving_mutation
Q9Y458	16	p.V16M	LIG_EH1_1	9	17	.[FYH].[IVM][^WFYP][^WFYP][ILM][ILMV].	AFSVEALVG	motif-conserving_mutation
Q9Y458	16	p.V16A	LIG_EH1_1	9	17	.[FYH].[IVM][^WFYP][^WFYP][ILM][ILMV].	AFSVEALVG	motif-breaking_mutation
Q15842	383	p.R383H	TRG_ER_diArg_1	380	383	([LIVMFYWPR]R[^YFWDE]{0,1}R)|(R[^YFWDE]{0,1}R[LIVMFYWPR])	LRKR	motif-breaking_mutation
P49685	353	p.R353S	TRG_ER_diArg_1	352	354	([LIVMFYWPR]R[^YFWDE]{0,1}R)|(R[^YFWDE]{0,1}R[LIVMFYWPR])	RRR	motif-breaking_mutation
Q14654	369	p.R369C	TRG_ER_diArg_1	368	371	([LIVMFYWPR]R[^YFWDE]{0,1}R)|(R[^YFWDE]{0,1}R[LIVMFYWPR])	LRKR	motif-breaking_mutation
O43683	534	p.N534D	DEG_APCC_KENBOX_2	534	538	.KEN.	NKENY	motif-conserving_mutation
O43683	534	p.N534S	DEG_APCC_KENBOX_2	534	538	.KEN.	NKENY	motif-conserving_mutation
O43524	250	p.R250Q	LIG_14-3-3_3	250	255	[RHK][STALV].([ST]).[PESRDIFTQ]	RAVSMD	motif-breaking_mutation
Q15303	1056	p.Y1056F	LIG_SH2_STAT5	1056	1059	(Y)[VLTFIC]..	YTPM	motif-breaking_mutation
Q15303	1054	p.P1054H	LIG_WW_1	1053	1056	PP.Y	PPAY	motif-breaking_mutation
Q15303	1056	p.Y1056F	LIG_WW_1	1053	1056	PP.Y	PPAY	motif-breaking_mutation
P37275	735	p.L735F	LIG_CtBP_PxDLS_1	734	738	(P[LVIPME][DENS][LM][VASTRG])|(G[LVIPME][DENS][LM][VASTRG]((K)|(.[KR])))	PLDLS	motif-breaking_mutation
Q969R2	446	p.E446K	TRG_ER_FFAT_1	446	457	[DE].{0,4}E[FY][FYK]D[AC].[ESTD]	EDEDTEYFDAME	motif-conserving_mutation
P48552	935	p.V935A	LIG_NRBOX	935	941	[^P]L[^P][^P]LL[^P]	VLKQLLL	motif-conserving_mutation
Q9Y463	271	p.Y271H	MOD_TYR_DYR	267	277	..[RKTC][IVL]Y[TQHS](Y)[IL]QSR	GQRIYQYIQSR	motif-breaking_mutation
Q9Y463	275	p.Q275R	MOD_TYR_DYR	267	277	..[RKTC][IVL]Y[TQHS](Y)[IL]QSR	GQRIYQYIQSR	motif-breaking_mutation
Q9Y463	277	p.R277H	MOD_TYR_DYR	267	277	..[RKTC][IVL]Y[TQHS](Y)[IL]QSR	GQRIYQYIQSR	motif-breaking_mutation
Q07108	111	p.N111I	MOD_N-GLC_2	111	113	(N)[^P]C	NAC	motif-breaking_mutation
Q9NY61	148	p.G148D	DOC_WW_Pin1_4	143	148	...([ST])P.	SAKTPG	motif-conserving_mutation
P16109	824	p.A824T	LIG_PTB_Apo_2	820	827	(.[^P].NP.[FY].)|(.[ILVMFY].N..[FY].)	VFTNAAFD	motif-conserving_mutation
P23025	199	p.A199V	MOD_PIKK_1	193	199	...([ST])Q..	VWGSQEA	motif-conserving_mutation
P04921	125	p.E125V	LIG_PDZ_Class_2	123	128	...[VLIFY].[ACVILF]$	RKEYFI	motif-conserving_mutation
Q13367	809	p.L809F	LIG_Clathr_ClatBox_1	808	812	L[IVLMF].[IVLMF][DE]	LLDLE	motif-conserving_mutation
Q6PEW1	277	p.V277M	LIG_SUMO_SBM_2	275	280	[STDE]{1,10}[ILV](.[ILV]|[ILV]|[ILV].)[ILV]	EDVILV	motif-breaking_mutation
O60566	416	p.R416W	LIG_GLEBS_BUB3_1	409	417	[EN][FYLW][NSQ].EE[ILMVF][^P][LIVMFA]	EFSFEEIRA	motif-conserving_mutation
P09067	178	p.P178H	LIG_HOMEOBOX	177	180	[FY][DEP]WM	FPWM	motif-breaking_mutation
P09067	179	p.W179C	LIG_HOMEOBOX	177	180	[FY][DEP]WM	FPWM	motif-breaking_mutation
Q9UKY1	539	p.I539S	LIG_SUMO_SBM_1	538	549	[ILV](.[ILV]|[ILV]|[ILV].)[ILV][STDE]{1,10}	IIIDSSDETTES	motif-breaking_mutation
Q6V0I7	4827	p.R4827S	DOC_ANK_TNKS_1	4826	4833	.R..[PGAV][DEIP]G.	TRNPADGI	motif-breaking_mutation
Q6V0I7	4831	p.D4831H	DOC_ANK_TNKS_1	4826	4833	.R..[PGAV][DEIP]G.	TRNPADGI	motif-breaking_mutation
Q9P203	6	p.S6C	MOD_NMyristoyl	1	7	^M{0,1}(G)[^EDRKHPFYW]..[STAGCN][^P]	MGANASN	motif-conserving_mutation
Q9BZF3	493	p.S493Y	TRG_ER_FFAT_1	490	500	[DE].{0,4}E[FY][FYK]D[AC].[ESTD]	ESVSEFFDAQE	motif-conserving_mutation
Q9BZF3	498	p.A498V	TRG_ER_FFAT_1	490	500	[DE].{0,4}E[FY][FYK]D[AC].[ESTD]	ESVSEFFDAQE	motif-breaking_mutation
P48539	41	p.R41H	LIG_IQ	40	59	...[SACLIVTM]..[ILVMFCT]Q.{3,3}[RK].{4,5}[RKQ]..	ERAAVAIQSQFRKFQKKKAG	motif-conserving_mutation
P48539	41	p.R41C	LIG_IQ	40	59	...[SACLIVTM]..[ILVMFCT]Q.{3,3}[RK].{4,5}[RKQ]..	ERAAVAIQSQFRKFQKKKAG	motif-conserving_mutation
P48539	43	p.A43V	LIG_IQ	40	59	...[SACLIVTM]..[ILVMFCT]Q.{3,3}[RK].{4,5}[RKQ]..	ERAAVAIQSQFRKFQKKKAG	motif-conserving_mutation
P48539	44	p.V44M	LIG_IQ	40	59	...[SACLIVTM]..[ILVMFCT]Q.{3,3}[RK].{4,5}[RKQ]..	ERAAVAIQSQFRKFQKKKAG	motif-conserving_mutation
P48539	53	p.F53L	LIG_IQ	40	59	...[SACLIVTM]..[ILVMFCT]Q.{3,3}[RK].{4,5}[RKQ]..	ERAAVAIQSQFRKFQKKKAG	motif-conserving_mutation
P43630	398	p.Y398N	LIG_TYR_ITIM	396	401	[ILV].(Y)..[ILV]	VTYAQL	motif-breaking_mutation
P35568	269	p.K269N	LIG_14-3-3_3	267	272	[RHK][STALV].([ST]).[PESRDIFTQ]	RSKSQS	motif-conserving_mutation
P35568	373	p.R373C	LIG_14-3-3_3	371	376	[RHK][STALV].([ST]).[PESRDIFTQ]	HSRSIP	motif-conserving_mutation
Q53EL6	76	p.S76P	DEG_SCF_TRCP1_1	70	76	D(S)G.{2,3}([ST])	DSGRGDS	motif-breaking_mutation
Q02413	887	p.R887Q	CLV_C14_Caspase3-7	885	889	[DSTE][^P][^DEWHFYC]D[GSAN]	DLRDG	motif-conserving_mutation
P10153	37	p.W37L	MOD_CMANNOS	34	37	(W)..W	WAQW	motif-breaking_mutation
P10153	37	p.W37R	MOD_CMANNOS	34	37	(W)..W	WAQW	motif-breaking_mutation
P12931	6	p.S6N	MOD_NMyristoyl	1	7	^M{0,1}(G)[^EDRKHPFYW]..[STAGCN][^P]	MGSNKSK	motif-conserving_mutation
O14777	163	p.A163T	MOD_NEK2_1	162	167	[FLM][^P][^P]([ST])[^DEP][^DE]	FALSKS	motif-conserving_mutation
Q9H1P3	5	p.E5D	TRG_ER_FFAT_1	4	12	[DE].{0,4}E[FY][FYK]D[AC].[ESTD]	EEEFFDAVT	motif-conserving_mutation
P54845	25	p.R25L	LIG_KEPE_1	23	29	[VILMFT]K.EP.[DE]	VKREPSE	motif-conserving_mutation
P50616	265	p.S265T	LIG_PAM2_1	265	277	..[LFP][NS][PIVTAFL].A..(([FY].[PYLF])|(W..)).	SALSPNAKEFIFP	motif-conserving_mutation
P50616	136	p.A136T	LIG_PAM2_1	130	142	..[LFP][NS][PIVTAFL].A..(([FY].[PYLF])|(W..)).	NSFNPEAQVFMPI	motif-breaking_mutation
P50616	137	p.Q137H	LIG_PAM2_1	130	142	..[LFP][NS][PIVTAFL].A..(([FY].[PYLF])|(W..)).	NSFNPEAQVFMPI	motif-conserving_mutation
P50616	142	p.I142T	LIG_PAM2_1	130	142	..[LFP][NS][PIVTAFL].A..(([FY].[PYLF])|(W..)).	NSFNPEAQVFMPI	motif-conserving_mutation
P19419	315	p.K315N	DOC_MAPK_1	312	321	[KR]{0,2}[KR].{0,2}[KR].{2,4}[ILVM].[ILVF]	KGRKPRDLEL	motif-conserving_mutation
P14653	183	p.M183I	LIG_HOMEOBOX	180	183	[FY][DEP]WM	FDWM	motif-breaking_mutation
P12830	749	p.R749Q	CLV_C14_Caspase3-7	747	751	[DSTE][^P][^DEWHFYC]D[GSAN]	DTRDN	motif-conserving_mutation
P12830	751	p.N751S	CLV_C14_Caspase3-7	747	751	[DSTE][^P][^DEWHFYC]D[GSAN]	DTRDN	motif-conserving_mutation
P26358	166	p.T166I	LIG_PCNA_PIPBox_1	164	173	((^.{0,3})|(Q)).[^FHWY][ILM][^P][^FHILVWYP][HFM][FMY]..	QTTITSHFAK	motif-conserving_mutation
P26358	167	p.I167F	LIG_PCNA_PIPBox_1	164	173	((^.{0,3})|(Q)).[^FHWY][ILM][^P][^FHILVWYP][HFM][FMY]..	QTTITSHFAK	motif-breaking_mutation
P26358	170	p.H170D	LIG_PCNA_PIPBox_1	164	173	((^.{0,3})|(Q)).[^FHWY][ILM][^P][^FHILVWYP][HFM][FMY]..	QTTITSHFAK	motif-breaking_mutation
Q14118	779	p.R779Q	TRG_NLS_MonoExtN_4	778	783	(([PKR].{0,1}[^DE])|([PKR]))((K[RK])|(RK))(([^DE][KR])|([KR][^DE]))[^DE]	KRKGKL	motif-breaking_mutation
Q14114	861	p.F861V	LIG_PTB_Apo_2	860	867	(.[^P].NP.[FY].)|(.[ILVMFY].N..[FY].)	NFDNPVYR	motif-conserving_mutation
Q14114	862	p.D862H	LIG_PTB_Apo_2	860	867	(.[^P].NP.[FY].)|(.[ILVMFY].N..[FY].)	NFDNPVYR	motif-conserving_mutation
P31431	196	p.F196L	LIG_PDZ_Class_2	193	198	...[VLIFY].[ACVILF]$	TNEFYA	motif-conserving_mutation
O76024	32	p.S32L	MOD_N-GLC_1	27	32	.(N)[^P][ST]..	LNATAS	motif-conserving_mutation
O76024	339	p.D339N	MOD_N-GLC_1	334	339	.(N)[^P][ST]..	SNLTID	motif-conserving_mutation
O75376	1033	p.P1033L	LIG_MYND_2	1033	1037	PP.LI	PPPLI	motif-breaking_mutation
Q13322	473	p.G473C	MOD_ProDKin_1	473	479	...([ST])P..	GSQSPLH	motif-conserving_mutation
Q13322	476	p.S476I	MOD_ProDKin_1	473	479	...([ST])P..	GSQSPLH	motif-breaking_mutation
Q9BVK6	223	p.R223W	TRG_Golgi_diPhe_1	221	235	Q.{6,6}FF.{6,7}$	QMRHLKSFFEAKKLV	motif-conserving_mutation
Q9H4A3	1957	p.R1957C	DOC_SPAK_OSR1_1	1957	1961	RF[^P][IV].	RFSVS	motif-breaking_mutation
Q9H4A3	1945	p.R1945C	DOC_SPAK_OSR1_1	1945	1949	RF[^P][IV].	RFQVT	motif-breaking_mutation
P11274	1270	p.E1270D	LIG_PDZ_Class_1	1266	1271	...[ST].[ACVILF]$	LFSTEV	motif-conserving_mutation
P46531	2512	p.P2512L	DEG_SCF_FBW7_2	2508	2515	[LIVMP].{0,2}(T)P..E	PFLTPSPE	motif-breaking_mutation
O75150	113	p.E113D	LIG_Rb_LxCxE_1	109	113	[LI].C.[DE]	LRCHE	motif-conserving_mutation
P28324	401	p.P401T	DOC_MAPK_2	398	401	F.FP	FQFP	motif-breaking_mutation
O75074	764	p.D764Y	TRG_LysEnd_GGAAcLL_1	764	770	D..LL.{1,2}$	DEALLVC	motif-breaking_mutation
O75074	766	p.A766T	TRG_LysEnd_GGAAcLL_1	764	770	D..LL.{1,2}$	DEALLVC	motif-conserving_mutation
Q9H0W7	124	p.H124Y	LIG_HCF-1_HBM_1	123	126	[DE]H.Y	EHSY	motif-breaking_mutation
O15350	337	p.V337I	TRG_NLS_Bipartite_1	327	349	[KR][KR].{7,15}[^DE]((K[RK])|(RK))(([^DE][KR])|([KR][^DE]))[^DE]	KRAFKQSPPAVPALGAGVKKRRH	motif-conserving_mutation
O15350	373	p.E373D	TRG_NES_CRM1_1	366	379	([DEQ].{0,1}[LIM].{2,3}[LIVMF][^P]{2,3}[LMVF].[LMIV].{0,3}[DE])|([DE].{0,1}[LIM].{2,3}[LIVMF][^P]{2,3}[LMVF].[LMIV].{0,3}[DEQ])	EILMKLKESLELME	motif-conserving_mutation
P11117	414	p.R414H	TRG_ENDOCYTIC_2	413	416	Y..[LMVIF]	YRHV	motif-conserving_mutation
Q5SW96	257	p.E257K	TRG_AP2beta_CARGO_1	256	266	[DE].{1,2}F[^P][^P][FL][^P][^P][^P]R	DEAFSRLAQSR	motif-conserving_mutation
Q5SW96	259	p.F259L	TRG_AP2beta_CARGO_1	256	266	[DE].{1,2}F[^P][^P][FL][^P][^P][^P]R	DEAFSRLAQSR	motif-breaking_mutation
Q5SW96	260	p.S260L	TRG_AP2beta_CARGO_1	256	266	[DE].{1,2}F[^P][^P][FL][^P][^P][^P]R	DEAFSRLAQSR	motif-conserving_mutation
P40259	194	p.H194N	LIG_TYR_ITAM	193	210	[DEN]..(Y)..[LI].{6,12}(Y)..[LI]	DHTYEGLDIDQTATYEDI	motif-conserving_mutation
P40259	196	p.Y196H	LIG_TYR_ITAM	193	210	[DEN]..(Y)..[LI].{6,12}(Y)..[LI]	DHTYEGLDIDQTATYEDI	motif-breaking_mutation
P40259	196	p.Y196N	LIG_TYR_ITAM	193	210	[DEN]..(Y)..[LI].{6,12}(Y)..[LI]	DHTYEGLDIDQTATYEDI	motif-breaking_mutation
P40259	196	p.Y196C	LIG_TYR_ITAM	193	210	[DEN]..(Y)..[LI].{6,12}(Y)..[LI]	DHTYEGLDIDQTATYEDI	motif-breaking_mutation
P40259	196	p.Y196F	LIG_TYR_ITAM	193	210	[DEN]..(Y)..[LI].{6,12}(Y)..[LI]	DHTYEGLDIDQTATYEDI	motif-breaking_mutation
P40259	196	p.Y196S	LIG_TYR_ITAM	193	210	[DEN]..(Y)..[LI].{6,12}(Y)..[LI]	DHTYEGLDIDQTATYEDI	motif-breaking_mutation
Q9BY41	40	p.M40V	MOD_PKA_1	36	42	[RK][RK].([ST])[^P]..	KRASMVH	motif-conserving_mutation
P48050	441	p.R441K	LIG_PDZ_Class_1	440	445	...[ST].[ACVILF]$	RRESAI	motif-conserving_mutation
P20963	69	p.N69K	LIG_TYR_ITAM	69	86	[DEN]..(Y)..[LI].{6,12}(Y)..[LI]	NQLYNELNLGRREEYDVL	motif-breaking_mutation
P20963	84	p.D84Y	LIG_TYR_ITAM	69	86	[DEN]..(Y)..[LI].{6,12}(Y)..[LI]	NQLYNELNLGRREEYDVL	motif-conserving_mutation
P01111	185	p.P185S	MOD_SPalmitoyl_2	180	186	G(C)M[GS][CL][KP]C	GCMGLPC	motif-breaking_mutation
Q16665	640	p.A640P	MOD_ProDKin_1	638	644	...([ST])P..	LIASPSP	motif-conserving_mutation
Q16665	642	p.P642S	MOD_ProDKin_1	638	644	...([ST])P..	LIASPSP	motif-breaking_mutation
