# Supplementary material for: Proteome-wide analysis of human disease mutations in short linear motifs: neglected players in cancer?
Source: Mol Biosyst. 2014 Jul 24;10(10):2626–42. doi: 10.1039/c4mb00290c (PMC4306509; doi:10.1039/c4mb00290c)
Supplement: Supplementary file 2 [file MB-010-C4mb00290c-s002.zip › Supplementary_file_8.tsv]

uniprotAcc	mutated_site	mutation	motif_class	motif_start	motif_end	motif_regular_expression	motif_sequence	mutation_impact
Q15942	77	p.P77S	LIG_EVH1_1	73	77	([FYWL]P.PP)|([FYWL]PP[ALIVTFY]P)	LPPPP	motif-breaking_mutation
P40225	344	p.T344A	MOD_N-GLC_1	339	344	.(N)[^P][ST]..	LNTSYT	motif-conserving_mutation
P40225	258	p.R258H	MOD_N-GLC_1	254	259	.(N)[^P][ST]..	LNGTRG	motif-conserving_mutation
P40225	235	p.Q235R	MOD_N-GLC_1	233	238	.(N)[^P][ST]..	LNQTSR	motif-conserving_mutation
Q96KQ4	380	p.R380I	MOD_LATS_1	378	384	H.[KR]..([ST])[^P]	HGRSKSA	motif-breaking_mutation
P04070	371	p.N371D	MOD_N-GLC_2	371	373	(N)[^P]C	NEC	motif-breaking_mutation
P54274	13	p.R13G	DOC_ANK_TNKS_1	12	19	.R..[PGAV][DEIP]G.	PRGCADGR	motif-breaking_mutation
Q7Z6J0	601	p.P601S	DEG_SIAH_1	600	608	.P.A.V.P[^P]	RPTAAVTPI	motif-breaking_mutation
Q9UMZ2	773	p.D773E	LIG_AP_GAE_1	773	779	[DE][DES][DEGAS]F[SGAD][DEAP][LVIMFD]	DDDFADF	motif-conserving_mutation
P78363	505	p.I505V	MOD_N-GLC_1	503	508	.(N)[^P][ST]..	FNITDR	motif-conserving_mutation
P78363	1666	p.E1666D	MOD_N-GLC_1	1661	1666	.(N)[^P][ST]..	LNLTKE	motif-conserving_mutation
P78363	1473	p.L1473M	MOD_N-GLC_1	1468	1473	.(N)[^P][ST]..	PNITQL	motif-conserving_mutation
P78363	1591	p.G1591R	MOD_N-GLC_1	1587	1592	.(N)[^P][ST]..	MNVSGG	motif-conserving_mutation
Q9UJ78	60	p.V60D	LIG_SUMO_SBM_2	56	63	[STDE]{1,10}[ILV](.[ILV]|[ILV]|[ILV].)[ILV]	DDDDVVFI	motif-breaking_mutation
Q01726	160	p.R160W	TRG_ER_diArg_1	160	163	([LIVMFYWPR]R[^YFWDE]{0,1}R)|(R[^YFWDE]{0,1}R[LIVMFYWPR])	RARR	motif-breaking_mutation
Q01726	163	p.R163Q	TRG_ER_diArg_1	160	163	([LIVMFYWPR]R[^YFWDE]{0,1}R)|(R[^YFWDE]{0,1}R[LIVMFYWPR])	RARR	motif-breaking_mutation
O15151	367	p.S367L	LIG_14-3-3_1	364	369	R.[^P]([ST])[^P]P	RTISAP	motif-breaking_mutation
O15151	369	p.P369A	LIG_14-3-3_1	364	369	R.[^P]([ST])[^P]P	RTISAP	motif-breaking_mutation
O15151	8	p.A8T	DOC_USP7_1	8	12	[PA][^P][^FYWIL]S[^P]	AQCST	motif-breaking_mutation
P28562	56	p.A56T	DOC_MAPK_1	54	62	[KR]{0,2}[KR].{0,2}[KR].{2,4}[ILVM].[ILVF]	RRAKGAMGL	motif-conserving_mutation
Q14106	263	p.N263S	LIG_PAM2_1	251	263	..[LFP][NS][PIVTAFL].A..(([FY].[PYLF])|(W..)).	SQLSPNAKEFVYN	motif-conserving_mutation
P16471	351	p.R351Q	DEG_SCF_TRCP1_1	348	353	D(S)G.{2,3}([ST])	DSGRGS	motif-conserving_mutation
P16471	233	p.N233K	MOD_N-GLC_1	232	237	.(N)[^P][ST]..	MNDTTV	motif-breaking_mutation
O60934	346	p.V346M	MOD_PIKK_1	340	346	...([ST])Q..	PSLSQGV	motif-conserving_mutation
P06400	876	p.R876C	DOC_PP1	871	878	..[RK].{0,1}[VIL][^P][FW].	PLKKLRFD	motif-conserving_mutation
P06400	876	p.R876C	DOC_PP1	872	878	..[RK].{0,1}[VIL][^P][FW].	LKKLRFD	motif-conserving_mutation
P06400	876	p.R876C	TRG_NLS_Bipartite_1	860	877	[KR][KR].{7,15}[^DE]((K[RK])|(RK))(([^DE][KR])|([KR][^DE]))[^DE]	KRSAEGSNPPKPLKKLRF	motif-breaking_mutation
P06400	876	p.R876C	DOC_CYCLIN_1	873	877	[RK].L.{0,1}[FYLIVMP]	KKLRF	motif-conserving_mutation
Q9NQ25	302	p.T302M	LIG_TYR_ITSM	300	307	..T.(Y)..[IV]	ANTVYSTV	motif-breaking_mutation
P04626	1252	p.D1252N	LIG_PDZ_Class_2	1250	1255	...[VLIFY].[ACVILF]$	GLDVPV	motif-conserving_mutation
P04626	1253	p.V1253M	LIG_PDZ_Class_2	1250	1255	...[VLIFY].[ACVILF]$	GLDVPV	motif-breaking_mutation
Q9GZV5	312	p.T312S	MOD_LATS_1	306	312	H.[KR]..([ST])[^P]	HSREQST	motif-conserving_mutation
P05106	779	p.T779A	LIG_PTB_Apo_2	779	786	(.[^P].NP.[FY].)|(.[ILVMFY].N..[FY].)	TFTNITYR	motif-conserving_mutation
P05106	779	p.T779A	LIG_PTB_Phospho_1	779	785	(.[^P].NP.(Y))|(.[ILVMFY].N..(Y))	TFTNITY	motif-conserving_mutation
Q99741	441	p.V441I	CLV_C14_Caspase3-7	439	443	[DSTE][^P][^DEWHFYC]D[GSAN]	SEVDG	motif-conserving_mutation
P46940	822	p.R822Q	LIG_IQ	806	825	...[SACLIVTM]..[ILVMFCT]Q.{3,3}[RK].{4,5}[RKQ]..	KDEVVKIQSLARMHQARKRY	motif-conserving_mutation
O15118	1272	p.R1272C	TRG_LysEnd_APsAcLL_1	1271	1276	[DERQ]...L[LVI]	ERERLL	motif-conserving_mutation
P07686	84	p.N84S	MOD_N-GLC_1	83	88	.(N)[^P][ST]..	PNSTAG	motif-breaking_mutation
P18858	3	p.R3Q	LIG_PCNA_PIPBox_1	1	11	((^.{0,3})|(Q)).[^FHWY][ILM][^P][^FHILVWYP][HFM][FMY]..	MQRSIMSFFHP	motif-conserving_mutation
P18858	11	p.P11R	LIG_PCNA_PIPBox_1	1	11	((^.{0,3})|(Q)).[^FHWY][ILM][^P][^FHILVWYP][HFM][FMY]..	MQRSIMSFFHP	motif-conserving_mutation
P18206	844	p.P844L	LIG_EVH1_1	842	846	([FYWL]P.PP)|([FYWL]PP[ALIVTFY]P)	FPPPP	motif-conserving_mutation
P49418	325	p.E325K	LIG_AP2alpha_1	324	328	F.D.F	FEDNF	motif-conserving_mutation
P42566	600	p.P600T	LIG_AP2alpha_2	599	601	DP[FW]	DPF	motif-breaking_mutation
P23497	329	p.E329G	LIG_SUMO_SBM_1	323	332	[ILV](.[ILV]|[ILV]|[ILV].)[ILV][STDE]{1,10}	IIVISSEDSE	motif-conserving_mutation
Q96BK5	291	p.L291P	LIG_TRFH_1	289	293	[FY].L.P	FTLKP	motif-breaking_mutation
Q9UJY4	349	p.L349P	LIG_Clathr_ClatBox_1	349	353	L[IVLMF].[IVLMF][DE]	LIDLE	motif-breaking_mutation
P52566	20	p.S20G	CLV_C14_Caspase3-7	16	20	[DSTE][^P][^DEWHFYC]D[GSAN]	DELDS	motif-conserving_mutation
P04004	65	p.G65R	LIG_RGD	64	66	RGD	RGD	motif-breaking_mutation
Q99708	493	p.L493P	LIG_CtBP_PxDLS_1	490	494	(P[LVIPME][DENS][LM][VASTRG])|(G[LVIPME][DENS][LM][VASTRG]((K)|(.[KR])))	PLDLS	motif-breaking_mutation
P13671	327	p.T327M	MOD_N-GLC_1	323	328	.(N)[^P][ST]..	LNFTTK	motif-conserving_mutation
O43593	568	p.R568C	LIG_NRBOX	565	571	[^P]L[^P][^P]LL[^P]	RLCRLLR	motif-conserving_mutation
O43593	571	p.R571W	LIG_NRBOX	565	571	[^P]L[^P][^P]LL[^P]	RLCRLLR	motif-conserving_mutation
O43593	571	p.R571Q	LIG_NRBOX	565	571	[^P]L[^P][^P]LL[^P]	RLCRLLR	motif-conserving_mutation
P21815	286	p.R286L	LIG_RGD	286	288	RGD	RGD	motif-breaking_mutation
P21815	287	p.G287E	LIG_RGD	286	288	RGD	RGD	motif-breaking_mutation
P21815	193	p.S193G	MOD_N-GLC_1	189	194	.(N)[^P][ST]..	GNGSSG	motif-conserving_mutation
P21817	1773	p.P1773S	LIG_EVH1_2	1773	1777	PP..F	PPHHF	motif-breaking_mutation
P21817	1774	p.P1774L	LIG_EVH1_2	1773	1777	PP..F	PPHHF	motif-breaking_mutation
P24864	391	p.S391T	MOD_GSK3_1	388	395	...([ST])...[ST]	PLPSGLLT	motif-conserving_mutation
P41180	544	p.R544Q	MOD_N-GLC_1	540	545	.(N)[^P][ST]..	SNCSRD	motif-conserving_mutation
P41180	445	p.T445A	MOD_N-GLC_1	445	450	.(N)[^P][ST]..	TNGSCA	motif-conserving_mutation
Q13464	1112	p.T1112P	CLV_C14_Caspase3-7	1110	1114	[DSTE][^P][^DEWHFYC]D[GSAN]	DETDG	motif-conserving_mutation
Q8IWB6	794	p.V794M	LIG_EABR_CEP55_1	792	802	.A.GPP.{2,3}Y.	LAVGPPSLNYI	motif-conserving_mutation
Q8IWB6	801	p.Y801C	LIG_EABR_CEP55_1	792	802	.A.GPP.{2,3}Y.	LAVGPPSLNYI	motif-breaking_mutation
Q9HBG7	602	p.M602V	LIG_TYR_ITSM	599	606	..T.(Y)..[IV]	ENTMYAQV	motif-conserving_mutation
Q16821	61	p.T61I	DOC_PP1	61	67	..[RK].{0,1}[VIL][^P][FW].	TRRVSFA	motif-conserving_mutation
P01130	827	p.V827I	LIG_PTB_Apo_2	822	829	(.[^P].NP.[FY].)|(.[ILVMFY].N..[FY].)	NFDNPVYQ	motif-conserving_mutation
P32927	191	p.N191S	MOD_N-GLC_1	190	195	.(N)[^P][ST]..	SNTSQA	motif-breaking_mutation
P29590	506	p.P506L	DOC_WW_Pin1_4	502	507	...([ST])P.	ARSSPE	motif-breaking_mutation
Q9C0E8	3	p.G3E	MOD_NMyristoyl	1	7	^M{0,1}(G)[^EDRKHPFYW]..[STAGCN][^P]	MGGLFSR	motif-breaking_mutation
Q14814	444	p.S444A	MOD_CDK_1	441	447	...([ST])P.[KR]	EPVSPSR	motif-breaking_mutation
P35222	555	p.G555E	MOD_PKA_1	549	555	[RK][RK].([ST])[^P]..	RRTSMGG	motif-conserving_mutation
O00560	46	p.Y46C	LIG_LYPXL_S_1	45	49	[LM]YP.[LI]	LYPRL	motif-breaking_mutation
Q9UKG1	412	p.R412Q	LIG_OCRL_FandH_1	403	415	.F[^P][^P][KRIL]H[^P][^P][YLMFH][^P]...	SFQQRHESLRPAA	motif-conserving_mutation
Q9GZU1	555	p.R555H	MOD_PKA_1	554	560	[RK][RK].([ST])[^P]..	RRGSGSA	motif-breaking_mutation
P04637	31	p.V31I	MOD_GSK3_1	30	37	...([ST])...[ST]	NVLSPLPS	motif-conserving_mutation
P04637	312	p.T312S	DOC_WW_Pin1_4	312	317	...([ST])P.	TSSSPQ	motif-conserving_mutation
P04637	83	p.A83V	DOC_WW_Pin1_4	78	83	...([ST])P.	AAPTPA	motif-conserving_mutation
P04637	31	p.V31I	DOC_WW_Pin1_4	30	35	...([ST])P.	NVLSPL	motif-conserving_mutation
P04637	312	p.T312S	TRG_NLS_Bipartite_1	305	323	[KR][KR].{7,15}[^DE]((K[RK])|(RK))(([^DE][KR])|([KR][^DE]))[^DE]	KRALPNNTSSSPQPKKKPL	motif-conserving_mutation
P04637	360	p.G360A	DOC_USP7_1	359	363	[PA][^P][^FYWIL]S[^P]	PGGSR	motif-conserving_mutation
Q9Y6Q6	382	p.E382G	LIG_TRAF6	375	383	..P.E..[FYWHDE].	SEPLEVGEN	motif-breaking_mutation
Q9HAW4	31	p.G31E	DEG_SCF_TRCP1_1	29	34	D(S)G.{2,3}([ST])	DSGQGS	motif-breaking_mutation
Q9BRQ8	2	p.G2V	MOD_NMyristoyl	1	7	^M{0,1}(G)[^EDRKHPFYW]..[STAGCN][^P]	MGSQVSV	motif-breaking_mutation
Q13813	1182	p.D1182N	CLV_C14_Caspase3-7	1182	1186	[DSTE][^P][^DEWHFYC]D[GSAN]	DETDS	motif-breaking_mutation
O14830	33	p.Y33D	LIG_IQ	20	38	...[SACLIVTM]..[ILVMFCT]Q.{3,3}[RK].{4,5}[RKQ]..	FKAAALIQRWYRRYVARLE	motif-conserving_mutation
O14830	36	p.R36H	LIG_IQ	20	38	...[SACLIVTM]..[ILVMFCT]Q.{3,3}[RK].{4,5}[RKQ]..	FKAAALIQRWYRRYVARLE	motif-breaking_mutation
O14830	37	p.L37P	LIG_IQ	20	38	...[SACLIVTM]..[ILVMFCT]Q.{3,3}[RK].{4,5}[RKQ]..	FKAAALIQRWYRRYVARLE	motif-conserving_mutation
P35869	335	p.E335K	LIG_Rb_LxCxE_1	331	335	[LI].C.[DE]	LYCAE	motif-breaking_mutation
P52594	452	p.Q452H	LIG_EH_1	448	452	.NPF.	TNPFQ	motif-conserving_mutation
Q15054	457	p.V457L	LIG_PCNA_PIPBox_1	456	465	((^.{0,3})|(Q)).[^FHWY][ILM][^P][^FHILVWYP][HFM][FMY]..	QVSITGFFQR	motif-conserving_mutation
P04156	180	p.V180I	MOD_N-GLC_1	180	185	.(N)[^P][ST]..	VNITIK	motif-conserving_mutation
P22303	297	p.D297V	MOD_N-GLC_1	295	300	.(N)[^P][ST]..	GNDTEL	motif-conserving_mutation
P01266	2585	p.R2585W	MOD_N-GLC_1	2581	2586	.(N)[^P][ST]..	ENATRD	motif-conserving_mutation
P01266	2296	p.A2296T	MOD_N-GLC_1	2294	2299	.(N)[^P][ST]..	PNASVL	motif-conserving_mutation
P01266	1221	p.A1221T	MOD_N-GLC_1	1219	1224	.(N)[^P][ST]..	FNASEV	motif-conserving_mutation
P01266	1222	p.S1222L	MOD_N-GLC_1	1219	1224	.(N)[^P][ST]..	FNASEV	motif-breaking_mutation
P01266	815	p.G815R	MOD_N-GLC_1	815	820	.(N)[^P][ST]..	GNFSLF	motif-conserving_mutation
P01266	109	p.I109V	MOD_N-GLC_1	109	114	.(N)[^P][ST]..	INSTDT	motif-conserving_mutation
P01266	79	p.E79K	MOD_N-GLC_1	75	80	.(N)[^P][ST]..	ANGSEV	motif-conserving_mutation
P53804	1210	p.A1210S	LIG_PAM2_1	1205	1217	..[LFP][NS][PIVTAFL].A..(([FY].[PYLF])|(W..)).	LQLNPAAREFKPD	motif-conserving_mutation
O14686	4416	p.K4416R	LIG_KEPE_1	4415	4421	[VILMFT]K.EP.[DE]	IKQEPRE	motif-breaking_mutation
O14686	4420	p.R4420W	LIG_KEPE_1	4415	4421	[VILMFT]K.EP.[DE]	IKQEPRE	motif-conserving_mutation
Q13586	643	p.R643H	LIG_SxIP_EBH_1	637	651	([KR][^ED]{0,5}[ST].IP[^ED]{5,5})|([^ED]{5,5}[ST].IP[^ED]{0,5}[KR])	QASRNTRIPHLAGKK	motif-conserving_mutation
Q9BZW8	343	p.E343K	LIG_TYR_ITSM	338	345	..T.(Y)..[IV]	NSTIYEVI	motif-conserving_mutation
P55211	192	p.R192C	MOD_PKB_1	191	199	R.R..([ST])[^P]..	RRRFSSLHF	motif-conserving_mutation
P55211	196	p.S196L	MOD_PKB_1	191	199	R.R..([ST])[^P]..	RRRFSSLHF	motif-breaking_mutation
P55212	177	p.V177A	CLV_C14_Caspase3-7	176	180	[DSTE][^P][^DEWHFYC]D[GSAN]	DVVDN	motif-conserving_mutation
Q13698	1539	p.R1539C	LIG_IQ	1523	1542	...[SACLIVTM]..[ILVMFCT]Q.{3,3}[RK].{4,5}[RKQ]..	FYATFLIQEHFRKFMKRQEE	motif-conserving_mutation
Q13698	1542	p.E1542K	LIG_IQ	1523	1542	...[SACLIVTM]..[ILVMFCT]Q.{3,3}[RK].{4,5}[RKQ]..	FYATFLIQEHFRKFMKRQEE	motif-conserving_mutation
O14974	39	p.D39N	DOC_PP1	33	39	..[RK].{0,1}[VIL][^P][FW].	KTKVKFD	motif-conserving_mutation
Q8NDI1	268	p.N268Y	LIG_EH_1	267	271	.NPF.	SNPFD	motif-breaking_mutation
P22059	356	p.E356G	TRG_ER_FFAT_1	353	364	[DE].{0,4}E[FY][FYK]D[AC].[ESTD]	EDDENEFFDAPE	motif-conserving_mutation
P38936	143	p.R143W	MOD_PKB_1	140	148	R.R..([ST])[^P]..	RKRRQTSMT	motif-conserving_mutation
P38936	143	p.R143Q	MOD_PKB_1	140	148	R.R..([ST])[^P]..	RKRRQTSMT	motif-conserving_mutation
P38936	143	p.R143W	TRG_NLS_Bipartite_1	142	158	[KR][KR].{7,15}[^DE]((K[RK])|(RK))(([^DE][KR])|([KR][^DE]))[^DE]	RRQTSMTDFYHSKRRLI	motif-breaking_mutation
P38936	143	p.R143Q	TRG_NLS_Bipartite_1	142	158	[KR][KR].{7,15}[^DE]((K[RK])|(RK))(([^DE][KR])|([KR][^DE]))[^DE]	RRQTSMTDFYHSKRRLI	motif-breaking_mutation
P40189	554	p.Y554F	MOD_N-GLC_1	552	557	.(N)[^P][ST]..	RNYTIF	motif-conserving_mutation
Q9BZ72	342	p.D342N	TRG_ER_FFAT_1	339	350	[DE].{0,4}E[FY][FYK]D[AC].[ESTD]	ESSDDEFFDAHE	motif-conserving_mutation
P21452	23	p.I23T	MOD_N-GLC_1	18	23	.(N)[^P][ST]..	SNTTGI	motif-conserving_mutation
Q9HCK8	608	p.I608V	LIG_KEPE_2	608	616	[VILMFT]K.EP.{2,3}[DE]	IKPEPILPE	motif-conserving_mutation
Q9HCK8	613	p.I613V	LIG_KEPE_2	608	616	[VILMFT]K.EP.{2,3}[DE]	IKPEPILPE	motif-conserving_mutation
Q9HCK8	615	p.P615S	LIG_KEPE_2	608	616	[VILMFT]K.EP.{2,3}[DE]	IKPEPILPE	motif-conserving_mutation
Q9Y5M8	9	p.V9L	TRG_ER_diArg_1	7	9	([LIVMFYWPR]R[^YFWDE]{0,1}R)|(R[^YFWDE]{0,1}R[LIVMFYWPR])	RRV	motif-conserving_mutation
P08047	737	p.T737A	MOD_ProDKin_1	736	742	...([ST])P..	GTATPSA	motif-conserving_mutation
Q99661	96	p.V96I	LIG_SxIP_EBH_1	93	104	([KR][^ED]{0,5}[ST].IP[^ED]{5,5})|([^ED]{5,5}[ST].IP[^ED]{0,5}[KR])	RRSVNSKIPAPK	motif-conserving_mutation
P78543	147	p.S147G	DOC_WW_Pin1_4	144	149	...([ST])P.	GRSSPS	motif-breaking_mutation
Q9Y6I3	409	p.R409Q	TRG_AP2beta_CARGO_1	402	411	[DE].{1,2}F[^P][^P][FL][^P][^P][^P]R	DEFSDFDRLR	motif-conserving_mutation
P06729	296	p.R296H	LIG_GYF	295	303	[QHR].{0,1}P[PL]PP[GS]H[RH]	HRPPPPGHR	motif-conserving_mutation
P06729	296	p.R296H	LIG_SH3_3	294	300	...[PV]..P	SHRPPPP	motif-conserving_mutation
Q9C0C2	1509	p.P1509L	DOC_ANK_TNKS_1	1507	1514	.R..[PGAV][DEIP]G.	WRPQPDGE	motif-conserving_mutation
O43683	624	p.D624N	DEG_APCC_KENBOX_2	624	628	.KEN.	DKENV	motif-conserving_mutation
O43683	534	p.N534D	DEG_APCC_KENBOX_2	534	538	.KEN.	NKENY	motif-conserving_mutation
Q9BYG3	228	p.V228M	MOD_GSK3_1	227	234	...([ST])...[ST]	TVDSQGPT	motif-conserving_mutation
P48552	716	p.L716F	LIG_NRBOX	712	718	[^P]L[^P][^P]LL[^P]	VLQLLLG	motif-breaking_mutation
P48552	441	p.I441V	LIG_CtBP_PxDLS_1	440	444	(P[LVIPME][DENS][LM][VASTRG])|(G[LVIPME][DENS][LM][VASTRG]((K)|(.[KR])))	PIDLS	motif-conserving_mutation
Q13444	769	p.P769S	LIG_SH3_2	767	772	P..P.[KR]	PAPPSR	motif-conserving_mutation
P06213	1361	p.Y1361C	LIG_SH2_STAT5	1361	1364	(Y)[VLTFIC]..	YTHM	motif-breaking_mutation
P43630	397	p.T397M	LIG_TYR_ITIM	396	401	[ILV].(Y)..[ILV]	VTYAQL	motif-conserving_mutation
Q8TEU7	1601	p.V1601L	LIG_PDZ_Class_1	1596	1601	...[ST].[ACVILF]$	EQVSAV	motif-conserving_mutation
P10153	37	p.W37C	MOD_CMANNOS	34	37	(W)..W	WAQW	motif-breaking_mutation
Q8WXE1	240	p.P240L	LIG_BRCT_BRCA1_1	238	242	.(S)..F	CSPQF	motif-conserving_mutation
P30307	213	p.R213C	LIG_14-3-3_3	213	218	[RHK][STALV].([ST]).[PESRDIFTQ]	RSPSMP	motif-breaking_mutation
P38398	1389	p.S1389N	MOD_PIKK_1	1384	1390	...([ST])Q..	GLSSQSD	motif-conserving_mutation
P31431	196	p.F196L	LIG_PDZ_Class_2	193	198	...[VLIFY].[ACVILF]$	TNEFYA	motif-conserving_mutation
O76024	499	p.L499F	MOD_N-GLC_1	499	504	.(N)[^P][ST]..	LNVSVP	motif-conserving_mutation
O76024	749	p.T749R	MOD_N-GLC_1	745	750	.(N)[^P][ST]..	GNTSTA	motif-conserving_mutation
O76024	750	p.A750T	MOD_N-GLC_1	745	750	.(N)[^P][ST]..	GNTSTA	motif-conserving_mutation
Q13322	152	p.P152A	MOD_ProDKin_1	147	153	...([ST])P..	GPGSPPV	motif-conserving_mutation
Q9H4A3	1945	p.R1945C	DOC_SPAK_OSR1_1	1945	1949	RF[^P][IV].	RFQVT	motif-breaking_mutation
P46531	2133	p.P2133S	DOC_WW_Pin1_4	2133	2138	...([ST])P.	PTLSPP	motif-conserving_mutation
P46531	2133	p.P2133S	DOC_WW_Pin1_4	2129	2134	...([ST])P.	LGGTPT	motif-breaking_mutation
Q9GZX7	36	p.R36C	MOD_PKA_1	35	41	[RK][RK].([ST])[^P]..	RRDSATS	motif-breaking_mutation
Q9GZX7	25	p.R25H	MOD_PKA_1	24	30	[RK][RK].([ST])[^P]..	RRETYLC	motif-breaking_mutation
Q9GZX7	28	p.Y28H	MOD_PKA_1	24	30	[RK][RK].([ST])[^P]..	RRETYLC	motif-conserving_mutation
Q14694	93	p.G93S	LIG_PAM2_1	81	93	..[LFP][NS][PIVTAFL].A..(([FY].[PYLF])|(W..)).	STLNPQAPEFILG	motif-conserving_mutation
P28324	384	p.A384V	MOD_ProDKin_1	384	390	...([ST])P..	APLSPAR	motif-conserving_mutation
P28324	384	p.A384V	MOD_ProDKin_1	378	384	...([ST])P..	STLSPVA	motif-conserving_mutation
O75074	770	p.C770S	TRG_LysEnd_GGAAcLL_1	764	770	D..LL.{1,2}$	DEALLVC	motif-conserving_mutation
Q969H0	204	p.A204T	DOC_WW_Pin1_4	202	207	...([ST])P.	CSATPT	motif-conserving_mutation
P24394	492	p.A492V	LIG_PTB_Phospho_1	491	497	(.[^P].NP.(Y))|(.[ILVMFY].N..(Y))	IAGNPAY	motif-conserving_mutation
P24394	492	p.A492T	LIG_PTB_Phospho_1	491	497	(.[^P].NP.(Y))|(.[ILVMFY].N..(Y))	IAGNPAY	motif-conserving_mutation
O15350	337	p.V337I	TRG_NLS_Bipartite_1	327	349	[KR][KR].{7,15}[^DE]((K[RK])|(RK))(([^DE][KR])|([KR][^DE]))[^DE]	KRAFKQSPPAVPALGAGVKKRRH	motif-conserving_mutation
Q13029	311	p.R311Q	LIG_Rb_LxCxE_1	310	314	[LI].C.[DE]	IRCDE	motif-conserving_mutation
Q5T4F4	290	p.A290V	TRG_ER_FFAT_1	282	292	[DE].{0,4}E[FY][FYK]D[AC].[ESTD]	EPDEEFKDAIE	motif-breaking_mutation
Q92698	694	p.P694L	DOC_ANK_TNKS_1	690	697	.R..[PGAV][DEIP]G.	IRPPPDGS	motif-breaking_mutation
Q92698	694	p.P694S	DOC_ANK_TNKS_1	690	697	.R..[PGAV][DEIP]G.	IRPPPDGS	motif-breaking_mutation
