# Supplementary material for: Proteome-wide analysis of human disease mutations in short linear motifs: neglected players in cancer?
Source: Mol Biosyst. 2014 Jul 24;10(10):2626–42. doi: 10.1039/c4mb00290c (PMC4306509; doi:10.1039/c4mb00290c)
Supplement: Supplementary file 2 [file MB-010-C4mb00290c-s002.zip › Supplementary_file_10.tsv]

uniprotAcc	motif_class	motif_start	motif_end	iupredDisorderResidueScore	rlcConservationScore
Q8TBF4	LIG_TRAF2_1	210	213	0.695	1.5965
Q8TBF4	MOD_GSK3_1	203	210	0.58375	0.87125
Q8TBF4	LIG_SH2_STAT5	208	211	0.6175	2.02725
Q8TBF4	DOC_USP7_1	163	167	0.718	0.6692
Q8TBF4	MOD_PKA_1	204	210	0.584285714286	1.03885714286
Q8TBF4	MOD_CK2_1	207	213	0.638571428571	1.29257142857
Q8TBF4	MOD_PIKK_1	165	171	0.671428571429	0.702571428571
Q8TBF4	LIG_BRCT_BRCA1_1	205	209	0.572	0.8002
Q9NQ79	LIG_BIR_II_1	1	5	0.828	0.514
Q9NVL8	CLV_C14_Caspase3-7	261	265	0.626	0.7336
Q9NVL8	MOD_GSK3_1	258	265	0.6275	0.828125
Q9NVL8	MOD_NEK2_1	257	262	0.615	0.78
Q9NVL8	MOD_NEK2_1	1	6	0.823333333333	0.560666666667
P23409	CLV_PCSK_KEX2_1	94	96	0.55	1.259
P23409	LIG_FHA_2	97	103	0.567142857143	0.779428571429
P23409	CLV_PCSK_SKI1_1	96	100	0.602	0.714
P23409	MOD_GlcNHglycan	55	59	0.768	0.914
P23409	MOD_GlcNHglycan	56	59	0.7625	1.0435
P23409	LIG_TRAF2_1	57	60	0.7475	0.687
P23409	MOD_CK1_1	54	60	0.76	0.675714285714
P23409	LIG_14-3-3_3	96	101	0.596666666667	0.772833333333
P23409	CLV_NDR_NDR_1	94	96	0.55	1.259
P23409	MOD_CK2_1	54	60	0.76	0.675714285714
P23409	MOD_CK2_1	96	102	0.587142857143	0.81
P23409	LIG_14-3-3_2	95	101	0.582857142857	0.842428571429
Q9NQ76	LIG_SUMO_SBM_1	332	336	0.512	0.624
Q9NQ76	LIG_RGD	247	249	0.653333333333	0.974
Q9NQ76	MOD_GlcNHglycan	255	258	0.7525	1.0945
Q9NQ76	LIG_SUMO_SBM_2	331	335	0.522	0.6154
Q9NQ76	MOD_GSK3_1	426	433	0.7475	0.64075
Q9NQ76	TRG_ENDOCYTIC_2	396	399	0.67	1.22075
Q9NQ76	TRG_ENDOCYTIC_2	303	306	0.7175	1.05475
Q9NQ76	MOD_CK1_1	516	522	0.841428571429	0.657285714286
Q9NQ76	MOD_CK1_1	253	259	0.741428571429	0.801285714286
Q9NQ76	MOD_CK1_1	510	516	0.718571428571	0.523714285714
Q9NQ76	DOC_PP1	367	373	0.714285714286	0.725857142857
Q9NQ76	DOC_USP7_1	207	211	0.79	1.0856
Q8TBF8	CLV_PCSK_KEX2_1	7	9	0.71	0.852333333333
Q8TBF8	TRG_ER_diArg_1	6	8	0.74	0.897666666667
Q8TBF8	CLV_NDR_NDR_1	7	9	0.71	0.852333333333
Q5QJ38	MOD_GlcNHglycan	728	731	0.5575	0.581
Q5QJ38	MOD_GlcNHglycan	135	138	0.6675	0.95125
Q5QJ38	MOD_GSK3_1	315	322	0.7425	0.596
Q5QJ38	TRG_ENDOCYTIC_2	426	429	0.6125	0.757
Q5QJ38	DOC_WW_Pin1_4	747	752	0.853333333333	0.75
Q5QJ38	CLV_NDR_NDR_1	390	392	0.77	0.665333333333
Q5QJ38	CLV_NDR_NDR_1	664	666	0.663333333333	0.665333333333
Q5QJ38	MOD_PKA_2	664	670	0.62	0.563857142857
Q5QJ38	MOD_PIKK_1	315	321	0.752857142857	0.684428571429
Q5QJ38	MOD_PIKK_1	570	576	0.917142857143	0.753285714286
Q5QJ38	DOC_CYCLIN_1	370	374	0.674	0.5428
Q5QJ38	DOC_CYCLIN_1	666	670	0.602	0.611
Q9NQ75	CLV_PCSK_KEX2_1	386	388	0.656666666667	0.631666666667
Q9NQ75	LIG_SH3_1	195	201	0.655714285714	0.926571428571
Q9NQ75	LIG_SH3_1	98	104	0.71	0.636285714286
Q9NQ75	TRG_ENDOCYTIC_2	231	234	0.525	0.638
Q9NQ75	TRG_ENDOCYTIC_2	113	116	0.6575	0.91075
Q9NQ75	DOC_WW_Pin1_4	243	248	0.501666666667	1.16266666667
Q9NQ75	CLV_NDR_NDR_1	386	388	0.656666666667	0.631666666667
Q9NQ75	DOC_USP7_1	271	275	0.582	0.7082
Q9NQ75	DOC_USP7_1	273	277	0.63	0.9976
Q9NQ75	LIG_FHA_1	95	101	0.685714285714	0.595714285714
Q9NQ75	LIG_SH2_SRC	350	353	0.5325	2.16775
Q9NQ75	LIG_SH2_SRC	195	198	0.6375	1.21975
Q9NQ75	LIG_SH3_3	195	201	0.655714285714	0.926571428571
Q9NQ75	LIG_SH3_3	98	104	0.71	0.636285714286
Q9NQ75	LIG_SH3_2	198	203	0.676666666667	0.508333333333
Q9NWV8	DOC_ANK_TNKS_1	27	34	0.79625	1.052125
Q9NWV8	TRG_ER_diArg_1	25	28	0.8525	0.611
Q9NWV8	LIG_14-3-3_1	26	31	0.821666666667	1.41
Q9NWV8	LIG_14-3-3_3	26	31	0.821666666667	1.41
Q9NWV8	MOD_CK2_1	26	32	0.814285714286	1.17628571429
Q9NWV8	MOD_CK2_1	46	52	0.718571428571	0.604
Q9NWV8	MOD_PKB_1	24	32	0.825555555556	0.880333333333
P20933	CLV_C14_Caspase3-7	85	89	0.52	0.6828
Q8IZF2	CLV_PCSK_PC1ET2_1	50	52	0.54	1.04133333333
Q8IZF2	CLV_PCSK_KEX2_1	50	52	0.54	1.04133333333
Q8IZF2	CLV_PCSK_FUR_1	48	52	0.55	0.689
P83859	MOD_NEK2_2	127	132	0.501666666667	0.654166666667
P83859	TRG_PEX_2	129	133	0.592	0.6236
P83859	LIG_BRCT_BRCA1_1	129	133	0.592	0.6236
Q15573	MOD_CK1_1	2	8	0.862857142857	0.729428571429
Q15573	LIG_BIR_II_1	1	5	0.91	0.707
Q15572	CLV_PCSK_PC1ET2_1	751	753	0.743333333333	0.877666666667
Q15572	TRG_NLS_MonoExtC_3	861	866	0.836666666667	0.595833333333
Q15572	CLV_PCSK_KEX2_1	751	753	0.743333333333	0.877666666667
Q15572	CLV_PCSK_KEX2_1	752	754	0.73	0.887
Q15572	CLV_PCSK_SKI1_1	812	816	0.674	0.5658
Q15572	LIG_TRAF2_1	794	797	0.7775	0.8515
Q15572	DOC_MAPK_1	863	869	0.914285714286	1.08114285714
Q15572	DOC_MAPK_1	862	869	0.8975	0.8645
Q15572	MOD_GSK3_1	754	761	0.69875	1.162375
Q15572	MOD_GSK3_1	756	763	0.6975	0.70775
Q15572	MOD_GSK3_1	751	758	0.715	1.112125
Q15572	MOD_GSK3_1	622	629	0.58875	0.617375
Q15572	CLV_NDR_NDR_1	752	754	0.73	0.887
Q15572	DOC_USP7_1	624	628	0.568	0.8954
Q15572	MOD_NEK2_1	756	761	0.695	1.101
Q15572	MOD_PKA_1	751	757	0.72	1.15771428571
Q15572	TRG_NLS_MonoCore_2	862	867	0.871666666667	0.784166666667
Q15572	MOD_PKA_2	751	757	0.72	1.15771428571
Q15572	CLV_PCSK_FUR_1	749	753	0.76	0.6546
Q15572	MOD_PIKK_1	792	798	0.788571428571	0.504571428571
Q15572	MOD_PIKK_1	751	757	0.72	1.15771428571
Q15572	TRG_NLS_MonoExtN_4	749	755	0.745714285714	0.852285714286
Q15572	TRG_NLS_MonoExtN_4	748	755	0.75	0.576875
Q15572	TRG_NLS_MonoExtN_4	862	867	0.871666666667	0.784166666667
Q15572	TRG_NLS_MonoExtN_4	860	867	0.83875	0.622375
Q15572	TRG_NLS_MonoExtN_4	750	755	0.74	0.781
Q15572	LIG_BRCT_BRCA1_1	756	760	0.696	1.019
Q8NHX4	TRG_NLS_MonoExtC_3	1	6	0.986666666667	0.682166666667
Q8NHX4	CLV_PCSK_SKI1_1	2	6	0.984	0.6174
Q8NHX9	TRG_LysEnd_APsAcLL_1	7	12	0.743333333333	1.0675
Q9NXR8	MOD_GlcNHglycan	297	300	0.6775	0.76275
Q9NXR8	MOD_GSK3_1	316	323	0.53625	0.601125
Q9NXR8	MOD_CK1_1	317	323	0.531428571429	0.542857142857
Q9NXR8	MOD_CK1_1	318	324	0.518571428571	0.536857142857
Q9NXR8	MOD_Cter_Amidation	298	301	0.6725	0.67675
Q9NXR8	CLV_NDR_NDR_1	299	301	0.67	1.21
Q9NXR8	DOC_WW_Pin1_4	125	130	0.591666666667	0.517666666667
Q9NXR8	MOD_PKA_2	299	305	0.694285714286	1.05242857143
Q9NXR8	DOC_CYCLIN_1	122	126	0.512	0.8954
Q9NXR8	TRG_NLS_MonoExtN_4	297	304	0.6875	0.8445
Q9C0H2	MOD_GSK3_1	493	500	0.66375	0.687125
Q9C0H2	LIG_SH2_STAT5	509	512	0.675	0.83125
Q9C0H2	DOC_WW_Pin1_4	493	498	0.666666666667	1.09416666667
Q9C0H2	MOD_ProDKin_1	493	499	0.668571428571	0.860142857143
Q9C0H5	LIG_SH3_1	361	367	0.711428571429	0.581285714286
Q9C0H5	MOD_GlcNHglycan	295	298	0.7725	0.92325
Q9C0H5	MOD_GlcNHglycan	444	447	0.635	1.10675
Q9C0H5	MOD_GSK3_1	442	449	0.61875	0.87225
Q9C0H5	MOD_GSK3_1	296	303	0.77125	0.607
Q9C0H5	MOD_CK1_1	296	302	0.774285714286	0.584142857143
Q9C0H5	LIG_SH3_3	361	367	0.711428571429	0.581285714286
Q9C0H5	MOD_PIKK_1	296	302	0.774285714286	0.584142857143
Q4VXU2	TRG_ER_diArg_1	454	456	0.58	0.599333333333
Q4VXU2	MOD_PKA_2	433	439	0.638571428571	0.770857142857
Q4VXU2	MOD_PIKK_1	434	440	0.634285714286	0.549714285714
Q4VXU2	LIG_WW_3	438	442	0.606	0.582
Q68DE3	CLV_PCSK_PC1ET2_1	1329	1331	0.59	0.901
Q68DE3	CLV_PCSK_PC1ET2_1	1342	1344	0.573333333333	1.13733333333
Q68DE3	CLV_PCSK_PC1ET2_1	793	795	0.59	0.511666666667
Q68DE3	CLV_PCSK_PC1ET2_1	1524	1526	0.656666666667	0.618666666667
Q68DE3	CLV_PCSK_KEX2_1	1329	1331	0.59	0.901
Q68DE3	CLV_PCSK_KEX2_1	1342	1344	0.573333333333	1.13733333333
Q68DE3	CLV_PCSK_KEX2_1	793	795	0.59	0.511666666667
Q68DE3	CLV_PCSK_KEX2_1	1524	1526	0.656666666667	0.618666666667
Q68DE3	LIG_FHA_2	348	354	0.527142857143	0.673857142857
Q68DE3	LIG_eIF4E_1	1668	1674	0.541428571429	0.981714285714
Q68DE3	MOD_GlcNHglycan	884	887	0.63	0.94
Q68DE3	MOD_GlcNHglycan	1902	1905	0.615	1.17975
Q68DE3	MOD_GlcNHglycan	1997	2000	0.795	0.94375
Q68DE3	MOD_GlcNHglycan	1668	1671	0.5525	0.97775
Q68DE3	LIG_TRAF2_1	1047	1050	0.5475	0.596
Q68DE3	LIG_SUMO_SBM_2	1334	1338	0.544	0.8366
Q68DE3	LIG_SUMO_SBM_2	1335	1338	0.5425	0.74175
Q68DE3	MOD_PK_1	1096	1102	0.584285714286	0.984142857143
Q68DE3	MOD_GSK3_1	1083	1090	0.67625	0.843375
Q68DE3	MOD_GSK3_1	1277	1284	0.54625	0.544875
Q68DE3	MOD_GSK3_1	1913	1920	0.70375	0.5585
Q68DE3	MOD_GSK3_1	347	354	0.52375	0.503375
Q68DE3	MOD_GSK3_1	1815	1822	0.55375	1.233
Q68DE3	MOD_SUMO	1047	1050	0.5475	0.596
Q68DE3	MOD_CK1_1	1099	1105	0.562857142857	1.21157142857
Q68DE3	MOD_CK1_1	1086	1092	0.674285714286	0.690428571429
Q68DE3	MOD_CK1_1	1900	1906	0.612857142857	0.839714285714
Q68DE3	MOD_CK1_1	1094	1100	0.581428571429	0.532285714286
Q68DE3	MOD_CK1_1	1278	1284	0.555714285714	0.727857142857
Q68DE3	MOD_CK1_1	1899	1905	0.6	0.834428571429
Q68DE3	MOD_CK1_1	1666	1672	0.557142857143	0.836142857143
Q68DE3	MOD_CK1_1	1898	1904	0.588571428571	0.629
Q68DE3	MOD_CK1_1	270	276	0.661428571429	0.541714285714
Q68DE3	LIG_14-3-3_3	882	887	0.611666666667	0.7015
Q68DE3	LIG_14-3-3_3	1664	1669	0.565	0.656666666667
Q68DE3	DOC_WW_Pin1_4	352	357	0.57	0.58
Q68DE3	DOC_WW_Pin1_4	1083	1088	0.675	0.949333333333
Q68DE3	MOD_NEK2_1	1373	1378	0.663333333333	0.718666666667
Q68DE3	MOD_NEK2_1	1897	1902	0.573333333333	0.5235
Q68DE3	MOD_NEK2_1	1819	1824	0.508333333333	1.291
Q68DE3	MOD_ProDKin_1	1083	1089	0.674285714286	0.902285714286
Q68DE3	MOD_PKA_1	1324	1330	0.647142857143	0.814857142857
Q68DE3	LIG_EH1_1	2230	2238	0.557777777778	0.670555555556
Q68DE3	LIG_EH1_1	1097	1105	0.567777777778	0.954666666667
Q68DE3	MOD_PKB_1	1662	1670	0.573333333333	0.529111111111
Q68DE3	DOC_USP7_1	693	697	0.606	0.5038
Q68DE3	DOC_USP7_1	638	642	0.516	0.6416
Q68DE3	DOC_USP7_1	1175	1179	0.702	0.6654
Q68DE3	DOC_USP7_1	1952	1956	0.776	0.6368
Q68DE3	DOC_USP7_1	351	355	0.552	0.8484
Q68DE3	MOD_PIKK_1	1293	1299	0.668571428571	0.529857142857
Q68DE3	MOD_PIKK_1	1373	1379	0.66	0.729
Q68DE3	TRG_NLS_Bipartite_1	1324	1346	0.577826086957	0.52152173913
Q68DE3	TRG_NLS_Bipartite_1	1329	1346	0.552777777778	0.559611111111
Q68DE3	MOD_N-GLC_1	2231	2236	0.548333333333	0.665166666667
Q68DE3	MOD_N-GLC_1	1995	2000	0.82	0.750333333333
Q68DE3	DOC_CYCLIN_1	631	634	0.535	1.079
Q68DE3	TRG_LysEnd_APsAcLL_1	1333	1338	0.545	0.904666666667
Q68DE3	TRG_LysEnd_APsAcLL_1	994	999	0.503333333333	0.583166666667
Q00537	CLV_PCSK_PC1ET2_1	5	7	0.633333333333	1.035
Q00537	CLV_PCSK_KEX2_1	5	7	0.633333333333	1.035
Q00537	CLV_PCSK_KEX2_1	6	8	0.596666666667	1.262
Q00537	TRG_ER_diArg_1	6	8	0.596666666667	1.262
Q00537	CLV_NDR_NDR_1	6	8	0.596666666667	1.262
Q00537	DOC_CYCLIN_1	6	10	0.532	1.0602
Q00537	TRG_NLS_MonoExtN_4	2	9	0.64875	0.964125
Q00537	TRG_NLS_MonoExtN_4	3	9	0.622857142857	0.930142857143
Q00536	MOD_GSK3_1	79	86	0.7375	0.5225
Q00536	MOD_GSK3_1	75	82	0.72875	0.525125
Q00536	DOC_CYCLIN_1	9	13	0.628	0.7248
Q9NXR5	MOD_NEK2_1	303	308	0.523333333333	0.507333333333
Q96J66	LIG_TRAF2_1	778	781	0.615	0.619
O00241	MOD_GlcNHglycan	152	155	0.5225	1.01075
O00716	CLV_PCSK_KEX2_1	134	136	0.746666666667	1.139
O00716	CLV_PCSK_KEX2_1	133	135	0.753333333333	1.39633333333
O00716	MOD_GSK3_1	174	181	0.60125	0.700625
O00716	CLV_PCSK_PC1ET2_1	133	135	0.753333333333	1.39633333333
O00716	TRG_ER_diArg_1	134	136	0.746666666667	1.139
O00716	MOD_CK1_1	174	180	0.621428571429	0.697
O00716	LIG_SH2_STAT5	349	352	0.57	0.62625
O00716	LIG_SH2_STAT5	100	103	0.6275	0.799
O00716	CLV_NDR_NDR_1	1	3	0.816666666667	0.540666666667
O00716	CLV_NDR_NDR_1	134	136	0.746666666667	1.139
O00716	LIG_FHA_2	175	181	0.585714285714	0.778857142857
O00716	DOC_CYCLIN_1	134	138	0.724	0.6658
Q9NVT9	LIG_SH2_STAT5	240	243	0.79	1.96675
Q9UBM7	DOC_USP7_1	2	6	0.906	0.6186
Q9UBM7	LIG_BIR_II_1	1	5	0.94	1.0182
Q13835	CLV_PCSK_PC1ET2_1	50	52	0.69	0.597
Q13835	CLV_PCSK_KEX2_1	50	52	0.69	0.597
P40424	DOC_USP7_1	332	336	0.598	0.6402
P40425	TRG_NES_CRM1_1	52	65	0.509285714286	0.601285714286
P40425	TRG_NES_CRM1_1	51	65	0.518666666667	0.618666666667
P40426	MOD_Cter_Amidation	40	43	0.71	0.629
P40426	CLV_NDR_NDR_1	41	43	0.686666666667	0.916333333333
Q7Z3T8	MOD_GlcNHglycan	961	964	0.5825	0.53075
Q7Z3T8	LIG_SH3_3	975	981	0.52	0.679
Q7Z3T8	MOD_GSK3_1	959	966	0.57125	0.544625
O00337	DOC_WW_Pin1_4	12	17	0.556666666667	0.747666666667
O00337	MOD_ProDKin_1	12	18	0.554285714286	0.712
Q5M775	CLV_PCSK_PC1ET2_1	101	103	0.61	0.555
Q5M775	CLV_PCSK_KEX2_1	101	103	0.61	0.555
Q5M775	CLV_PCSK_SKI1_1	163	167	0.636	0.7206
Q5M775	MOD_GlcNHglycan	29	32	0.63	1.16575
Q5M775	MOD_GlcNHglycan	311	314	0.5525	0.52025
Q5M775	LIG_TRAF2_1	394	397	0.5575	0.85475
Q5M775	LIG_TRAF2_1	387	390	0.6225	0.56325
Q5M775	MOD_GSK3_1	309	316	0.54125	0.767375
Q5M775	MOD_GSK3_1	819	826	0.5375	1.51925
Q5M775	MOD_GSK3_1	31	38	0.5675	0.59575
Q5M775	MOD_GSK3_1	916	923	0.55875	0.505125
Q5M775	MOD_GSK3_1	815	822	0.56	0.544125
Q5M775	MOD_GSK3_1	308	315	0.54375	0.612375
Q5M775	MOD_CK1_1	816	822	0.564285714286	0.662
Q5M775	MOD_CK1_1	847	853	0.581428571429	0.870571428571
Q5M775	MOD_CK1_1	914	920	0.591428571429	0.643428571429
Q5M775	LIG_14-3-3_3	911	916	0.625	1.02883333333
Q5M775	DOC_WW_Pin1_4	335	340	0.601666666667	0.5025
Q5M775	DOC_WW_Pin1_4	909	914	0.608333333333	0.897666666667
Q5M775	DOC_USP7_1	27	31	0.654	0.5712
Q5M775	MOD_NEK2_1	309	314	0.543333333333	0.924
Q5M775	MOD_NEK2_1	391	396	0.6	0.8165
Q5M775	MOD_ProDKin_1	909	915	0.612857142857	0.789142857143
Q5M775	LIG_FHA_2	392	398	0.571428571429	0.845571428571
Q5M775	LIG_FHA_2	385	391	0.624285714286	0.501285714286
Q5M775	MOD_PKA_2	309	315	0.542857142857	0.803285714286
Q5M775	MOD_CK2_1	391	397	0.588571428571	0.848
Q5M775	MOD_CK2_1	384	390	0.624285714286	0.516
Q5M775	DEG_APCC_DBOX_1	845	853	0.578888888889	0.651
Q5M775	DOC_CYCLIN_1	821	824	0.54	1.83175
A6H8Z2	MOD_GlcNHglycan	24	28	0.842	1.1112
A6H8Z2	MOD_GlcNHglycan	25	28	0.8375	1.31825
A6H8Z2	MOD_GSK3_1	78	85	0.83375	0.97575
A6H8Z2	MOD_GSK3_1	76	83	0.85375	0.982125
A6H8Z2	MOD_GSK3_1	144	151	0.575	0.53625
A6H8Z2	MOD_CK1_1	96	102	0.531428571429	0.540714285714
A6H8Z2	MOD_PLK	23	29	0.845714285714	0.885571428571
A6H8Z2	MOD_PLK	76	82	0.858571428571	0.984857142857
A6H8Z2	DOC_USP7_1	60	64	0.784	0.9002
A6H8Z2	DOC_WW_Pin1_4	80	85	0.821666666667	0.748
A6H8Z2	MOD_CK2_1	148	154	0.624285714286	0.844428571429
A6H8Z2	MOD_CK2_1	76	82	0.858571428571	0.984857142857
A6H8Z2	LIG_BRCT_BRCA1_1	35	39	0.732	0.5714
Q9H2I8	TRG_ENDOCYTIC_2	158	161	0.54	1.2
Q9H2I8	MOD_GSK3_1	156	163	0.5575	0.5475
Q9H2I8	LIG_SH2_STAT5	158	161	0.54	1.2
Q9H2I8	DOC_USP7_1	160	164	0.566	0.936
Q9H2I8	DOC_WW_Pin1_4	156	161	0.548333333333	0.5295
Q9H2I8	MOD_ProDKin_1	156	162	0.552857142857	0.720571428571
P24863	LIG_BIR_II_1	1	5	0.654	0.627
P08559	TRG_ER_diArg_1	301	304	0.505	0.756
P08559	MOD_CK1_1	300	306	0.522857142857	0.507285714286
P08559	CLV_NDR_NDR_1	1	3	0.773333333333	0.544666666667
P08559	LIG_FHA_2	301	307	0.522857142857	0.661142857143
P08559	MOD_CK2_1	300	306	0.522857142857	0.507285714286
P02760	CLV_PCSK_SKI1_1	205	209	0.52	0.5066
P02760	MOD_GlcNHglycan	213	217	0.558	0.8254
P02760	MOD_GlcNHglycan	212	217	0.55	0.703
P02760	MOD_GlcNHglycan	211	217	0.555714285714	0.541714285714
P02760	MOD_GlcNHglycan	214	217	0.565	0.6325
P02765	MOD_GlcNHglycan	329	332	0.515	0.83225
P02765	CLV_PCSK_SKI1_1	363	367	0.758	0.5994
P02765	LIG_PDZ_Class_2	362	367	0.735	0.540666666667
Q9UQ07	CLV_PCSK_PC1ET2_1	339	341	0.593333333333	0.594
Q9UQ07	CLV_PCSK_KEX2_1	339	341	0.593333333333	0.594
Q9UQ07	CLV_PCSK_KEX2_1	340	342	0.59	0.983
Q9UQ07	MOD_Cter_Amidation	323	326	0.675	0.61425
Q9UQ07	CLV_NDR_NDR_1	324	326	0.673333333333	0.979
Q9UQ07	CLV_NDR_NDR_1	340	342	0.59	0.983
Q9UQ05	CLV_PCSK_KEX2_1	741	743	0.673333333333	0.526333333333
Q9UQ05	CLV_PCSK_KEX2_1	847	849	0.693333333333	0.589333333333
Q9UQ05	CLV_PCSK_KEX2_1	169	171	0.5	1.66033333333
Q9UQ05	CLV_PCSK_PC7_1	166	172	0.517142857143	0.844
Q9UQ05	MOD_GSK3_1	714	721	0.71375	0.54475
Q9UQ05	TRG_ER_diArg_1	847	849	0.693333333333	0.589333333333
Q9UQ05	TRG_ER_diArg_1	852	855	0.7525	0.87625
Q9UQ05	TRG_ER_diArg_1	741	743	0.673333333333	0.526333333333
Q9UQ05	TRG_ER_diArg_1	169	171	0.5	1.66033333333
Q9UQ05	MOD_CK1_1	718	724	0.7	0.750428571429
Q9UQ05	MOD_PLK	718	724	0.7	0.750428571429
Q9UQ05	CLV_NDR_NDR_1	741	743	0.673333333333	0.526333333333
Q9UQ05	CLV_NDR_NDR_1	847	849	0.693333333333	0.589333333333
Q9UQ05	DOC_WW_Pin1_4	821	826	0.55	1.1345
Q9UQ05	CLV_PCSK_SKI1_1	173	177	0.542	0.9052
Q9UQ05	CLV_PCSK_SKI1_1	742	746	0.66	0.7914
Q9UQ05	MOD_ProDKin_1	821	827	0.557142857143	0.769428571429
Q9UQ05	MOD_ProDKin_1	989	995	0.775714285714	0.541571428571
Q9UQ05	DOC_CYCLIN_1	720	723	0.69	0.85475
Q9UQ05	DOC_CYCLIN_1	742	746	0.66	0.7914
Q9UQ05	LIG_MYND_1	743	747	0.652	1.1624
Q9UQ05	LIG_MYND_1	821	825	0.54	1.1786
Q9UQ05	MOD_PKA_1	169	175	0.507142857143	1.30614285714
Q9UQ05	MOD_PKA_2	169	175	0.507142857143	1.30614285714
Q9UQ05	MOD_PKB_1	169	177	0.523333333333	1.28111111111
Q9UQ05	LIG_14-3-3_2	170	176	0.512857142857	1.38257142857
Q9UQ05	DEG_APCC_DBOX_1	172	180	0.556666666667	0.788666666667
Q9UQ05	LIG_CtBP_PxDLS_1	820	824	0.524	1.0572
Q9UQ05	TRG_LysEnd_APsAcLL_1	741	746	0.661666666667	0.6935
Q9UJ71	LIG_SH3_3	20	26	0.634285714286	0.603857142857
Q9NUQ8	CLV_PCSK_PC1ET2_1	136	138	0.566666666667	0.616333333333
Q9NUQ8	CLV_PCSK_KEX2_1	136	138	0.566666666667	0.616333333333
Q9NUQ8	LIG_TRAF2_1	132	135	0.5425	0.91825
Q9NUQ8	MOD_SUMO	132	135	0.5425	0.91825
Q15166	LIG_SUMO_SBM_2	302	306	0.532	0.8168
Q15166	LIG_SUMO_SBM_2	301	306	0.513333333333	0.8115
Q15166	CLV_Separin_Metazoa	302	306	0.532	0.8168
Q9UJ78	LIG_SUMO_SBM_1	60	65	0.62	0.925666666667
Q9UJ78	CLV_PCSK_KEX2_1	433	435	0.546666666667	1.018
Q9UJ78	MOD_GlcNHglycan	201	204	0.61	0.6635
Q9UJ78	LIG_SUMO_SBM_2	56	63	0.625	0.72175
Q9UJ78	LIG_SUMO_SBM_2	116	119	0.525	0.626
Q9UJ78	LIG_SUMO_SBM_2	58	63	0.635	0.923
Q9UJ78	LIG_SUMO_SBM_2	57	63	0.624285714286	0.957428571429
Q9UJ78	LIG_SUMO_SBM_2	59	63	0.642	0.8774
Q9UJ78	LIG_SUMO_SBM_2	115	119	0.528	0.6906
Q9UJ78	DOC_MAPK_2	548	551	0.515	0.57025
Q9UJ78	MOD_GSK3_1	160	167	0.5075	0.811125
Q9UJ78	MOD_GSK3_1	197	204	0.55875	0.527875
Q9UJ78	CLV_PCSK_PC1ET2_1	433	435	0.546666666667	1.018
Q9UJ78	MOD_CK1_1	197	203	0.547142857143	0.513857142857
Q9UJ78	LIG_14-3-3_3	162	167	0.521666666667	0.803
Q9UJ78	CLV_NDR_NDR_1	431	433	0.546666666667	0.997333333333
Q9UJ78	DOC_WW_Pin1_4	215	220	0.543333333333	0.617166666667
Q9UJ78	MOD_NEK2_1	62	67	0.566666666667	0.538333333333
Q9UJ78	MOD_ProDKin_1	215	221	0.54	0.612285714286
Q9UJ78	LIG_SH3_2	171	176	0.55	0.79
Q9UJ78	MOD_PIKK_1	197	203	0.547142857143	0.513857142857
Q9UJ78	LIG_BRCT_BRCA1_1	201	205	0.604	0.6554
O15254	TRG_PTS1	697	700	0.6675	0.77425
Q49A88	MOD_GlcNHglycan	61	64	0.635	0.9245
Q49A88	MOD_GlcNHglycan	742	747	0.616666666667	0.621333333333
Q49A88	MOD_GSK3_1	273	280	0.5775	0.539
Q49A88	LIG_14-3-3_3	373	378	0.671666666667	0.854833333333
Q49A88	MOD_PLK	742	748	0.615714285714	0.556285714286
Q49A88	DOC_WW_Pin1_4	371	376	0.691666666667	0.799833333333
Q49A88	MOD_NEK2_1	782	787	0.533333333333	0.570666666667
Q49A88	MOD_ProDKin_1	795	801	0.634285714286	0.506571428571
Q49A88	MOD_ProDKin_1	371	377	0.687142857143	0.647142857143
Q49A88	MOD_PKA_2	63	69	0.618571428571	0.613714285714
Q49A88	MOD_PIKK_1	373	379	0.678571428571	0.769857142857
P60153	MOD_NEK2_1	51	56	0.501666666667	0.720833333333
P60153	LIG_SH3_3	53	59	0.51	0.965714285714
Q6ZTI6	MOD_GlcNHglycan	27	30	0.8275	0.63975
Q6ZTI6	DOC_WW_Pin1_4	34	39	0.721666666667	0.941
Q6ZTI6	MOD_ProDKin_1	34	40	0.717142857143	0.901714285714
Q6ZTI6	MOD_ProDKin_1	22	28	0.805714285714	0.532571428571
Q6ZTI6	LIG_SH3_3	33	39	0.727142857143	0.541714285714
Q6ZTI6	LIG_WW_1	38	41	0.69	0.72575
Q6ZTI6	LIG_BRCT_BRCA1_1	36	40	0.704	0.9794
O15259	CLV_NDR_NDR_1	80	82	0.533333333333	1.22133333333
O15259	MOD_CK2_1	202	208	0.564285714286	0.697571428571
P20813	MOD_GSK3_1	252	259	0.5	0.731375
P20813	MOD_PKA_2	252	258	0.504285714286	0.791571428571
P20813	LIG_SH3_3	28	34	0.541428571429	0.837857142857
Q8IVA1	CLV_PCSK_KEX2_1	76	78	0.643333333333	0.571
Q8IVA1	LIG_TRAF2_1	21	24	0.6275	0.66775
Q8IVA1	TRG_ER_diArg_1	76	78	0.643333333333	0.571
Q8IVA1	MOD_Cter_Amidation	74	77	0.6475	0.58725
Q8IVA1	CLV_NDR_NDR_1	76	78	0.643333333333	0.571
Q8IVA1	MOD_PKA_2	41	47	0.705714285714	0.5
O15072	MOD_GlcNHglycan	68	71	0.5325	0.58625
P29400	DOC_WW_Pin1_4	458	463	0.848333333333	0.519833333333
P29400	LIG_SH3_3	453	459	0.872857142857	0.569142857143
P29400	LIG_SH3_3	234	240	0.935714285714	0.537142857143
P29400	LIG_SH3_3	146	152	0.77	0.575857142857
P29400	LIG_SH3_3	235	241	0.932857142857	0.807571428571
Q7RTW8	LIG_BIR_II_1	1	5	0.668	0.7468
Q01118	LIG_FHA_1	833	839	0.644285714286	0.885428571429
Q01118	LIG_FHA_1	874	880	0.501428571429	1.10171428571
Q01118	DOC_USP7_1	837	841	0.644	0.791
A8MZG2	CLV_PCSK_PC1ET2_1	147	149	0.566666666667	0.653333333333
A8MZG2	CLV_PCSK_KEX2_1	147	149	0.566666666667	0.653333333333
A8MZG2	MOD_GlcNHglycan	37	40	0.7425	0.55075
A8MZG2	TRG_ER_diArg_1	47	50	0.5075	0.51225
A8MZG2	MOD_CK1_1	125	131	0.695714285714	0.687285714286
A8MZG2	DOC_USP7_1	124	128	0.69	0.684
A8MZG2	DOC_USP7_1	39	43	0.712	0.5544
A8MZG2	DOC_USP7_1	146	150	0.556	0.6466
A8MZG2	CLV_PCSK_FUR_1	145	149	0.574	0.6506
Q9P219	CLV_PCSK_KEX2_1	1884	1886	0.75	0.525
Q9P219	LIG_FHA_2	1669	1675	0.567142857143	1.32257142857
Q9P219	MOD_CDK_1	1951	1957	0.567142857143	0.850285714286
Q9P219	MOD_GlcNHglycan	1946	1949	0.655	0.783
Q9P219	LIG_TRAF2_1	1891	1894	0.655	0.81675
Q9P219	LIG_TRAF2_1	1671	1674	0.565	1.314
Q9P219	MOD_GSK3_1	1569	1576	0.63	0.78125
Q9P219	MOD_GSK3_1	1664	1671	0.5125	1.115
Q9P219	MOD_GSK3_1	1573	1580	0.6375	0.56275
Q9P219	MOD_GSK3_1	1514	1521	0.56625	1.1045
Q9P219	MOD_GSK3_1	1516	1523	0.58375	0.926875
Q9P219	MOD_GSK3_1	1572	1579	0.63625	0.58075
Q9P219	MOD_GSK3_1	1576	1583	0.63625	0.500125
Q9P219	TRG_ENDOCYTIC_2	2025	2028	0.7825	0.8145
Q9P219	TRG_ER_diArg_1	1884	1886	0.75	0.525
Q9P219	MOD_SUMO	1891	1894	0.655	0.81675
Q9P219	MOD_CK1_1	1580	1586	0.648571428571	0.604142857143
Q9P219	MOD_CK1_1	1601	1607	0.598571428571	0.595142857143
Q9P219	MOD_CK1_1	1664	1670	0.51	1.08257142857
Q9P219	MOD_CK1_1	1568	1574	0.618571428571	0.625571428571
Q9P219	MOD_CK1_1	1572	1578	0.635714285714	0.624571428571
Q9P219	MOD_CK1_1	1576	1582	0.638571428571	0.586
Q9P219	LIG_14-3-3_3	1518	1523	0.591666666667	0.7675
Q9P219	LIG_14-3-3_3	1598	1603	0.623333333333	0.588
Q9P219	LIG_SH2_STAT5	1750	1753	0.57	1.2345
Q9P219	DOC_USP7_2	1512	1518	0.561428571429	0.744428571429
Q9P219	CLV_NDR_NDR_1	1884	1886	0.75	0.525
Q9P219	DOC_WW_Pin1_4	1858	1863	0.731666666667	1.21716666667
Q9P219	DOC_WW_Pin1_4	1951	1956	0.57	0.670166666667
Q9P219	LIG_FHA_1	1859	1865	0.72	0.550714285714
Q9P219	LIG_SH2_SRC	2023	2026	0.7175	0.90825
Q9P219	MOD_ProDKin_1	1858	1864	0.727142857143	0.923857142857
Q9P219	MOD_ProDKin_1	1951	1957	0.567142857143	0.850285714286
Q9P219	MOD_PKA_1	1884	1890	0.704285714286	0.800285714286
Q9P219	MOD_PKA_2	1884	1890	0.704285714286	0.800285714286
Q9P219	MOD_PKA_2	1576	1582	0.638571428571	0.586
Q9P219	MOD_PKA_2	1568	1574	0.618571428571	0.625571428571
Q9P219	MOD_CK2_1	1668	1674	0.551428571429	1.35714285714
Q9P219	MOD_CK2_1	1568	1574	0.618571428571	0.625571428571
Q9P219	DOC_USP7_1	1450	1454	0.816	0.7308
Q9P219	DEG_APCC_KENBOX_2	589	593	0.55	0.5706
Q9P219	MOD_N-GLC_2	1550	1552	0.503333333333	0.638
Q9P219	TRG_LysEnd_APsAcLL_1	1859	1864	0.721666666667	0.665666666667
Q9P219	LIG_SH2_PTP2	1750	1753	0.57	1.2345
Q9P219	LIG_TRFH_1	1886	1890	0.686	0.6248
Q9P219	LIG_BRCT_BRCA1_1	1696	1700	0.592	0.7278
Q9P218	LIG_SUMO_SBM_1	521	524	0.565	0.64975
Q9P218	LIG_SH3_5	528	532	0.522	0.6086
Q9P215	MOD_SUMO	12	15	0.615	0.67075
Q9UK17	MOD_GlcNHglycan	652	655	0.755	1.01425
Q9UK17	DOC_MAPK_1	424	432	0.515555555556	0.518444444444
Q9UK17	DOC_MAPK_1	423	432	0.517	0.5277
Q9UK17	MOD_GSK3_1	528	535	0.635	0.597125
Q9UK17	MOD_GSK3_1	530	537	0.6375	0.9235
Q9UK17	LIG_SUMO_SBM_1	649	653	0.644	0.82
Q9UK17	MOD_CK1_1	616	622	0.618571428571	0.577142857143
Q9UK17	MOD_CK1_1	530	536	0.644285714286	0.846714285714
Q9UK17	LIG_14-3-3_3	532	537	0.64	0.885833333333
Q9UK17	DOC_WW_Pin1_4	530	535	0.643333333333	0.9405
Q9UK17	DOC_WW_Pin1_4	616	621	0.61	0.776666666667
Q9UK17	LIG_FHA_1	573	579	0.585714285714	0.693571428571
Q9UK17	MOD_ProDKin_1	530	536	0.644285714286	0.846714285714
Q9UK17	MOD_ProDKin_1	616	622	0.618571428571	0.577142857143
Q9UK17	LIG_SH3_3	615	621	0.597142857143	0.689
Q9UK17	LIG_PDZ_Class_1	650	655	0.71	0.851666666667
Q8IY92	CLV_C14_Caspase3-7	1394	1398	0.778	0.5308
Q8IY92	CLV_PCSK_PC1ET2_1	217	219	0.533333333333	1.46433333333
Q8IY92	CLV_PCSK_KEX2_1	217	219	0.533333333333	1.46433333333
Q8IY92	CLV_PCSK_KEX2_1	1336	1338	0.916666666667	0.845333333333
Q8IY92	CLV_PCSK_KEX2_1	398	400	0.776666666667	0.767333333333
Q8IY92	MOD_CDK_1	1678	1684	0.885714285714	0.573142857143
Q8IY92	MOD_CDK_1	1339	1345	0.947142857143	0.600285714286
Q8IY92	LIG_TRAF2_1	948	951	0.745	0.69525
Q8IY92	LIG_TRAF2_1	1698	1701	0.68	1.2895
Q8IY92	LIG_SUMO_SBM_2	1148	1154	0.515714285714	0.689285714286
Q8IY92	LIG_SUMO_SBM_2	614	618	0.596	0.6884
Q8IY92	LIG_SUMO_SBM_2	1391	1395	0.742	1.4504
Q8IY92	LIG_SUMO_SBM_2	1149	1154	0.513333333333	0.742166666667
Q8IY92	LIG_SUMO_SBM_2	1150	1154	0.508	0.8192
Q8IY92	MOD_GSK3_1	1699	1706	0.67	0.696875
Q8IY92	MOD_GSK3_1	1247	1254	0.53625	0.563125
Q8IY92	MOD_GSK3_1	995	1002	0.81125	0.873125
Q8IY92	MOD_GSK3_1	1448	1455	0.6	0.522
Q8IY92	LIG_SH3_2	1076	1081	0.705	0.6025
Q8IY92	MOD_CK1_1	995	1001	0.815714285714	1.04957142857
Q8IY92	MOD_CK1_1	998	1004	0.812857142857	0.527285714286
Q8IY92	MOD_CK1_1	1699	1705	0.678571428571	0.533714285714
Q8IY92	LIG_14-3-3_3	1341	1346	0.948333333333	1.108
Q8IY92	MOD_Cter_Amidation	1826	1829	0.84	0.57275
Q8IY92	CLV_NDR_NDR_1	968	970	0.7	1.273
Q8IY92	CLV_NDR_NDR_1	1336	1338	0.916666666667	0.845333333333
Q8IY92	CLV_NDR_NDR_1	459	461	0.693333333333	0.775666666667
Q8IY92	CLV_NDR_NDR_1	398	400	0.776666666667	0.767333333333
Q8IY92	DOC_WW_Pin1_4	1339	1344	0.946666666667	0.528666666667
Q8IY92	DOC_WW_Pin1_4	1450	1455	0.618333333333	0.719333333333
Q8IY92	DOC_WW_Pin1_4	1118	1123	0.605	0.641333333333
Q8IY92	DOC_WW_Pin1_4	1558	1563	0.565	0.9125
Q8IY92	LIG_FHA_1	1251	1257	0.53	0.707714285714
Q8IY92	MOD_PLK	1251	1257	0.53	0.707714285714
Q8IY92	MOD_NEK2_1	1126	1131	0.716666666667	0.675
Q8IY92	MOD_NEK2_1	1449	1454	0.6	0.7245
Q8IY92	MOD_NEK2_1	818	823	0.551666666667	0.944166666667
Q8IY92	MOD_ProDKin_1	1678	1684	0.885714285714	0.573142857143
Q8IY92	MOD_ProDKin_1	1339	1345	0.947142857143	0.600285714286
Q8IY92	MOD_ProDKin_1	1558	1564	0.552857142857	0.897142857143
Q8IY92	MOD_ProDKin_1	1118	1124	0.61	0.502285714286
Q8IY92	MOD_CK2_1	987	993	0.731428571429	0.517142857143
Q8IY92	LIG_SH3_3	1340	1346	0.948571428571	0.802
Q8IY92	LIG_SH3_3	1556	1562	0.594285714286	0.719571428571
Q8IY92	LIG_SH3_3	1307	1313	0.704285714286	0.638
Q8IY92	MOD_PKB_1	1265	1273	0.502222222222	0.722444444444
Q8IY92	DOC_USP7_1	1045	1049	0.804	0.6352
Q8IY92	MOD_PIKK_1	987	993	0.731428571429	0.517142857143
Q8IY92	MOD_PIKK_1	1740	1746	0.554285714286	0.719285714286
Q8IY92	MOD_PIKK_1	1696	1702	0.704285714286	0.804428571429
Q8IY92	MOD_PIKK_1	995	1001	0.815714285714	1.04957142857
Q8IY92	MOD_PIKK_1	1268	1274	0.507142857143	0.697
Q8IY92	MOD_CMANNOS	1511	1514	0.6075	1.21525
Q8IY92	LIG_IQ	207	225	0.581052631579	0.760210526316
Q8IY92	TRG_LysEnd_APsAcLL_1	1252	1257	0.525	0.795833333333
Q8IY92	TRG_LysEnd_APsAcLL_1	1149	1154	0.513333333333	0.742166666667
Q8IY92	TRG_LysEnd_APsAcLL_1	1150	1155	0.501666666667	0.759
Q8IY92	CLV_Separin_Metazoa	817	821	0.512	1.0542
Q92833	CLV_PCSK_PC1ET2_1	7	9	0.65	0.962
Q92833	CLV_PCSK_PC1ET2_1	353	355	0.556666666667	1.12466666667
Q92833	CLV_PCSK_PC1ET2_1	107	109	0.743333333333	1.022
Q92833	CLV_PCSK_KEX2_1	7	9	0.65	0.962
Q92833	CLV_PCSK_KEX2_1	353	355	0.556666666667	1.12466666667
Q92833	CLV_PCSK_KEX2_1	107	109	0.743333333333	1.022
Q92833	CLV_PCSK_KEX2_1	261	263	0.89	0.644
Q92833	MOD_CDK_1	505	511	0.818571428571	0.711428571429
Q92833	MOD_GSK3_1	500	507	0.80625	0.709125
Q92833	TRG_ER_diArg_1	106	109	0.7525	0.72775
Q92833	TRG_ER_diArg_1	496	499	0.7375	0.5935
Q92833	MOD_SUMO	352	355	0.5375	0.66175
Q92833	MOD_Cter_Amidation	470	473	0.7375	0.615
Q92833	CLV_NDR_NDR_1	114	116	0.786666666667	0.705333333333
Q92833	CLV_NDR_NDR_1	1220	1222	0.706666666667	0.600666666667
Q92833	CLV_NDR_NDR_1	210	212	0.726666666667	0.88
Q92833	CLV_NDR_NDR_1	261	263	0.89	0.644
Q92833	DOC_WW_Pin1_4	505	510	0.823333333333	0.937333333333
Q92833	MOD_PKA_1	500	506	0.802857142857	0.626571428571
Q92833	MOD_PKA_2	500	506	0.802857142857	0.626571428571
Q92833	MOD_ProDKin_1	505	511	0.818571428571	0.711428571429
Q92833	CLV_PCSK_FUR_1	498	502	0.768	0.513
Q92833	CLV_PCSK_FUR_1	5	9	0.702	0.9568
Q92833	DEG_APCC_DBOX_1	770	778	0.5	0.561444444444
Q92833	DOC_USP7_1	504	508	0.82	1.146
Q92833	TRG_NLS_MonoExtN_4	210	215	0.736666666667	1.49483333333
Q92831	CLV_PCSK_PC1ET2_1	428	430	0.63	1.141
Q92831	CLV_PCSK_KEX2_1	428	430	0.63	1.141
Q92831	DOC_WW_Pin1_4	409	414	0.595	0.846833333333
Q92831	CLV_NDR_NDR_1	428	430	0.63	1.141
Q92831	MOD_ProDKin_1	409	415	0.595714285714	0.731571428571
Q92830	MOD_CK1_1	57	63	0.678571428571	0.545142857143
Q92830	CLV_NDR_NDR_1	89	91	0.713333333333	0.648333333333
Q92837	CLV_PCSK_KEX2_1	180	182	0.67	0.569
Q92837	CLV_PCSK_KEX2_1	169	171	0.613333333333	0.647333333333
Q92837	MOD_GlcNHglycan	164	167	0.6375	0.619
Q92837	TRG_ER_diArg_1	180	182	0.67	0.569
Q92837	DOC_USP7_1	255	259	0.762	0.5462
Q92837	CLV_NDR_NDR_1	180	182	0.67	0.569
Q92837	CLV_NDR_NDR_1	169	171	0.613333333333	0.647333333333
Q92837	TRG_LysEnd_APsAcLL_1	23	28	0.6	0.693
Q9H3M9	LIG_TRAF2_1	236	239	0.625	0.707
Q9H3M9	MOD_GSK3_1	247	254	0.665	0.797875
Q9H3M9	MOD_GSK3_1	251	258	0.6575	0.986875
Q9H3M9	MOD_PLK	251	257	0.655714285714	1.02542857143
Q9H3M9	DOC_USP7_1	314	318	0.65	0.6522
Q9H3M9	LIG_FHA_1	248	254	0.667142857143	0.567714285714
Q9H3M9	MOD_PKA_2	312	318	0.658571428571	0.739857142857
Q4G0I0	MOD_NEK2_1	52	57	0.618333333333	1.027
Q4G0I0	DOC_USP7_2	49	55	0.677142857143	0.556
Q969K7	DOC_CYCLIN_1	209	212	0.5075	0.616
Q92838	CLV_PCSK_PC1ET2_1	158	160	0.716666666667	1.58333333333
Q92838	CLV_PCSK_KEX2_1	158	160	0.716666666667	1.58333333333
Q92838	LIG_SH3_3	219	225	0.892857142857	0.589571428571
Q92838	LIG_SH3_3	222	228	0.902857142857	0.595142857143
Q92838	LIG_SH3_3	188	194	0.881428571429	0.789
Q92838	LIG_SH3_3	193	199	0.867142857143	0.658
Q92838	LIG_SH3_3	197	203	0.862857142857	0.554285714286
Q92838	LIG_SH3_3	190	196	0.877142857143	0.731714285714
Q92838	CLV_PCSK_FUR_1	156	160	0.7	1.1166
Q92838	TRG_NLS_MonoExtN_4	156	162	0.704285714286	0.566428571429
P51878	LIG_SH2_STAT5	429	432	0.6125	0.691
P51878	LIG_TRFH_1	428	432	0.58	0.7854
Q9Y6E2	CLV_PCSK_KEX2_1	18	20	0.58	0.776666666667
Q9Y6E2	LIG_TRAF2_1	408	411	0.5325	0.817
Q9Y6E2	CLV_PCSK_PC1ET2_1	18	20	0.58	0.776666666667
Q9Y6E2	CLV_NDR_NDR_1	16	18	0.556666666667	1.13133333333
Q8TAL5	TRG_NLS_MonoExtC_3	316	321	0.723333333333	1.173
Q8TAL5	TRG_NLS_MonoExtC_3	317	323	0.727142857143	0.941714285714
Q8TAL5	MOD_CK1_1	388	394	0.572857142857	0.727857142857
Q8TAL5	LIG_14-3-3_3	319	324	0.735	0.630833333333
Q8TAL5	DOC_WW_Pin1_4	187	192	0.561666666667	0.818333333333
Q8TAL5	CLV_PCSK_SKI1_1	318	322	0.732	0.9118
Q8TAL5	MOD_ProDKin_1	187	193	0.551428571429	0.532285714286
Q8TAL5	MOD_ProDKin_1	388	394	0.572857142857	0.727857142857
Q8TAL5	LIG_SH3_3	185	191	0.555714285714	0.870857142857
Q8TAL5	LIG_SH3_3	183	189	0.567142857143	0.627571428571
Q8TAL5	TRG_NLS_MonoExtN_4	317	322	0.725	1.043
Q9Y597	MOD_GlcNHglycan	808	811	0.88	0.70725
Q9Y597	MOD_GSK3_1	772	779	0.58	0.516125
Q9Y597	MOD_GSK3_1	773	780	0.595	0.611
Q9Y597	LIG_SH2_STAT5	772	775	0.54	1.088
Q9Y597	DOC_WW_Pin1_4	773	778	0.578333333333	0.542333333333
Q9Y597	MOD_NEK2_1	735	740	0.503333333333	0.7755
Q9Y597	MOD_ProDKin_1	773	779	0.587142857143	0.793714285714
Q9Y597	MOD_N-GLC_1	704	709	0.505	0.681833333333
Q9Y592	CLV_PCSK_PC1ET2_1	561	563	0.5	0.929666666667
Q9Y592	CLV_PCSK_KEX2_1	561	563	0.5	0.929666666667
Q9Y592	LIG_SUMO_SBM_2	666	670	0.532	0.7718
Q9Y592	TRG_ER_diArg_1	671	674	0.5	0.97
Q9Y592	TRG_ER_diArg_1	670	673	0.5125	0.99325
Q9Y592	MOD_PLK	665	671	0.538571428571	0.700142857143
Q9Y592	CLV_NDR_NDR_1	561	563	0.5	0.929666666667
Q9Y592	CLV_NDR_NDR_1	670	672	0.52	0.868333333333
Q9Y592	MOD_LATS_1	663	669	0.557142857143	0.756142857143
Q9Y592	TRG_NLS_MonoCore_2	559	564	0.508333333333	0.714166666667
Q9Y592	TRG_LysEnd_APsAcLL_1	665	670	0.541666666667	0.580333333333
P01236	MOD_CK1_1	90	96	0.524285714286	0.500285714286
P01236	MOD_ProDKin_1	90	96	0.524285714286	0.500285714286
P01236	LIG_FHA_2	91	97	0.537142857143	0.627
Q09161	CLV_PCSK_KEX2_1	4	6	0.96	0.887
Q09161	CLV_PCSK_KEX2_1	3	5	0.97	1.36933333333
Q09161	TRG_ER_diArg_1	3	5	0.97	1.36933333333
Q09161	CLV_NDR_NDR_1	4	6	0.96	0.887
Q09161	LIG_BIR_II_1	1	5	0.976	0.9444
Q09160	MOD_GSK3_1	199	206	0.57125	0.561125
Q09160	MOD_CK1_1	356	362	0.502857142857	0.502
Q09160	MOD_PLK	356	362	0.502857142857	0.502
P08151	LIG_14-3-3_1	637	642	0.651666666667	0.846166666667
P08151	CLV_PCSK_PC1ET2_1	226	228	0.646666666667	0.841
P08151	CLV_PCSK_KEX2_1	541	543	0.563333333333	1.06466666667
P08151	CLV_PCSK_KEX2_1	226	228	0.646666666667	0.841
P08151	CLV_PCSK_KEX2_1	637	639	0.616666666667	1.35366666667
P08151	LIG_TRAF2_1	775	778	0.6975	1.348
P08151	MOD_GSK3_1	633	640	0.60625	0.741
P08151	MOD_GSK3_1	446	453	0.74125	0.632875
P08151	LIG_SUMO_SBM_1	1050	1055	0.64	0.670166666667
P08151	MOD_CK1_1	447	453	0.735714285714	0.807714285714
P08151	MOD_CK1_1	450	456	0.692857142857	0.516428571429
P08151	MOD_CK1_1	924	930	0.658571428571	0.985857142857
P08151	MOD_CK1_1	446	452	0.748571428571	0.612571428571
P08151	DOC_WW_Pin1_4	934	939	0.6	0.583
P08151	DOC_WW_Pin1_4	924	929	0.661666666667	0.9705
P08151	DOC_WW_Pin1_4	566	571	0.633333333333	0.819833333333
P08151	CLV_NDR_NDR_1	541	543	0.563333333333	1.06466666667
P08151	CLV_NDR_NDR_1	379	381	0.586666666667	0.743
P08151	CLV_NDR_NDR_1	637	639	0.616666666667	1.35366666667
P08151	LIG_FHA_1	473	479	0.59	0.573857142857
P08151	CLV_PCSK_SKI1_1	381	385	0.616	0.879
P08151	MOD_ProDKin_1	924	930	0.658571428571	0.985857142857
P08151	MOD_ProDKin_1	566	572	0.631428571429	0.627
P08151	MOD_ProDKin_1	450	456	0.692857142857	0.516428571429
P08151	LIG_MYND_1	1023	1027	0.548	0.9156
P08151	MOD_PKA_1	637	643	0.651428571429	0.637428571429
P08151	MOD_PKA_2	637	643	0.651428571429	0.637428571429
P08151	MOD_CK2_1	776	782	0.648571428571	0.656142857143
P08151	MOD_CK2_1	477	483	0.534285714286	0.775714285714
P08151	MOD_CK2_1	688	694	0.564285714286	0.700857142857
P08151	MOD_CK2_1	566	572	0.631428571429	0.627
P08151	LIG_SH3_3	383	389	0.631428571429	0.615714285714
P08151	LIG_SH3_3	564	570	0.635714285714	0.598142857143
P08151	LIG_SH3_3	530	536	0.601428571429	0.508714285714
P08151	LIG_SH3_3	684	690	0.545714285714	0.637714285714
P08151	MOD_PIKK_1	773	779	0.695714285714	0.512571428571
P08151	LIG_CtBP_PxDLS_1	1080	1084	0.72	0.6188
P08151	LIG_BRCT_BRCA1_1	926	930	0.654	1.656
Q9UKZ9	LIG_SH2_STAT5	153	156	0.5475	0.8675
Q9UKZ1	MOD_CK1_1	242	248	0.641428571429	0.569285714286
Q9UKZ1	TRG_PEX_2	280	284	0.58	0.6364
P53701	MOD_GlcNHglycan	22	25	0.5475	1.10025
P53701	MOD_CK1_1	20	26	0.521428571429	1.14114285714
P53701	LIG_14-3-3_2	104	110	0.554285714286	0.504857142857
Q9UKZ4	LIG_FHA_2	107	113	0.588571428571	1.63271428571
Q9UKZ4	MOD_GSK3_1	102	109	0.53875	0.942875
Q9UKZ4	TRG_ER_diArg_1	1771	1774	0.505	1.34075
Q9UKZ4	MOD_CK1_1	27	33	0.694285714286	0.505285714286
Q9UKZ4	MOD_CK2_1	106	112	0.58	1.55542857143
Q9UKZ4	LIG_SH3_3	193	199	0.67	0.653
Q9UKZ4	LIG_SH3_3	194	200	0.655714285714	1.07742857143
Q9UKZ4	LIG_SH3_3	192	198	0.687142857143	0.638142857143
Q9UKZ4	LIG_EVH1_1	193	197	0.682	0.5626
Q9UKZ4	LIG_14-3-3_2	366	372	0.505714285714	0.532142857143
Q9H967	CLV_PCSK_PC1ET2_1	126	128	0.633333333333	1.08366666667
Q9H967	TRG_NLS_MonoExtC_3	203	208	0.808333333333	0.503
Q9H967	CLV_PCSK_KEX2_1	126	128	0.633333333333	1.08366666667
Q9H967	CLV_PCSK_KEX2_1	215	217	0.623333333333	1.63266666667
Q9H967	DOC_MAPK_1	215	223	0.571111111111	0.694222222222
Q9H967	MOD_NEK2_2	214	219	0.608333333333	0.966666666667
Q9H967	MOD_PLK	105	111	0.635714285714	0.619
Q9H967	CLV_NDR_NDR_1	215	217	0.623333333333	1.63266666667
Q9H967	TRG_PEX_2	269	273	0.522	0.5426
Q9H967	TRG_NLS_MonoCore_2	203	208	0.808333333333	0.503
Q9H967	MOD_PKA_2	214	220	0.601428571429	1.09242857143
Q9H967	LIG_SH3_3	245	251	0.671428571429	0.719714285714
Q9H967	TRG_LysEnd_APsAcLL_1	216	221	0.575	0.967833333333
Q9H967	TRG_NLS_MonoExtN_4	203	208	0.808333333333	0.503
Q14563	MOD_PKA_2	758	764	0.755714285714	0.576571428571
Q8WYB5	DEG_SCF_FBW7_1	1273	1279	0.671428571429	0.896285714286
Q8WYB5	CLV_C14_Caspase3-7	652	656	0.76	0.5802
Q8WYB5	CLV_PCSK_PC1ET2_1	1132	1134	0.63	1.00933333333
Q8WYB5	CLV_PCSK_PC1ET2_1	1200	1202	0.686666666667	0.831333333333
Q8WYB5	CLV_PCSK_PC1ET2_1	1253	1255	0.58	0.637666666667
Q8WYB5	CLV_PCSK_KEX2_1	1200	1202	0.686666666667	0.831333333333
Q8WYB5	CLV_PCSK_KEX2_1	1132	1134	0.63	1.00933333333
Q8WYB5	CLV_PCSK_KEX2_1	1137	1139	0.596666666667	1.035
Q8WYB5	CLV_PCSK_KEX2_1	1253	1255	0.58	0.637666666667
Q8WYB5	LIG_FHA_2	1277	1283	0.692857142857	0.761571428571
Q8WYB5	LIG_FHA_2	1273	1279	0.671428571429	0.896285714286
Q8WYB5	LIG_FHA_2	1201	1207	0.667142857143	1.31171428571
Q8WYB5	LIG_SH3_1	1274	1280	0.675714285714	1.24585714286
Q8WYB5	CLV_PCSK_PC7_1	1133	1139	0.601428571429	0.780142857143
Q8WYB5	LIG_TRAF2_1	1203	1206	0.6625	1.09025
Q8WYB5	DOC_MAPK_1	348	356	0.595555555556	0.536888888889
Q8WYB5	MOD_GSK3_1	1139	1146	0.62	0.5485
Q8WYB5	MOD_GSK3_1	1272	1279	0.6675	0.80125
Q8WYB5	TRG_ER_diArg_1	151	154	0.5075	0.561
Q8WYB5	TRG_ER_diArg_1	1137	1139	0.596666666667	1.035
Q8WYB5	TRG_ER_diArg_1	2071	2073	0.93	1.87866666667
Q8WYB5	MOD_CK1_1	1334	1340	0.844285714286	0.709714285714
Q8WYB5	MOD_CK1_1	1613	1619	0.588571428571	0.559428571429
Q8WYB5	MOD_CK1_1	1656	1662	0.62	0.548285714286
Q8WYB5	LIG_SH2_STAT5	1274	1277	0.6825	1.34475
Q8WYB5	MOD_Cter_Amidation	1133	1136	0.605	0.589
Q8WYB5	TRG_NLS_MonoExtC_3	1134	1139	0.596666666667	0.866833333333
Q8WYB5	CLV_NDR_NDR_1	1134	1136	0.596666666667	0.698666666667
Q8WYB5	DOC_WW_Pin1_4	1276	1281	0.676666666667	1.46916666667
Q8WYB5	DOC_WW_Pin1_4	1335	1340	0.856666666667	0.758
Q8WYB5	DOC_WW_Pin1_4	1272	1277	0.668333333333	0.9425
Q8WYB5	DOC_WW_Pin1_4	1876	1881	0.795	0.612666666667
Q8WYB5	DOC_WW_Pin1_4	1882	1887	0.751666666667	0.925666666667
Q8WYB5	MOD_ProDKin_1	1276	1282	0.684285714286	1.23457142857
Q8WYB5	MOD_ProDKin_1	1335	1341	0.86	0.544285714286
Q8WYB5	MOD_ProDKin_1	1613	1619	0.588571428571	0.559428571429
Q8WYB5	MOD_ProDKin_1	1272	1278	0.668571428571	0.86
Q8WYB5	MOD_ProDKin_1	1882	1888	0.747142857143	1.06985714286
Q8WYB5	MOD_ProDKin_1	1876	1882	0.788571428571	0.768714285714
Q8WYB5	MOD_PLK	359	365	0.544285714286	0.514857142857
Q8WYB5	LIG_MYND_1	1170	1174	0.694	0.5008
Q8WYB5	LIG_MYND_1	1882	1886	0.76	0.7252
Q8WYB5	LIG_MYND_3	1619	1623	0.506	0.7436
Q8WYB5	MOD_PKA_1	1200	1206	0.672857142857	0.979285714286
Q8WYB5	TRG_NLS_MonoCore_2	1134	1139	0.596666666667	0.866833333333
Q8WYB5	MOD_PKA_2	1200	1206	0.672857142857	0.979285714286
Q8WYB5	MOD_CK2_1	1200	1206	0.672857142857	0.979285714286
Q8WYB5	MOD_CK2_1	1276	1282	0.684285714286	1.23457142857
Q8WYB5	MOD_CK2_1	1335	1341	0.86	0.544285714286
Q8WYB5	MOD_CK2_1	1160	1166	0.731428571429	0.663428571429
Q8WYB5	MOD_CK2_1	1272	1278	0.668571428571	0.86
Q8WYB5	LIG_SH3_3	1277	1283	0.692857142857	0.761571428571
Q8WYB5	LIG_SH3_3	1274	1280	0.675714285714	1.24585714286
Q8WYB5	MOD_PKB_1	1137	1145	0.616666666667	0.599333333333
Q8WYB5	CLV_PCSK_FUR_1	1135	1139	0.59	0.5438
Q8WYB5	DOC_USP7_1	1544	1548	0.64	0.767
Q8WYB5	DOC_USP7_1	1653	1657	0.662	1.4682
Q8WYB5	MOD_PIKK_1	1656	1662	0.62	0.548285714286
Q8WYB5	MOD_PIKK_1	1546	1552	0.64	0.670571428571
Q8WYB5	LIG_14-3-3_2	1139	1145	0.628571428571	0.624714285714
Q8WYB5	MOD_N-GLC_1	1335	1340	0.856666666667	0.758
Q8WYB5	MOD_N-GLC_1	1882	1887	0.751666666667	0.925666666667
Q8WYB5	DOC_CYCLIN_1	352	356	0.598	0.8182
Q8WYB5	LIG_WW_3	1109	1113	0.794	0.6762
Q8WYB5	TRG_NLS_MonoExtN_4	1132	1139	0.605	0.718375
Q8WYB5	TRG_NLS_MonoExtN_4	1133	1140	0.60625	0.69425
Q14566	LIG_PTB_Apo_2	811	818	0.575	0.628
Q14566	LIG_PTB_Phospho_1	811	817	0.555714285714	0.926571428571
Q9NRH2	CLV_PCSK_KEX2_1	624	626	0.683333333333	0.830333333333
Q9NRH2	CLV_PCSK_KEX2_1	566	568	0.66	1.26033333333
Q9NRH2	MOD_CDK_1	387	393	0.578571428571	0.977285714286
Q9NRH2	MOD_GlcNHglycan	611	614	0.7275	0.69675
Q9NRH2	MOD_GSK3_1	534	541	0.6575	0.979375
Q9NRH2	MOD_GSK3_1	541	548	0.585	0.849125
Q9NRH2	MOD_GSK3_1	533	540	0.6625	0.713625
Q9NRH2	MOD_GSK3_1	537	544	0.635	1.319375
Q9NRH2	MOD_GSK3_1	536	543	0.64375	1.083375
Q9NRH2	MOD_CK1_1	541	547	0.588571428571	1.04857142857
Q9NRH2	MOD_CK1_1	537	543	0.642857142857	1.21842857143
Q9NRH2	MOD_CK1_1	540	546	0.601428571429	1.16185714286
Q9NRH2	MOD_CK1_1	536	542	0.65	1.217
Q9NRH2	CLV_NDR_NDR_1	624	626	0.683333333333	0.830333333333
Q9NRH2	CLV_NDR_NDR_1	566	568	0.66	1.26033333333
Q9NRH2	DOC_WW_Pin1_4	387	392	0.575	0.887
Q9NRH2	MOD_ProDKin_1	387	393	0.578571428571	0.977285714286
Q9NRH2	LIG_FHA_2	541	547	0.588571428571	1.04857142857
Q9NRH2	MOD_PKA_2	533	539	0.665714285714	0.503142857143
Q9NRH2	MOD_CK2_1	536	542	0.65	1.217
Q9NRH2	LIG_SH3_3	385	391	0.582857142857	0.537142857143
Q9NRH2	LIG_SH3_2	388	393	0.581666666667	1.169
P58397	LIG_FHA_2	1070	1076	0.588571428571	0.513857142857
Q9UHF3	CLV_NDR_NDR_1	6	8	0.633333333333	0.985
Q9UHF4	LIG_TRAF2_1	420	423	0.555	0.535
Q9UHF4	LIG_TRAF2_1	471	474	0.8625	0.664
Q9UHF4	LIG_TRAF2_1	383	386	0.6375	0.71375
Q9UHF4	MOD_GSK3_1	384	391	0.60375	0.5465
Q9UHF4	DOC_USP7_1	342	346	0.77	1.168
Q9UHF4	MOD_NEK2_1	388	393	0.553333333333	0.760666666667
Q9UHF7	TRG_NLS_MonoExtC_3	2	7	0.843333333333	0.725
Q9UHF7	CLV_PCSK_KEX2_1	982	984	0.733333333333	0.647333333333
Q9UHF7	MOD_GlcNHglycan	1014	1017	0.545	0.61875
Q9UHF7	MOD_SUMO	644	647	0.6	0.61825
Q9UHF7	LIG_SUMO_SBM_1	811	815	0.506	0.5768
Q9UHF7	MOD_CK1_1	476	482	0.551428571429	0.726714285714
Q9UHF7	LIG_14-3-3_3	1012	1017	0.54	0.633166666667
Q9UHF7	DOC_USP7_2	979	985	0.732857142857	0.633714285714
Q9UHF7	CLV_NDR_NDR_1	2	4	0.903333333333	0.655666666667
Q9UHF7	CLV_NDR_NDR_1	982	984	0.733333333333	0.647333333333
Q9UHF7	DOC_WW_Pin1_4	124	129	0.631666666667	0.623166666667
Q9UHF7	CLV_PCSK_SKI1_1	108	112	0.548	0.975
Q9UHF7	MOD_NEK2_1	1010	1015	0.558333333333	0.649
Q9UHF7	MOD_PKA_2	476	482	0.551428571429	0.726714285714
Q9UHF7	MOD_PKA_2	981	987	0.74	0.639285714286
Q9UHF7	MOD_CK2_1	11	17	0.591428571429	0.850142857143
Q9UHF7	MOD_PIKK_1	879	885	0.645714285714	0.653714285714
Q9UHF7	LIG_CtBP_PxDLS_1	1163	1167	0.54	0.5666
Q9UHF7	TRG_LysEnd_APsAcLL_1	881	886	0.636666666667	0.633166666667
Q96PG2	LIG_WW_1	223	226	0.5775	1.27525
P41212	LIG_SUMO_SBM_2	175	179	0.682	0.9962
P41212	MOD_GSK3_1	181	188	0.74125	0.643
P41212	MOD_GSK3_1	229	236	0.78	0.7605
P41212	LIG_TRAF6	237	245	0.702222222222	0.577888888889
P41212	LIG_14-3-3_3	181	186	0.731666666667	1.05433333333
P41212	DOC_WW_Pin1_4	235	240	0.715	1.12633333333
P41212	DOC_WW_Pin1_4	268	273	0.548333333333	0.8005
P41212	DOC_WW_Pin1_4	181	186	0.731666666667	1.05433333333
P41212	DOC_WW_Pin1_4	158	163	0.668333333333	0.505333333333
P41212	LIG_FHA_1	173	179	0.682857142857	0.803714285714
P41212	MOD_NEK2_1	179	184	0.725	1.048
P41212	MOD_ProDKin_1	268	274	0.544285714286	0.838571428571
P41212	MOD_ProDKin_1	181	187	0.737142857143	0.842428571429
P41212	MOD_ProDKin_1	235	241	0.71	0.916142857143
P41212	DOC_CYCLIN_1	210	214	0.764	0.5374
P41212	MOD_PKA_2	13	19	0.598571428571	0.521428571429
P41212	MOD_CK2_1	235	241	0.71	0.916142857143
P41212	MOD_N-GLC_2	243	245	0.716666666667	0.722666666667
Q92523	LIG_BIR_III_3	1	5	0.636	1.3904
Q92523	LIG_BIR_II_1	1	5	0.636	1.3904
Q92522	TRG_ENDOCYTIC_2	48	51	0.515	0.6805
Q92522	TRG_NLS_MonoExtC_3	194	199	0.671666666667	0.5825
Q92522	CLV_PCSK_SKI1_1	195	199	0.668	0.7576
Q92522	CLV_PCSK_SKI1_1	199	203	0.686	0.6082
Q92522	MOD_PIKK_1	46	52	0.525714285714	0.744714285714
Q92597	MOD_GSK3_1	337	344	0.6975	0.5235
Q92597	LIG_14-3-3_3	341	346	0.723333333333	0.537833333333
Q92597	LIG_BIR_II_1	1	5	0.846	0.5178
Q9BQP7	TRG_PEX_1	100	104	0.572	0.9234
Q86VY9	LIG_SH3_1	414	420	0.612857142857	0.672571428571
Q86VY9	MOD_GlcNHglycan	18	21	0.5275	0.70625
Q86VY9	LIG_14-3-3_3	394	399	0.505	0.5805
Q86VY9	CLV_NDR_NDR_1	413	415	0.586666666667	0.649333333333
Q86VY9	MOD_ProDKin_1	371	377	0.522857142857	0.501714285714
Q86VY9	LIG_SH3_3	414	420	0.612857142857	0.672571428571
Q8N5F7	CLV_C14_Caspase3-7	260	264	0.69	0.6562
Q8N5F7	CLV_C14_Caspase3-7	213	217	0.5	0.5566
Q8N5F7	CLV_C14_Caspase3-7	211	215	0.53	0.6096
Q8N5F7	CLV_PCSK_PC1ET2_1	195	197	0.723333333333	0.789666666667
Q8N5F7	TRG_NLS_MonoExtC_3	193	198	0.726666666667	0.506666666667
Q8N5F7	TRG_NLS_MonoExtC_3	194	199	0.726666666667	0.9205
Q8N5F7	CLV_PCSK_KEX2_1	195	197	0.723333333333	0.789666666667
Q8N5F7	CLV_PCSK_KEX2_1	196	198	0.73	0.564333333333
Q8N5F7	CLV_PCSK_KEX2_1	21	23	0.866666666667	0.536
Q8N5F7	CLV_PCSK_KEX2_1	20	22	0.866666666667	0.579666666667
Q8N5F7	LIG_SH3_1	81	87	0.677142857143	0.659428571429
Q8N5F7	MOD_GlcNHglycan	49	52	0.7725	0.50975
Q8N5F7	MOD_GSK3_1	73	80	0.7675	0.8055
Q8N5F7	MOD_GSK3_1	259	266	0.6725	0.58925
Q8N5F7	MOD_GSK3_1	20	27	0.86875	0.5595
Q8N5F7	MOD_GSK3_1	210	217	0.52125	0.794125
Q8N5F7	TRG_ER_diArg_1	38	41	0.845	0.61975
Q8N5F7	TRG_ER_diArg_1	20	22	0.866666666667	0.579666666667
Q8N5F7	TRG_ER_diArg_1	40	43	0.83	0.7155
Q8N5F7	TRG_ER_diArg_1	72	75	0.775	0.8375
Q8N5F7	DOC_WW_Pin1_4	146	151	0.701666666667	0.931
Q8N5F7	MOD_CK1_1	210	216	0.532857142857	0.796714285714
Q8N5F7	MOD_CK1_1	261	267	0.658571428571	0.618714285714
Q8N5F7	MOD_CK1_1	71	77	0.767142857143	0.521714285714
Q8N5F7	LIG_14-3-3_3	22	27	0.87	0.561666666667
Q8N5F7	LIG_14-3-3_3	77	82	0.74	0.668166666667
Q8N5F7	LIG_14-3-3_3	73	78	0.77	0.5595
Q8N5F7	LIG_14-3-3_3	75	80	0.766666666667	0.776
Q8N5F7	CLV_NDR_NDR_1	196	198	0.73	0.564333333333
Q8N5F7	CLV_NDR_NDR_1	21	23	0.866666666667	0.536
Q8N5F7	MOD_Cter_Amidation	38	41	0.845	0.61975
Q8N5F7	MOD_ProDKin_1	146	152	0.708571428571	0.664714285714
Q8N5F7	MOD_PKA_1	198	204	0.707142857143	0.590714285714
Q8N5F7	MOD_PKA_1	199	205	0.694285714286	0.610428571429
Q8N5F7	TRG_NLS_MonoCore_2	193	198	0.726666666667	0.506666666667
Q8N5F7	TRG_NLS_MonoCore_2	194	199	0.726666666667	0.9205
Q8N5F7	TRG_NLS_MonoCore_2	196	201	0.725	0.902833333333
Q8N5F7	MOD_PKA_2	82	88	0.665714285714	0.582857142857
Q8N5F7	LIG_SH3_3	81	87	0.677142857143	0.659428571429
Q8N5F7	MOD_PKB_1	75	83	0.745555555556	0.850888888889
Q8N5F7	MOD_PKB_1	73	81	0.76	0.764333333333
Q8N5F7	LIG_PTAP_UEV_1	83	88	0.658333333333	0.653333333333
Q8N5F7	TRG_NLS_MonoExtN_4	195	202	0.7225	0.8315
Q8N5F7	TRG_NLS_MonoExtN_4	194	201	0.72375	0.892625
Q8N5F7	TRG_NLS_MonoExtN_4	192	199	0.7275	0.644875
Q8N5F7	TRG_NLS_MonoExtN_4	196	202	0.722857142857	0.755714285714
Q8N5F7	TRG_NLS_MonoExtN_4	197	202	0.725	0.831833333333
P23352	MOD_GlcNHglycan	286	290	0.61	0.5768
P23352	MOD_PLK	285	291	0.608571428571	0.524285714286
P23352	MOD_PKA_2	281	287	0.622857142857	0.505285714286
Q5T9C2	CLV_PCSK_KEX2_1	258	260	0.67	0.877333333333
Q5T9C2	MOD_GlcNHglycan	265	268	0.755	0.52
Q5T9C2	MOD_GSK3_1	259	266	0.71	0.6145
Q5T9C2	MOD_GSK3_1	227	234	0.64	0.776
Q5T9C2	MOD_GSK3_1	258	265	0.7	0.581375
Q5T9C2	MOD_GSK3_1	224	231	0.63625	0.9965
Q5T9C2	MOD_CK1_1	234	240	0.62	0.546857142857
Q5T9C2	MOD_CK1_1	231	237	0.62	0.552714285714
Q5T9C2	MOD_CK1_1	227	233	0.642857142857	0.713714285714
Q5T9C2	MOD_CK1_1	224	230	0.642857142857	0.955714285714
Q5T9C2	LIG_14-3-3_3	246	251	0.583333333333	0.906166666667
Q5T9C2	CLV_NDR_NDR_1	258	260	0.67	0.877333333333
Q5T9C2	MOD_LATS_1	226	232	0.645714285714	0.968857142857
Q5T9C2	MOD_LATS_1	246	252	0.588571428571	0.578857142857
Q5T9C2	MOD_PKA_2	227	233	0.642857142857	0.713714285714
Q5T9C2	LIG_SH3_3	288	294	0.85	0.704857142857
Q5T9C2	LIG_SH3_3	289	295	0.841428571429	0.827714285714
Q5T9C2	LIG_SH3_3	291	297	0.812857142857	1.19171428571
Q5T9C2	LIG_SH3_2	288	293	0.855	0.703833333333
Q5T9C2	LIG_SH3_2	291	296	0.821666666667	1.32016666667
Q5T9C2	MOD_PIKK_1	231	237	0.62	0.552714285714
Q5T9C2	MOD_N-GLC_1	228	233	0.636666666667	0.726333333333
Q5T9C2	LIG_WW_3	293	297	0.802	0.8784
Q5T9C2	LIG_WW_3	290	294	0.84	1.0288
Q2QGD7	DEG_SCF_FBW7_2	492	497	0.696666666667	0.778333333333
Q2QGD7	CLV_PCSK_SKI1_1	38	42	0.702	0.6508
Q2QGD7	MOD_GlcNHglycan	58	61	0.9125	0.55925
Q2QGD7	MOD_GlcNHglycan	799	804	0.518333333333	0.553333333333
Q2QGD7	MOD_GSK3_1	497	504	0.69	0.618375
Q2QGD7	MOD_GSK3_1	493	500	0.7075	0.56025
Q2QGD7	MOD_GSK3_1	492	499	0.70125	0.549
Q2QGD7	TRG_ENDOCYTIC_2	719	722	0.52	0.76475
Q2QGD7	MOD_CK1_1	496	502	0.697142857143	0.561142857143
Q2QGD7	CLV_NDR_NDR_1	744	746	0.7	0.725333333333
Q2QGD7	DOC_WW_Pin1_4	497	502	0.693333333333	0.524333333333
Q2QGD7	DOC_WW_Pin1_4	59	64	0.921666666667	0.509833333333
Q2QGD7	LIG_FHA_1	849	855	0.724285714286	0.924428571429
Q2QGD7	MOD_ProDKin_1	497	503	0.692857142857	0.577
Q2QGD7	LIG_SH3_3	58	64	0.918571428571	0.607
Q2QGD7	DOC_USP7_1	501	505	0.658	0.5326
Q2QGD7	DOC_CYCLIN_1	38	42	0.702	0.6508
Q9UMR7	MOD_CK1_1	3	9	0.577142857143	0.887714285714
Q9UMR7	LIG_FHA_2	4	10	0.524285714286	0.912857142857
Q9UMR7	MOD_CK2_1	3	9	0.577142857143	0.887714285714
Q5T9C9	CLV_PCSK_KEX2_1	322	324	0.61	0.803666666667
Q5T9C9	CLV_PCSK_SKI1_1	322	326	0.536	0.6016
Q5T9C9	CLV_NDR_NDR_1	322	324	0.61	0.803666666667
Q5T9C9	TRG_ER_diArg_1	322	324	0.61	0.803666666667
Q5T9C9	TRG_LysEnd_APsAcLL_1	320	325	0.611666666667	0.719
Q5T9C9	DOC_CYCLIN_1	322	326	0.536	0.6016
Q5T9C9	DOC_CYCLIN_1	323	326	0.5025	0.5905
Q6MZQ0	CLV_PCSK_SKI1_1	321	325	0.542	0.62
Q6MZQ0	DOC_CYCLIN_1	321	325	0.542	0.62
Q9HAP2	MOD_GlcNHglycan	725	728	0.5025	1.3475
Q9HAP2	MOD_GlcNHglycan	78	81	0.8175	1.047
Q9HAP2	MOD_CK1_1	692	698	0.705714285714	0.505857142857
Q9HAP2	DOC_WW_Pin1_4	694	699	0.68	0.720333333333
Q9HAP2	DOC_WW_Pin1_4	637	642	0.518333333333	0.686166666667
Q9HAP2	DOC_WW_Pin1_4	83	88	0.776666666667	0.577666666667
Q9HAP2	DOC_WW_Pin1_4	697	702	0.683333333333	0.636666666667
Q9HAP2	MOD_NEK2_1	82	87	0.788333333333	0.8005
Q9HAP2	MOD_ProDKin_1	692	698	0.705714285714	0.505857142857
Q9HAP2	MOD_ProDKin_1	694	700	0.674285714286	0.807857142857
Q9HAP2	LIG_SH3_3	695	701	0.674285714286	0.961571428571
Q9HAP2	LIG_SH3_3	81	87	0.791428571429	0.755714285714
Q9HAP2	LIG_BRCT_BRCA1_1	78	82	0.814	1.0788
Q96HA7	CLV_PCSK_PC1ET2_1	758	760	0.736666666667	2.20066666667
Q96HA7	CLV_PCSK_KEX2_1	758	760	0.736666666667	2.20066666667
Q96HA7	CLV_PCSK_PC7_1	754	760	0.742857142857	1.12285714286
Q96HA7	MOD_GlcNHglycan	800	803	0.5525	0.50525
Q96HA7	TRG_ER_diArg_1	729	732	0.8425	1.152
Q96HA7	TRG_ER_diArg_1	730	732	0.84	0.874
Q96HA7	TRG_ER_diArg_1	933	936	0.5675	0.556
Q96HA7	DOC_WW_Pin1_4	689	694	0.681666666667	0.6185
Q96HA7	TRG_NLS_MonoCore_2	757	762	0.723333333333	1.19783333333
Q96HA7	MOD_PKA_2	753	759	0.75	0.736
Q96HA7	CLV_PCSK_FUR_1	729	733	0.836	0.705
Q96HA7	DOC_USP7_1	738	742	0.82	0.6874
Q96HA7	MOD_PIKK_1	753	759	0.75	0.736
Q96HA7	TRG_NLS_MonoExtN_4	755	762	0.73	0.929125
Q96HA1	CLV_PCSK_PC1ET2_1	505	507	0.823333333333	1.107
Q96HA1	CLV_PCSK_PC1ET2_1	373	375	0.613333333333	0.65
Q96HA1	CLV_PCSK_PC1ET2_1	387	389	0.68	0.961333333333
Q96HA1	CLV_PCSK_PC1ET2_1	339	341	0.636666666667	0.79
Q96HA1	CLV_PCSK_KEX2_1	505	507	0.823333333333	1.107
Q96HA1	CLV_PCSK_KEX2_1	340	342	0.65	0.775
Q96HA1	CLV_PCSK_KEX2_1	373	375	0.613333333333	0.65
Q96HA1	CLV_PCSK_KEX2_1	1242	1244	0.92	0.532
Q96HA1	CLV_PCSK_KEX2_1	210	212	0.65	0.806333333333
Q96HA1	CLV_PCSK_KEX2_1	387	389	0.68	0.961333333333
Q96HA1	CLV_PCSK_KEX2_1	339	341	0.636666666667	0.79
Q96HA1	CLV_PCSK_KEX2_1	341	343	0.67	0.749
Q96HA1	MOD_CDK_1	444	450	0.744285714286	0.770285714286
Q96HA1	CLV_PCSK_SKI1_1	729	733	0.65	0.7054
Q96HA1	CLV_PCSK_SKI1_1	450	454	0.74	0.7406
Q96HA1	CLV_PCSK_PC7_1	1238	1244	0.872857142857	0.557142857143
Q96HA1	MOD_GlcNHglycan	500	503	0.835	0.773
Q96HA1	MOD_GlcNHglycan	344	348	0.656	0.6382
Q96HA1	MOD_GlcNHglycan	345	348	0.65	0.615
Q96HA1	LIG_SUMO_SBM_2	659	664	0.573333333333	0.705833333333
Q96HA1	LIG_SUMO_SBM_2	660	664	0.562	0.9314
Q96HA1	DOC_MAPK_1	504	510	0.81	0.735571428571
Q96HA1	MOD_GSK3_1	1175	1182	0.50375	0.526375
Q96HA1	MOD_GSK3_1	623	630	0.65875	0.601
Q96HA1	LIG_SH3_2	448	453	0.748333333333	0.781166666667
Q96HA1	TRG_ER_diArg_1	340	342	0.65	0.775
Q96HA1	TRG_ER_diArg_1	210	212	0.65	0.806333333333
Q96HA1	MOD_SUMO	736	739	0.735	1.08725
Q96HA1	LIG_14-3-3_3	463	468	0.718333333333	0.5235
Q96HA1	LIG_14-3-3_3	444	449	0.738333333333	0.722333333333
Q96HA1	LIG_SH2_STAT5	140	143	0.615	1.053
Q96HA1	CLV_NDR_NDR_1	505	507	0.823333333333	1.107
Q96HA1	CLV_NDR_NDR_1	1242	1244	0.92	0.532
Q96HA1	CLV_NDR_NDR_1	210	212	0.65	0.806333333333
Q96HA1	CLV_NDR_NDR_1	503	505	0.826666666667	0.555666666667
Q96HA1	CLV_NDR_NDR_1	341	343	0.67	0.749
Q96HA1	DOC_WW_Pin1_4	627	632	0.648333333333	0.573666666667
Q96HA1	DOC_WW_Pin1_4	444	449	0.738333333333	0.722333333333
Q96HA1	DOC_WW_Pin1_4	1177	1182	0.506666666667	0.543166666667
Q96HA1	TRG_PEX_2	771	775	0.56	0.6696
Q96HA1	TRG_PEX_2	728	732	0.634	0.5182
Q96HA1	MOD_NEK2_1	952	957	0.501666666667	0.902166666667
Q96HA1	MOD_NEK2_1	1175	1180	0.505	0.5755
Q96HA1	MOD_NEK2_1	597	602	0.6	0.632
Q96HA1	MOD_NEK2_1	136	141	0.613333333333	1.5745
Q96HA1	MOD_ProDKin_1	444	450	0.744285714286	0.770285714286
Q96HA1	MOD_ProDKin_1	1177	1183	0.5	0.635714285714
Q96HA1	LIG_SH3_3	445	451	0.745714285714	0.53
Q96HA1	LIG_SH3_3	625	631	0.647142857143	0.589285714286
Q96HA1	MOD_PKB_1	340	348	0.658888888889	0.693444444444
Q96HA1	DOC_USP7_1	498	502	0.852	0.906
Q96HA1	DOC_USP7_1	951	955	0.512	1.1278
Q96HA1	LIG_EVH1_1	521	525	0.628	0.8568
Q96HA1	LIG_RRM_PRI_1	660	667	0.56625	0.58725
Q96HA1	LIG_BIR_II_1	1	5	0.882	1.1348
Q96HA1	TRG_NLS_MonoExtN_4	504	509	0.82	0.691666666667
Q96HA1	LIG_BRCT_BRCA1_1	1139	1143	0.506	0.851
Q96HA8	TRG_ENDOCYTIC_2	163	166	0.54	0.62025
Q96HA8	LIG_WW_1	160	163	0.5875	0.7925
O75164	CLV_PCSK_KEX2_1	596	598	0.59	0.784
O75164	MOD_GlcNHglycan	513	516	0.5675	0.657
O75164	MOD_GSK3_1	525	532	0.57625	0.539625
O75164	MOD_CK1_1	511	517	0.567142857143	0.699857142857
O75164	CLV_NDR_NDR_1	596	598	0.59	0.784
O75164	LIG_SH3_4	638	645	0.58	0.608
O75164	MOD_PIKK_1	638	644	0.588571428571	0.697714285714
O75164	DEG_APCC_DBOX_1	596	604	0.597777777778	0.863333333333
Q96G28	CLV_PCSK_KEX2_1	279	281	0.593333333333	1.23533333333
Q96G28	CLV_PCSK_PC1ET2_1	279	281	0.593333333333	1.23533333333
Q96G28	LIG_SH2_STAT5	275	278	0.545	0.93325
Q96G28	LIG_SH2_STAT3	275	278	0.545	0.93325
Q9H211	TRG_NLS_MonoExtC_3	48	53	0.835	0.748666666667
Q9H211	TRG_NLS_MonoExtC_3	47	52	0.823333333333	0.790666666667
Q9H211	DEG_CRL4_CDT2_2	3	15	0.740769230769	0.533692307692
Q9H211	CLV_PCSK_KEX2_1	49	51	0.826666666667	1.594
Q9H211	CLV_PCSK_KEX2_1	68	70	0.706666666667	0.555
Q9H211	CLV_PCSK_KEX2_1	67	69	0.73	0.501333333333
Q9H211	DEG_CRL4_CDT2_1	3	15	0.740769230769	0.533692307692
Q9H211	CLV_PCSK_PC1ET2_1	49	51	0.826666666667	1.594
Q9H211	TRG_ER_diArg_1	50	53	0.845	0.7165
Q9H211	TRG_ER_diArg_1	67	69	0.73	0.501333333333
Q9H211	TRG_ER_diArg_1	69	72	0.7025	0.54425
Q9H211	MOD_CK1_1	79	85	0.675714285714	0.642857142857
Q9H211	DOC_WW_Pin1_4	79	84	0.665	0.583166666667
Q9H211	CLV_NDR_NDR_1	68	70	0.706666666667	0.555
Q9H211	MOD_ProDKin_1	79	85	0.675714285714	0.642857142857
Q9H211	MOD_PKA_1	4	10	0.781428571429	0.549142857143
Q9H211	MOD_PKA_2	4	10	0.781428571429	0.549142857143
Q9H211	LIG_SH3_3	77	83	0.672857142857	0.518428571429
Q9H211	LIG_SH3_3	80	86	0.685714285714	0.823714285714
Q9H211	LIG_SH3_3	83	89	0.728571428571	0.598
Q9H211	LIG_EVH1_1	348	352	0.636	1.0724
Q9H211	MOD_PIKK_1	416	422	0.56	0.605571428571
Q9H211	TRG_NLS_MonoExtN_4	48	53	0.835	0.748666666667
O75161	CLV_PCSK_PC1ET2_1	150	152	0.516666666667	0.785666666667
O75161	CLV_PCSK_KEX2_1	912	914	0.61	1.071
O75161	CLV_PCSK_KEX2_1	913	915	0.6	1.327
O75161	CLV_PCSK_KEX2_1	150	152	0.516666666667	0.785666666667
O75161	LIG_SH3_1	473	479	0.782857142857	0.626285714286
O75161	MOD_PK_1	918	924	0.577142857143	0.635285714286
O75161	DOC_MAPK_1	915	924	0.586	0.8014
O75161	DOC_MAPK_1	914	924	0.587272727273	0.925545454545
O75161	DOC_MAPK_1	913	924	0.5875	0.90925
O75161	MOD_GSK3_1	474	481	0.76875	0.607
O75161	TRG_ER_diArg_1	912	914	0.61	1.071
O75161	TRG_ER_diArg_1	846	849	0.5125	0.70925
O75161	MOD_NEK2_1	502	507	0.64	0.650666666667
O75161	CLV_NDR_NDR_1	228	230	0.533333333333	0.631666666667
O75161	CLV_NDR_NDR_1	913	915	0.6	1.327
O75161	CLV_NDR_NDR_1	472	474	0.783333333333	0.893
O75161	DOC_WW_Pin1_4	475	480	0.77	0.5485
O75161	DOC_WW_Pin1_4	507	512	0.603333333333	0.655833333333
O75161	DOC_WW_Pin1_4	510	515	0.603333333333	0.777666666667
O75161	MOD_ProDKin_1	475	481	0.762857142857	0.643
O75161	MOD_PKA_1	469	475	0.772857142857	0.530571428571
O75161	MOD_PKA_2	469	475	0.772857142857	0.530571428571
O75161	LIG_SH3_3	473	479	0.782857142857	0.626285714286
O75161	LIG_SH3_3	508	514	0.604285714286	0.650142857143
O75161	DEG_APCC_DBOX_1	912	920	0.602222222222	1.07155555556
Q9H213	LIG_TRAF2_1	15	18	0.7125	0.55675
Q96G23	MOD_CK2_1	338	344	0.535714285714	0.809
Q96G21	TRG_ER_diArg_1	2	4	0.743333333333	0.728666666667
Q96G27	MOD_GlcNHglycan	5	8	0.7325	1.12
Q96G27	LIG_SH3_3	134	140	0.564285714286	0.881428571429
Q96G27	TRG_ER_diArg_1	205	207	0.526666666667	0.568666666667
Q96G27	DOC_WW_Pin1_4	133	138	0.563333333333	0.607166666667
Q96G27	MOD_ProDKin_1	133	139	0.571428571429	0.675714285714
Q96G27	CLV_PCSK_FUR_1	204	208	0.506	0.594
Q96G27	LIG_WW_1	138	141	0.605	1.048
Q96G25	MOD_GlcNHglycan	251	254	0.67	0.82425
Q96G25	MOD_GSK3_1	249	256	0.67375	0.656375
Q96G25	LIG_14-3-3_3	108	113	0.656666666667	0.874
Q96G25	LIG_FHA_2	109	115	0.674285714286	1.03957142857
Q9BWU0	CLV_C14_Caspase3-7	534	538	0.528	1.4352
Q9BWU0	CLV_PCSK_SKI1_1	76	80	0.53	0.5164
Q9BWU0	LIG_TRAF2_1	686	689	0.8325	0.804
Q9BWU0	LIG_TRAF2_1	153	156	0.7175	0.92775
Q9BWU0	DOC_MAPK_1	75	81	0.53	0.589571428571
Q9BWU0	MOD_CK1_1	532	538	0.52	0.876857142857
Q9BWU0	TRG_NLS_MonoExtC_3	748	753	0.655	0.699
Q9BWU0	DOC_WW_Pin1_4	749	754	0.66	0.663833333333
Q9BWU0	LIG_SH2_SRC	154	157	0.7025	1.11875
Q9BWU0	MOD_ProDKin_1	749	755	0.66	0.548714285714
Q9BWU0	MOD_NEK2_1	334	339	0.683333333333	0.876833333333
Q9BWU0	DOC_USP7_2	778	784	0.511428571429	0.806428571429
Q9BWU0	TRG_NLS_MonoCore_2	747	752	0.65	0.799
Q9BWU0	LIG_SH3_3	74	80	0.514285714286	1.14314285714
Q9BWU0	LIG_PCNA_PIPBox_1	533	542	0.531	0.792
Q9BWU0	TRG_NLS_MonoExtN_4	748	753	0.655	0.699
Q9BWU1	CLV_PCSK_PC1ET2_1	355	357	0.646666666667	1.14633333333
Q9BWU1	CLV_PCSK_KEX2_1	355	357	0.646666666667	1.14633333333
Q9BWU1	MOD_GlcNHglycan	444	447	0.7875	0.71375
Q9BWU1	MOD_SUMO	354	357	0.625	1.30225
Q9BWU1	LIG_SH2_SRC	458	461	0.6725	0.774
Q9BWU1	LIG_MYND_1	440	444	0.8	1.1422
Q9BWU1	TRG_NLS_MonoExtN_4	435	442	0.80625	0.63225
Q8TEH3	LIG_AP2alpha_2	972	974	0.823333333333	1.52133333333
Q8TEH3	CLV_PCSK_PC1ET2_1	506	508	0.653333333333	0.701
Q8TEH3	CLV_PCSK_KEX2_1	506	508	0.653333333333	0.701
Q8TEH3	CLV_PCSK_KEX2_1	487	489	0.613333333333	0.933333333333
Q8TEH3	CLV_PCSK_KEX2_1	672	674	0.606666666667	1.23
Q8TEH3	MOD_GlcNHglycan	929	932	0.6225	0.64625
Q8TEH3	LIG_SUMO_SBM_2	709	713	0.742	0.778
Q8TEH3	DOC_MAPK_1	705	712	0.7225	0.966875
Q8TEH3	DOC_MAPK_1	484	494	0.614545454545	0.536545454545
Q8TEH3	DOC_MAPK_1	487	494	0.62875	0.923625
Q8TEH3	TRG_ENDOCYTIC_2	611	614	0.525	0.59275
Q8TEH3	TRG_ENDOCYTIC_2	530	533	0.8175	0.70775
Q8TEH3	TRG_ER_diArg_1	672	674	0.606666666667	1.23
Q8TEH3	TRG_ER_diArg_1	487	489	0.613333333333	0.933333333333
Q8TEH3	LIG_14-3-3_1	920	925	0.553333333333	0.710833333333
Q8TEH3	DOC_WW_Pin1_4	704	709	0.683333333333	1.29416666667
Q8TEH3	MOD_Cter_Amidation	703	706	0.655	1.2935
Q8TEH3	CLV_PCSK_SKI1_1	488	492	0.614	0.9168
Q8TEH3	LIG_FHA_1	705	711	0.715714285714	1.10485714286
Q8TEH3	CLV_NDR_NDR_1	487	489	0.613333333333	0.933333333333
Q8TEH3	CLV_NDR_NDR_1	704	706	0.65	1.30266666667
Q8TEH3	CLV_NDR_NDR_1	672	674	0.606666666667	1.23
Q8TEH3	MOD_ProDKin_1	704	710	0.694285714286	1.10528571429
Q8TEH3	LIG_14-3-3_2	487	493	0.62	0.919285714286
Q8TEH3	DOC_CYCLIN_1	922	926	0.554	1.0024
Q8TEH3	LIG_MYND_1	947	951	0.832	0.649
Q8TEH3	MOD_CK2_1	529	535	0.821428571429	0.564
Q8TEH3	LIG_SH3_3	711	717	0.714285714286	0.589
Q8TEH3	LIG_SH3_3	824	830	0.588571428571	0.624714285714
Q8TEH3	LIG_SH3_3	496	502	0.618571428571	0.713428571429
Q8TEH3	LIG_SH3_3	494	500	0.618571428571	0.714
Q8TEH3	LIG_SH3_3	710	716	0.727142857143	0.582857142857
Q8TEH3	LIG_EVH1_1	826	830	0.58	0.664
Q8TEH3	LIG_WW_3	498	502	0.626	0.9588
Q13233	CLV_PCSK_KEX2_1	270	272	0.663333333333	0.67
Q13233	CLV_PCSK_KEX2_1	248	250	0.78	0.566333333333
Q13233	MOD_CDK_1	282	288	0.711428571429	0.673714285714
Q13233	MOD_GlcNHglycan	1015	1018	0.515	1.8455
Q13233	MOD_GSK3_1	249	256	0.80125	0.97625
Q13233	MOD_GSK3_1	932	939	0.5725	0.634875
Q13233	TRG_ER_diArg_1	269	271	0.673333333333	0.689666666667
Q13233	CLV_NDR_NDR_1	270	272	0.663333333333	0.67
Q13233	CLV_NDR_NDR_1	248	250	0.78	0.566333333333
Q13233	DOC_WW_Pin1_4	1015	1020	0.503333333333	1.37133333333
Q13233	DOC_WW_Pin1_4	249	254	0.801666666667	1.46116666667
Q13233	DOC_WW_Pin1_4	247	252	0.796666666667	1.01716666667
Q13233	DOC_WW_Pin1_4	282	287	0.711666666667	0.854833333333
Q13233	DOC_WW_Pin1_4	1063	1068	0.876666666667	0.6055
Q13233	LIG_FHA_1	988	994	0.58	0.597857142857
Q13233	MOD_ProDKin_1	1015	1021	0.505714285714	1.06442857143
Q13233	MOD_ProDKin_1	249	255	0.801428571429	1.11028571429
Q13233	MOD_ProDKin_1	282	288	0.711428571429	0.673714285714
Q13233	MOD_ProDKin_1	247	253	0.797142857143	0.879142857143
Q13233	LIG_SH3_3	988	994	0.58	0.597857142857
Q13233	DOC_USP7_1	1051	1055	0.77	1.262
Q13233	DOC_CYCLIN_1	1500	1503	0.525	0.83525
Q13233	DOC_CYCLIN_1	1050	1053	0.7525	1.18225
Q5TBA9	LIG_FHA_2	2555	2561	0.631428571429	0.584571428571
Q5TBA9	MOD_GlcNHglycan	3008	3011	0.5925	0.657
Q5TBA9	MOD_GlcNHglycan	1579	1582	0.5425	0.7805
Q5TBA9	LIG_TRAF2_1	2522	2525	0.77	1.35025
Q5TBA9	LIG_TRAF2_1	2523	2526	0.765	1.12575
Q5TBA9	MOD_PK_1	1980	1986	0.59	0.761428571429
Q5TBA9	MOD_GSK3_1	1755	1762	0.60375	0.90675
Q5TBA9	MOD_GSK3_1	1754	1761	0.61125	0.931875
Q5TBA9	MOD_GSK3_1	2516	2523	0.78125	0.557125
Q5TBA9	MOD_GSK3_1	1752	1759	0.635	0.6635
Q5TBA9	MOD_GSK3_1	1753	1760	0.62375	0.797375
Q5TBA9	MOD_GSK3_1	1757	1764	0.59375	0.640125
Q5TBA9	LIG_14-3-3_3	1980	1985	0.591666666667	0.891666666667
Q5TBA9	MOD_CK1_1	1755	1761	0.605714285714	1.03057142857
Q5TBA9	MOD_CK1_1	2519	2525	0.76	1.06842857143
Q5TBA9	MOD_CK1_1	1757	1763	0.595714285714	0.547428571429
Q5TBA9	MOD_CK1_1	1758	1764	0.592857142857	0.588142857143
Q5TBA9	MOD_CK1_1	1756	1762	0.6	0.754714285714
Q5TBA9	MOD_CK1_1	1752	1758	0.642857142857	0.745714285714
Q5TBA9	MOD_NEK2_1	1754	1759	0.608333333333	0.877666666667
Q5TBA9	MOD_NEK2_1	2610	2615	0.556666666667	0.772666666667
Q5TBA9	MOD_NEK2_1	2576	2581	0.521666666667	0.511
Q5TBA9	LIG_14-3-3_1	1980	1985	0.591666666667	0.891666666667
Q5TBA9	DOC_WW_Pin1_4	2559	2564	0.561666666667	0.952
Q5TBA9	MOD_ProDKin_1	2559	2565	0.561428571429	0.765142857143
Q5TBA9	MOD_CK2_1	2610	2616	0.555714285714	0.675
Q5TBA9	MOD_CK2_1	2519	2525	0.76	1.06842857143
Q5TBA9	MOD_CK2_1	2520	2526	0.758571428571	1.28928571429
Q5TBA9	MOD_CK2_1	2559	2565	0.561428571429	0.765142857143
Q5TBA9	MOD_LATS_1	1978	1984	0.61	1.13314285714
Q5TBA9	DOC_USP7_1	2558	2562	0.59	0.9486
Q5TBA9	DEG_SCF_TRCP1_1	1751	1757	0.651428571429	0.601
Q5TBA9	MOD_N-GLC_1	1577	1582	0.531666666667	0.552
O60383	CLV_PCSK_KEX2_1	318	320	0.71	1.10333333333
O60383	TRG_ER_diArg_1	316	319	0.725	1.4175
O60383	CLV_NDR_NDR_1	318	320	0.71	1.10333333333
O60383	CLV_PCSK_FUR_1	316	320	0.718	1.1842
O60381	LIG_TRAF2_1	82	85	0.515	1.38375
O60381	MOD_CK1_1	79	85	0.557142857143	0.762142857143
O60381	LIG_14-3-3_3	180	185	0.506666666667	0.647666666667
O60381	MOD_CK2_1	79	85	0.557142857143	0.762142857143
Q8HWS3	DEG_SCF_FBW7_1	640	646	0.5	0.998571428571
Q8HWS3	DEG_SCF_FBW7_1	641	646	0.5	1.192
Q8HWS3	LIG_TRAF2_1	84	87	0.73	0.91
Q8HWS3	LIG_TRAF2_1	85	88	0.72	1.15525
Q8HWS3	MOD_GSK3_1	639	646	0.50375	0.7725
Q8HWS3	MOD_CK1_1	651	657	0.564285714286	0.801428571429
Q8HWS3	LIG_14-3-3_3	639	644	0.5	0.550666666667
Q8HWS3	DOC_WW_Pin1_4	643	648	0.51	1.18033333333
Q8HWS3	DOC_WW_Pin1_4	639	644	0.5	0.550666666667
Q8HWS3	LIG_FHA_1	640	646	0.5	0.998571428571
Q8HWS3	MOD_NEK2_1	909	914	0.54	0.553333333333
Q8HWS3	MOD_ProDKin_1	643	649	0.512857142857	0.889857142857
Q8HWS3	MOD_ProDKin_1	639	645	0.507142857143	0.675571428571
Q8HWS3	MOD_PKA_2	651	657	0.564285714286	0.801428571429
Q8HWS3	MOD_CK2_1	82	88	0.717142857143	0.559
Q8HWS3	LIG_BIR_II_1	1	5	0.826	1.0864
Q9C0H9	CLV_PCSK_KEX2_1	37	39	0.793333333333	1.423
Q9C0H9	CLV_PCSK_KEX2_1	882	884	0.803333333333	0.558333333333
Q9C0H9	LIG_RGD	38	40	0.776666666667	0.754
Q9C0H9	MOD_GlcNHglycan	457	460	0.555	0.94475
Q9C0H9	MOD_GlcNHglycan	237	240	0.5975	1.03625
Q9C0H9	MOD_GlcNHglycan	384	387	0.6675	1.029
Q9C0H9	MOD_GSK3_1	231	238	0.5925	0.56525
Q9C0H9	MOD_GSK3_1	382	389	0.675	0.940875
Q9C0H9	MOD_NEK2_2	386	391	0.673333333333	0.794833333333
Q9C0H9	TRG_ER_diArg_1	881	883	0.816666666667	0.529
Q9C0H9	MOD_CK1_1	385	391	0.67	0.742
Q9C0H9	MOD_CK1_1	200	206	0.668571428571	0.511571428571
Q9C0H9	LIG_Actin_WH2_2	448	464	0.544117647059	0.762529411765
Q9C0H9	LIG_Actin_WH2_2	449	464	0.54375	0.717625
Q9C0H9	MOD_Cter_Amidation	35	38	0.7775	1.14725
Q9C0H9	CLV_NDR_NDR_1	882	884	0.803333333333	0.558333333333
Q9C0H9	CLV_NDR_NDR_1	37	39	0.793333333333	1.423
Q9C0H9	CLV_NDR_NDR_1	381	383	0.696666666667	1.01633333333
Q9C0H9	DOC_WW_Pin1_4	343	348	0.583333333333	0.522833333333
Q9C0H9	DOC_WW_Pin1_4	233	238	0.595	0.756
Q9C0H9	DOC_WW_Pin1_4	735	740	0.661666666667	1.20666666667
Q9C0H9	LIG_TRFH_1	340	344	0.548	0.5698
Q9C0H9	MOD_NEK2_1	455	460	0.535	1.1275
Q9C0H9	MOD_ProDKin_1	233	239	0.594285714286	0.689285714286
Q9C0H9	MOD_ProDKin_1	735	741	0.668571428571	1.01142857143
Q9C0H9	MOD_ProDKin_1	231	237	0.592857142857	0.608142857143
Q9C0H9	MOD_PKA_1	382	388	0.674285714286	1.023
Q9C0H9	MOD_PKA_2	200	206	0.668571428571	0.511571428571
Q9C0H9	LIG_SH3_3	734	740	0.658571428571	0.909285714286
Q9C0H9	LIG_SH3_3	498	504	0.778571428571	0.539142857143
Q9C0H9	DOC_USP7_1	235	239	0.602	1.1794
Q9C0H9	DEG_SCF_TRCP1_1	384	389	0.675	0.808
Q9C0H9	LIG_WW_1	209	212	0.58	0.5605
Q9NXR1	CLV_PCSK_KEX2_1	319	321	0.673333333333	0.61
Q9NXR1	CLV_PCSK_KEX2_1	303	305	0.783333333333	0.720333333333
Q9NXR1	CLV_PCSK_PC1ET2_1	319	321	0.673333333333	0.61
Q9NXR1	TRG_ER_diArg_1	303	305	0.783333333333	0.720333333333
Q9NXR1	CLV_NDR_NDR_1	303	305	0.783333333333	0.720333333333
Q9NXR1	MOD_PKA_1	303	309	0.781428571429	0.535
Q9NXR1	MOD_PKA_2	303	309	0.781428571429	0.535
Q9BZ67	CLV_PCSK_KEX2_1	404	406	0.586666666667	0.586666666667
Q9BZ67	TRG_ER_diArg_1	403	405	0.59	0.610333333333
Q9BZ67	CLV_NDR_NDR_1	404	406	0.586666666667	0.586666666667
Q9BZ67	LIG_14-3-3_2	404	410	0.582857142857	0.576142857143
P53041	CLV_PCSK_KEX2_1	399	401	0.526666666667	0.975333333333
P53041	CLV_PCSK_PC1ET2_1	399	401	0.526666666667	0.975333333333
Q15762	LIG_SH2_STAT5	322	325	0.5625	0.789
Q15762	LIG_SH3_3	320	326	0.558571428571	0.822571428571
Q15762	LIG_SH2_GRB2	322	325	0.5625	0.789
P10914	CLV_PCSK_KEX2_1	136	138	0.673333333333	0.511333333333
P10914	LIG_FHA_2	154	160	0.54	0.695428571429
P10914	MOD_GSK3_1	212	219	0.59125	0.7455
P10914	CLV_PCSK_PC1ET2_1	136	138	0.673333333333	0.511333333333
P10914	MOD_CK1_1	153	159	0.552857142857	0.630714285714
P10914	CLV_NDR_NDR_1	136	138	0.673333333333	0.511333333333
P10914	CLV_NDR_NDR_1	122	124	0.776666666667	0.710333333333
P10914	DOC_WW_Pin1_4	212	217	0.581666666667	0.868833333333
P10914	MOD_NEK2_1	152	157	0.565	0.572333333333
P10914	MOD_ProDKin_1	212	218	0.587142857143	0.609
P10914	DOC_CYCLIN_1	110	114	0.636	0.6096
P10911	MOD_SUMO	466	469	0.505	1.18825
P10912	TRG_ENDOCYTIC_2	595	598	0.5075	0.64175
P10912	MOD_GlcNHglycan	383	386	0.5225	1.306
P10912	MOD_GSK3_1	381	388	0.5125	0.756875
P10912	MOD_GSK3_1	566	573	0.50375	0.555125
P10912	MOD_GSK3_1	51	58	0.52375	0.75975
P10912	MOD_CK1_1	384	390	0.515714285714	0.706142857143
P10912	LIG_SH2_STAT5	595	598	0.5075	0.64175
P10912	LIG_FHA_1	567	573	0.512857142857	0.558
P10912	LIG_FHA_1	360	366	0.681428571429	0.541
P10912	DEG_SCF_TRCP1_1	383	388	0.52	1.04266666667
Q15768	CLV_PCSK_KEX2_1	254	256	0.546666666667	0.99
Q15768	CLV_PCSK_KEX2_1	253	255	0.523333333333	1.57266666667
Q15768	TRG_ER_diArg_1	252	255	0.5	1.65825
Q15768	TRG_ER_diArg_1	253	255	0.523333333333	1.57266666667
Q15768	CLV_NDR_NDR_1	254	256	0.546666666667	0.99
Q15768	CLV_PCSK_FUR_1	252	256	0.514	1.3556
Q76NI1	LIG_BIR_III_4	414	418	0.93	0.9306
Q76NI1	LIG_SH3_1	826	832	0.928571428571	0.563714285714
Q76NI1	MOD_GlcNHglycan	414	418	0.93	0.9306
Q76NI1	MOD_GlcNHglycan	415	418	0.9325	0.603
Q76NI1	LIG_SH3_2	828	833	0.935	1.06183333333
Q76NI1	LIG_TRAF6	1385	1393	0.636666666667	0.660777777778
Q76NI1	TRG_ER_diArg_1	1741	1743	0.646666666667	0.876666666667
Q76NI1	CLV_NDR_NDR_1	1734	1736	0.57	0.983
Q76NI1	CLV_PCSK_SKI1_1	1742	1746	0.714	0.5298
Q76NI1	MOD_NEK2_1	1744	1749	0.813333333333	0.5185
Q76NI1	LIG_SH3_3	826	832	0.928571428571	0.563714285714
Q76NI1	LIG_SH3_3	646	652	0.532857142857	0.552857142857
Q76NI1	LIG_WW_3	830	834	0.94	1.4762
Q96BT1	MOD_GlcNHglycan	185	188	0.595	1.0215
Q96BT1	LIG_TRAF2_1	59	62	0.525	0.63675
Q96BT1	MOD_GSK3_1	179	186	0.56375	0.5275
Q96BT1	MOD_SUMO	59	62	0.525	0.63675
Q96BT1	MOD_CK1_1	180	186	0.581428571429	0.835285714286
Q96BT1	MOD_CK1_1	183	189	0.602857142857	0.938714285714
Q8WUF5	CLV_PCSK_PC1ET2_1	522	524	0.506666666667	1.05166666667
Q8WUF5	CLV_PCSK_KEX2_1	522	524	0.506666666667	1.05166666667
Q8WUF5	CLV_PCSK_KEX2_1	523	525	0.51	1.41
Q8WUF5	MOD_CDK_1	486	492	0.618571428571	1.61028571429
Q8WUF5	LIG_SH3_1	492	498	0.585714285714	0.618714285714
Q8WUF5	CLV_PCSK_SKI1_1	608	612	0.716	0.8426
Q8WUF5	TRG_ENDOCYTIC_2	109	112	0.715	1.001
Q8WUF5	TRG_ER_diArg_1	141	144	0.6825	0.54175
Q8WUF5	MOD_CK1_1	71	77	0.742857142857	0.821857142857
Q8WUF5	LIG_14-3-3_3	155	160	0.815	0.997666666667
Q8WUF5	DOC_WW_Pin1_4	155	160	0.815	0.997666666667
Q8WUF5	DOC_WW_Pin1_4	120	125	0.703333333333	0.533333333333
Q8WUF5	DOC_WW_Pin1_4	486	491	0.625	1.62683333333
Q8WUF5	DOC_WW_Pin1_4	200	205	0.716666666667	0.702666666667
Q8WUF5	DOC_WW_Pin1_4	313	318	0.521666666667	0.503166666667
Q8WUF5	DOC_WW_Pin1_4	110	115	0.728333333333	0.590666666667
Q8WUF5	CLV_NDR_NDR_1	611	613	0.68	0.543
Q8WUF5	CLV_NDR_NDR_1	523	525	0.51	1.41
Q8WUF5	MOD_ProDKin_1	155	161	0.824285714286	1.15185714286
Q8WUF5	MOD_ProDKin_1	107	113	0.708571428571	0.652142857143
Q8WUF5	MOD_ProDKin_1	486	492	0.618571428571	1.61028571429
Q8WUF5	MOD_ProDKin_1	313	319	0.525714285714	0.530142857143
Q8WUF5	DOC_CYCLIN_1	486	490	0.624	1.6384
Q8WUF5	MOD_PKA_1	523	529	0.527142857143	0.684428571429
Q8WUF5	MOD_PKA_2	68	74	0.77	0.550142857143
Q8WUF5	MOD_PKA_2	523	529	0.527142857143	0.684428571429
Q8WUF5	MOD_CK2_1	71	77	0.742857142857	0.821857142857
Q8WUF5	LIG_SH3_3	118	124	0.692857142857	0.579714285714
Q8WUF5	LIG_SH3_3	492	498	0.585714285714	0.618714285714
Q8WUF5	LIG_SH3_3	108	114	0.721428571429	0.728285714286
Q8WUF5	LIG_SH3_3	201	207	0.692857142857	0.541
Q8WUF5	LIG_SH3_3	484	490	0.63	0.997571428571
Q8WUF5	LIG_SH3_3	350	356	0.702857142857	0.754714285714
Q8WUF5	LIG_SH3_2	487	492	0.611666666667	1.59733333333
Q8WUF5	LIG_BRCT_BRCA1_1	547	551	0.704	0.6838
Q96BT7	LIG_SH2_SRC	229	232	0.5175	0.626
Q02297	TRG_NLS_MonoExtC_3	547	552	0.661666666667	0.793833333333
Q02297	CLV_PCSK_KEX2_1	548	550	0.656666666667	0.899
Q02297	LIG_FHA_2	575	581	0.801428571429	0.954571428571
Q02297	MOD_CDK_1	512	518	0.632857142857	0.805857142857
Q02297	MOD_GlcNHglycan	425	428	0.605	0.77825
Q02297	DOC_MAPK_1	90	99	0.525	0.5331
Q02297	MOD_GSK3_1	570	577	0.79875	0.519625
Q02297	MOD_GSK3_1	423	430	0.59	0.7935
Q02297	CLV_PCSK_PC1ET2_1	548	550	0.656666666667	0.899
Q02297	TRG_ER_diArg_1	389	392	0.7675	1.1325
Q02297	TRG_ER_diArg_1	388	391	0.7775	0.6875
Q02297	TRG_ER_diArg_1	484	487	0.5325	0.73575
Q02297	LIG_SUMO_SBM_1	517	524	0.59375	0.58025
Q02297	MOD_CK1_1	418	424	0.604285714286	0.619571428571
Q02297	MOD_CK1_1	447	453	0.65	0.777857142857
Q02297	LIG_SH2_STAT5	424	427	0.605	0.80525
Q02297	DOC_WW_Pin1_4	512	517	0.638333333333	0.9815
Q02297	DOC_WW_Pin1_4	479	484	0.511666666667	0.552
Q02297	DOC_WW_Pin1_4	583	588	0.696666666667	0.934666666667
Q02297	LIG_FHA_1	584	590	0.662857142857	0.741285714286
Q02297	MOD_NEK2_1	278	283	0.626666666667	0.598833333333
Q02297	MOD_NEK2_1	392	397	0.686666666667	0.509333333333
Q02297	MOD_ProDKin_1	512	518	0.632857142857	0.805857142857
Q02297	MOD_ProDKin_1	583	589	0.687142857143	0.919857142857
Q02297	MOD_CK2_1	574	580	0.805714285714	0.935571428571
Q02297	MOD_CK2_1	572	578	0.81	0.549714285714
Q02297	LIG_SH3_3	478	484	0.5	0.632285714286
Q02297	LIG_SH3_3	510	516	0.628571428571	0.501285714286
Q02297	LIG_SH3_2	513	518	0.63	0.697333333333
Q02297	CLV_PCSK_FUR_1	546	550	0.656	0.6712
Q02297	DOC_USP7_1	92	96	0.512	0.5958
Q02297	LIG_14-3-3_2	277	283	0.627142857143	0.599571428571
Q02297	MOD_N-GLC_1	392	397	0.686666666667	0.509333333333
Q02297	LIG_WW_3	482	486	0.522	0.8002
Q02297	TRG_LysEnd_APsAcLL_1	304	309	0.628333333333	0.585333333333
Q02297	LIG_PDZ_Class_2	635	640	0.671666666667	0.803
Q02297	TRG_NLS_MonoExtN_4	546	552	0.662857142857	0.623
Q8IWL1	CLV_C14_Caspase3-7	45	49	0.826	0.714
Q8IWL1	DOC_WW_Pin1_4	32	37	0.513333333333	0.935833333333
Q8IWL1	MOD_ProDKin_1	32	38	0.545714285714	0.657714285714
Q8IWL1	LIG_SH3_3	56	62	0.832857142857	0.564857142857
O00712	CLV_PCSK_PC1ET2_1	270	272	0.703333333333	1.06833333333
O00712	CLV_PCSK_KEX2_1	270	272	0.703333333333	1.06833333333
O00712	MOD_GlcNHglycan	188	191	0.5575	0.714
O00712	MOD_CK1_1	265	271	0.677142857143	0.757428571429
O00712	DOC_WW_Pin1_4	361	366	0.646666666667	0.701333333333
O00712	DOC_WW_Pin1_4	330	335	0.731666666667	0.5895
O00712	MOD_ProDKin_1	330	336	0.742857142857	0.503857142857
O00712	LIG_MYND_1	391	395	0.562	0.7588
O00712	TRG_NLS_MonoCore_2	269	274	0.705	0.532333333333
O00712	LIG_SH3_3	359	365	0.624285714286	0.840142857143
O00712	DOC_USP7_1	329	333	0.722	1.0726
O00712	DOC_USP7_1	376	380	0.502	0.7412
O00712	TRG_NLS_MonoExtN_4	267	274	0.69125	0.5905
Q3SYB3	CLV_PCSK_PC1ET2_1	205	207	0.53	0.542333333333
Q3SYB3	TRG_NLS_MonoExtC_3	200	205	0.536666666667	0.727166666667
Q3SYB3	TRG_NLS_MonoExtC_3	201	206	0.541666666667	0.766666666667
Q3SYB3	CLV_PCSK_KEX2_1	205	207	0.53	0.542333333333
Q3SYB3	CLV_PCSK_KEX2_1	199	201	0.5	0.957
Q3SYB3	CLV_PCSK_PC7_1	201	207	0.538571428571	0.543
Q3SYB3	TRG_ER_diArg_1	198	201	0.505	0.94325
Q3SYB3	TRG_ER_diArg_1	199	201	0.5	0.957
Q3SYB3	TRG_ER_diArg_1	201	204	0.545	0.5435
Q3SYB3	TRG_ER_diArg_1	200	203	0.5175	1.02575
Q3SYB3	CLV_PCSK_SKI1_1	202	206	0.554	0.7246
Q3SYB3	CLV_PCSK_FUR_1	200	204	0.53	0.6278
Q3SYB3	MOD_N-GLC_1	193	198	0.515	0.788
Q3SYB3	TRG_NLS_MonoExtN_4	200	206	0.531428571429	0.795
Q3SYB3	TRG_NLS_MonoExtN_4	199	206	0.53375	0.81175
Q3SYB3	TRG_NLS_MonoExtN_4	201	206	0.541666666667	0.766666666667
Q99519	MOD_GlcNHglycan	201	204	0.6375	0.6335
O15417	CLV_PCSK_PC1ET2_1	1697	1699	0.69	0.605333333333
O15417	CLV_PCSK_PC1ET2_1	2301	2303	0.636666666667	0.877
O15417	CLV_PCSK_PC1ET2_1	952	954	0.613333333333	0.500666666667
O15417	CLV_PCSK_PC1ET2_1	2765	2767	0.586666666667	0.526666666667
O15417	CLV_PCSK_PC1ET2_1	1574	1576	0.546666666667	0.816
O15417	LIG_BIR_III_4	1106	1110	0.52	0.864
O15417	LIG_Clathr_ClatBox_1	2461	2465	0.584	1.0036
O15417	CLV_PCSK_KEX2_1	952	954	0.613333333333	0.500666666667
O15417	CLV_PCSK_KEX2_1	1507	1509	0.54	0.564666666667
O15417	CLV_PCSK_KEX2_1	1697	1699	0.69	0.605333333333
O15417	CLV_PCSK_KEX2_1	2301	2303	0.636666666667	0.877
O15417	CLV_PCSK_KEX2_1	1506	1508	0.536666666667	0.575666666667
O15417	CLV_PCSK_KEX2_1	2765	2767	0.586666666667	0.526666666667
O15417	CLV_PCSK_KEX2_1	1523	1525	0.843333333333	0.756333333333
O15417	CLV_PCSK_KEX2_1	1574	1576	0.546666666667	0.816
O15417	LIG_FHA_2	1731	1737	0.515714285714	0.812428571429
O15417	MOD_CDK_1	1954	1960	0.764285714286	0.825142857143
O15417	LIG_SH3_1	1523	1529	0.864285714286	0.822
O15417	CLV_PCSK_PC7_1	1519	1525	0.812857142857	0.667571428571
O15417	MOD_GlcNHglycan	231	235	0.706	0.5552
O15417	MOD_GlcNHglycan	659	662	0.7475	0.81175
O15417	MOD_GlcNHglycan	20	23	0.615	0.67675
O15417	LIG_TRAF2_1	1579	1582	0.5725	1.1575
O15417	LIG_SUMO_SBM_2	1500	1504	0.502	0.6242
O15417	LIG_AP_GAE_1	2126	2132	0.702857142857	0.564428571429
O15417	MOD_GSK3_1	428	435	0.68125	0.65325
O15417	MOD_GSK3_1	2568	2575	0.67	0.872875
O15417	MOD_GSK3_1	2674	2681	0.6475	0.781375
O15417	MOD_GSK3_1	2365	2372	0.77625	0.508375
O15417	MOD_GSK3_1	2569	2576	0.67875	0.897375
O15417	MOD_GSK3_1	2467	2474	0.5475	0.860625
O15417	MOD_GSK3_1	2567	2574	0.6625	0.886375
O15417	MOD_GSK3_1	1992	1999	0.50375	0.596125
O15417	MOD_GSK3_1	2570	2577	0.69	0.677625
O15417	MOD_GSK3_1	2566	2573	0.66125	0.565
O15417	MOD_NEK2_2	615	620	0.611666666667	0.714166666667
O15417	LIG_SH3_2	1526	1531	0.868333333333	0.906833333333
O15417	LIG_SH3_2	1955	1960	0.76	0.842166666667
O15417	LIG_TRAF6	1214	1222	0.5	0.727777777778
O15417	TRG_ER_diArg_1	1529	1532	0.8575	0.96875
O15417	TRG_ER_diArg_1	1572	1575	0.5475	0.938
O15417	TRG_ER_diArg_1	1506	1508	0.536666666667	0.575666666667
O15417	MOD_SUMO	1742	1745	0.6575	0.5815
O15417	LIG_SUMO_SBM_1	238	242	0.672	1.4544
O15417	LIG_SUMO_SBM_1	2461	2465	0.584	1.0036
O15417	MOD_CK1_1	1727	1733	0.527142857143	0.761428571429
O15417	MOD_CK1_1	2568	2574	0.664285714286	1.11457142857
O15417	MOD_CK1_1	2569	2575	0.671428571429	0.846571428571
O15417	MOD_CK1_1	2127	2133	0.707142857143	0.568571428571
O15417	MOD_CK1_1	2567	2573	0.658571428571	0.849571428571
O15417	MOD_CK1_1	1730	1736	0.524285714286	0.804428571429
O15417	MOD_CK1_1	2471	2477	0.541428571429	0.809857142857
O15417	MOD_CK1_1	1817	1823	0.822857142857	0.794571428571
O15417	MOD_CK1_1	2571	2577	0.697142857143	0.594714285714
O15417	MOD_CK1_1	2678	2684	0.705714285714	0.961285714286
O15417	MOD_CK1_1	2572	2578	0.705714285714	0.550142857143
O15417	MOD_CK1_1	1724	1730	0.518571428571	0.696428571429
O15417	MOD_CK1_1	2570	2576	0.684285714286	0.880714285714
O15417	MOD_CK1_1	2677	2683	0.685714285714	0.909714285714
O15417	MOD_PLK	2125	2131	0.705714285714	0.56
O15417	MOD_PLK	1817	1823	0.822857142857	0.794571428571
O15417	LIG_14-3-3_3	988	993	0.573333333333	0.5775
O15417	MOD_Cter_Amidation	1967	1970	0.6525	0.994
O15417	MOD_Cter_Amidation	2332	2335	0.7275	1.28775
O15417	TRG_NLS_MonoExtC_3	1968	1973	0.653333333333	0.759833333333
O15417	TRG_NLS_MonoExtC_3	2047	2052	0.853333333333	0.514666666667
O15417	TRG_NLS_MonoExtC_3	2049	2054	0.853333333333	0.5355
O15417	CLV_NDR_NDR_1	1529	1531	0.85	0.959
O15417	CLV_NDR_NDR_1	1507	1509	0.54	0.564666666667
O15417	CLV_NDR_NDR_1	972	974	0.576666666667	0.754333333333
O15417	CLV_NDR_NDR_1	1968	1970	0.653333333333	1.49766666667
O15417	CLV_NDR_NDR_1	2034	2036	0.736666666667	0.688
O15417	CLV_NDR_NDR_1	1523	1525	0.843333333333	0.756333333333
O15417	CLV_NDR_NDR_1	2047	2049	0.846666666667	0.574666666667
O15417	CLV_NDR_NDR_1	2333	2335	0.733333333333	1.284
O15417	CLV_NDR_NDR_1	1572	1574	0.546666666667	0.748666666667
O15417	DOC_WW_Pin1_4	2366	2371	0.778333333333	0.811166666667
O15417	DOC_WW_Pin1_4	1954	1959	0.768333333333	0.696833333333
O15417	DOC_WW_Pin1_4	996	1001	0.508333333333	0.678833333333
O15417	DOC_WW_Pin1_4	2468	2473	0.555	1.00133333333
O15417	DOC_WW_Pin1_4	988	993	0.573333333333	0.5775
O15417	DOC_WW_Pin1_4	2357	2362	0.78	0.733666666667
O15417	DOC_WW_Pin1_4	1537	1542	0.88	0.698666666667
O15417	DOC_WW_Pin1_4	2394	2399	0.718333333333	0.508166666667
O15417	DOC_WW_Pin1_4	330	335	0.745	0.681
O15417	CLV_PCSK_SKI1_1	2475	2479	0.542	0.5958
O15417	CLV_PCSK_SKI1_1	1698	1702	0.654	0.5728
O15417	CLV_PCSK_SKI1_1	434	438	0.684	0.6822
O15417	LIG_WRPW_2	510	513	0.5975	1.1935
O15417	MOD_NEK2_1	2111	2116	0.591666666667	0.782
O15417	MOD_ProDKin_1	2357	2363	0.782857142857	0.532285714286
O15417	MOD_ProDKin_1	2366	2372	0.777142857143	0.636428571429
O15417	MOD_ProDKin_1	2468	2474	0.547142857143	0.774428571429
O15417	MOD_ProDKin_1	1954	1960	0.764285714286	0.825142857143
O15417	DOC_CYCLIN_1	2496	2499	0.5375	0.53125
O15417	LIG_MYND_1	1306	1310	0.546	0.6004
O15417	LIG_MYND_3	1172	1176	0.794	0.6194
O15417	TRG_NLS_MonoCore_2	2047	2052	0.853333333333	0.514666666667
O15417	MOD_CK2_1	2125	2131	0.705714285714	0.56
O15417	MOD_CK2_1	2678	2684	0.705714285714	0.961285714286
O15417	MOD_CK2_1	1730	1736	0.524285714286	0.804428571429
O15417	MOD_CK2_1	2127	2133	0.707142857143	0.568571428571
O15417	LIG_SH3_3	1037	1043	0.811428571429	0.606142857143
O15417	LIG_SH3_3	969	975	0.582857142857	0.554142857143
O15417	LIG_SH3_3	1033	1039	0.808571428571	0.628857142857
O15417	LIG_SH3_3	674	680	0.605714285714	0.723857142857
O15417	LIG_SH3_3	333	339	0.755714285714	0.818
O15417	LIG_SH3_3	1111	1117	0.618571428571	0.909857142857
O15417	LIG_SH3_3	331	337	0.752857142857	0.788571428571
O15417	LIG_SH3_3	1523	1529	0.864285714286	0.822
O15417	LIG_SH3_3	2395	2401	0.71	0.520285714286
O15417	LIG_SH3_3	2466	2472	0.554285714286	1.08385714286
O15417	LIG_SH3_3	1109	1115	0.614285714286	0.901
O15417	MOD_PKB_1	2332	2340	0.715555555556	0.643
O15417	LIG_EVH1_1	335	339	0.764	0.8438
O15417	MOD_PIKK_1	389	395	0.642857142857	0.813142857143
O15417	LIG_14-3-3_2	427	433	0.682857142857	0.557142857143
O15417	CLV_Separin_Metazoa	1142	1146	0.724	0.5268
O15417	TRG_NLS_MonoExtN_4	1967	1973	0.652857142857	0.577428571429
O15417	TRG_NLS_MonoExtN_4	1529	1534	0.871666666667	0.665166666667
O15417	TRG_NLS_MonoExtN_4	1528	1534	0.874285714286	0.696714285714
O15417	TRG_NLS_MonoExtN_4	2049	2054	0.853333333333	0.5355
O15417	TRG_NLS_MonoExtN_4	2045	2052	0.855	0.686625
Q9BQG1	MOD_GlcNHglycan	209	212	0.6675	0.52725
Q9BQG1	MOD_GlcNHglycan	195	198	0.635	0.63125
Q6PL24	MOD_ProDKin_1	68	74	0.694285714286	0.738714285714
Q9BU40	DOC_USP7_1	196	200	0.6	0.7328
Q96RU3	CLV_PCSK_KEX2_1	410	412	0.57	0.898333333333
Q96RU3	CLV_NDR_NDR_1	410	412	0.57	0.898333333333
Q96RU3	TRG_NLS_MonoExtN_4	410	415	0.59	0.6125
Q96RU2	DOC_USP7_1	457	461	0.51	0.5286
Q96RU2	MOD_CK2_1	531	537	0.521428571429	0.502857142857
Q6VMQ6	CLV_PCSK_PC1ET2_1	555	557	0.58	1.00033333333
Q6VMQ6	CLV_PCSK_PC1ET2_1	568	570	0.5	0.797333333333
Q6VMQ6	CLV_PCSK_PC1ET2_1	702	704	0.61	1.19066666667
Q6VMQ6	TRG_NLS_MonoExtC_3	554	560	0.574285714286	0.982428571429
Q6VMQ6	TRG_NLS_MonoExtC_3	553	558	0.581666666667	1.02133333333
Q6VMQ6	CLV_PCSK_KEX2_1	555	557	0.58	1.00033333333
Q6VMQ6	CLV_PCSK_KEX2_1	568	570	0.5	0.797333333333
Q6VMQ6	CLV_PCSK_KEX2_1	702	704	0.61	1.19066666667
Q6VMQ6	CLV_PCSK_KEX2_1	553	555	0.6	1.066
Q6VMQ6	LIG_FHA_2	968	974	0.67	1.13457142857
Q6VMQ6	LIG_SH2_STAT5	1064	1067	0.51	0.856
Q6VMQ6	CLV_PCSK_SKI1_1	489	493	0.634	0.8588
Q6VMQ6	CLV_PCSK_SKI1_1	696	700	0.586	0.942
Q6VMQ6	MOD_GlcNHglycan	130	133	0.7475	0.664
Q6VMQ6	MOD_GlcNHglycan	963	966	0.565	0.59
Q6VMQ6	MOD_GlcNHglycan	170	173	0.7725	1.131
Q6VMQ6	MOD_GlcNHglycan	240	243	0.5875	0.59925
Q6VMQ6	LIG_TRAF2_1	479	482	0.6975	0.5885
Q6VMQ6	LIG_TRAF2_1	496	499	0.6175	1.21
Q6VMQ6	MOD_NEK2_2	1118	1123	0.696666666667	0.606166666667
Q6VMQ6	TRG_ENDOCYTIC_2	1064	1067	0.51	0.856
Q6VMQ6	TRG_ER_diArg_1	553	556	0.5875	1.05075
Q6VMQ6	LIG_SUMO_SBM_1	493	500	0.62375	1.00875
Q6VMQ6	LIG_SUMO_SBM_1	436	440	0.506	1.0618
Q6VMQ6	LIG_SUMO_SBM_1	966	970	0.632	1.6272
Q6VMQ6	MOD_CK1_1	849	855	0.68	0.601142857143
Q6VMQ6	MOD_PLK	348	354	0.591428571429	0.78
Q6VMQ6	MOD_PLK	967	973	0.657142857143	1.11857142857
Q6VMQ6	LIG_14-3-3_3	556	561	0.561666666667	0.946
Q6VMQ6	LIG_PTAP_UEV_1	1030	1035	0.573333333333	0.652666666667
Q6VMQ6	DOC_WW_Pin1_4	849	854	0.69	0.625666666667
Q6VMQ6	DOC_WW_Pin1_4	110	115	0.626666666667	0.566166666667
Q6VMQ6	CLV_NDR_NDR_1	553	555	0.6	1.066
Q6VMQ6	DOC_USP7_1	851	855	0.668	0.6872
Q6VMQ6	DOC_USP7_1	385	389	0.582	1.53
Q6VMQ6	LIG_TYR_ITIM	1062	1067	0.506666666667	0.618833333333
Q6VMQ6	MOD_NEK2_1	698	703	0.611666666667	1.0295
Q6VMQ6	MOD_ProDKin_1	849	855	0.68	0.601142857143
Q6VMQ6	DOC_CYCLIN_1	1001	1005	0.774	0.7554
Q6VMQ6	MOD_PKA_1	554	560	0.574285714286	0.982428571429
Q6VMQ6	MOD_CK2_1	493	499	0.615714285714	1.18842857143
Q6VMQ6	MOD_CK2_1	554	560	0.574285714286	0.982428571429
Q6VMQ6	MOD_CK2_1	385	391	0.602857142857	1.49371428571
Q6VMQ6	LIG_SH3_3	996	1002	0.747142857143	0.582857142857
Q6VMQ6	LIG_SH3_3	208	214	0.835714285714	0.930714285714
Q6VMQ6	LIG_SH3_3	213	219	0.78	0.556571428571
Q6VMQ6	LIG_SH3_3	999	1005	0.761428571429	0.547
Q6VMQ6	LIG_SH3_3	293	299	0.564285714286	0.866
Q6VMQ6	MOD_PKB_1	554	562	0.573333333333	0.790444444444
Q6VMQ6	CLV_PCSK_FUR_1	553	557	0.584	1.0336
Q6VMQ6	MOD_N-GLC_1	933	938	0.613333333333	0.891
Q6VMQ6	TRG_NLS_MonoExtN_4	553	559	0.58	1.00685714286
Q6VMQ6	TRG_NLS_MonoExtN_4	554	559	0.578333333333	0.990666666667
Q9NYU1	TRG_ER_KDEL_1	1513	1516	0.7825	0.854
Q9NYU2	LIG_HCF-1_HBM_1	183	186	0.53	1.11975
Q9NYU2	TRG_ER_KDEL_1	1552	1555	0.9625	1.69125
Q9NYU2	LIG_PDZ_Class_3	1550	1555	0.94	0.8545
A4D1P6	MOD_GSK3_1	342	349	0.62625	0.507
A4D1P6	MOD_SUMO	289	292	0.8475	0.5285
A4D1P6	CLV_PCSK_SKI1_1	341	345	0.638	1.013
A4D1P6	MOD_NEK2_1	343	348	0.628333333333	0.534833333333
A4D1P6	MOD_NEK2_1	261	266	0.558333333333	1.077
A4D1P6	DOC_CYCLIN_1	341	344	0.64	0.93425
Q96DR7	CLV_PCSK_KEX2_1	309	311	0.556666666667	0.548
Q96DR7	CLV_PCSK_KEX2_1	19	21	0.54	1.10166666667
Q96DR7	TRG_ER_diArg_1	19	21	0.54	1.10166666667
Q96DR7	TRG_ER_diArg_1	18	21	0.54	0.66225
Q96DR7	CLV_PCSK_SKI1_1	200	204	0.85	0.5284
Q96DR7	CLV_PCSK_SKI1_1	772	776	0.522	0.7848
Q96DR7	CLV_NDR_NDR_1	309	311	0.556666666667	0.548
Q96DR7	DOC_WW_Pin1_4	39	44	0.585	0.593166666667
Q96DR7	DOC_WW_Pin1_4	77	82	0.533333333333	0.580833333333
Q96DR7	DOC_WW_Pin1_4	95	100	0.61	0.656166666667
Q96DR7	MOD_ProDKin_1	77	83	0.528571428571	0.596285714286
Q96DR7	MOD_ProDKin_1	95	101	0.614285714286	0.603142857143
Q96DR7	DOC_CYCLIN_1	200	204	0.85	0.5284
Q96DR7	LIG_SH3_3	147	153	0.715714285714	0.531571428571
Q96DR7	LIG_SH3_3	135	141	0.695714285714	0.587857142857
Q96DR7	DOC_USP7_1	69	73	0.51	0.5486
Q96DR7	LIG_EVH1_1	135	139	0.69	0.6108
Q96DR7	TRG_LysEnd_APsAcLL_1	79	84	0.533333333333	0.501333333333
O94766	LIG_SH2_STAT5	191	194	0.5375	0.57925
Q96A84	DOC_WW_Pin1_4	183	188	0.841666666667	0.874833333333
Q96A84	DOC_WW_Pin1_4	237	242	0.868333333333	0.557166666667
Q96A84	DOC_WW_Pin1_4	411	416	0.606666666667	0.815333333333
Q96A84	LIG_FHA_1	412	418	0.62	0.618
Q96A84	MOD_ProDKin_1	183	189	0.85	0.834142857143
Q96A84	MOD_ProDKin_1	411	417	0.61	0.841
Q96A84	LIG_SH3_3	252	258	0.86	0.58
Q96A84	LIG_SH3_3	295	301	0.838571428571	1.05914285714
Q96A84	LIG_SH3_3	246	252	0.891428571429	0.556428571429
Q96A84	LIG_SH3_3	292	298	0.827142857143	0.677714285714
Q96A84	LIG_SH3_3	249	255	0.884285714286	0.615714285714
Q96A84	LIG_SH3_3	247	253	0.891428571429	0.66
Q96A84	LIG_SH3_3	293	299	0.83	0.677
P50391	MOD_CK1_1	362	368	0.502857142857	0.562428571429
Q9Y5A7	CLV_C14_Caspase3-7	585	589	0.6	0.6498
Q9Y5A7	MOD_GlcNHglycan	559	562	0.8625	0.53
Q9Y5A7	LIG_SH2_STAT5	586	589	0.5925	0.63525
Q9Y5A7	LIG_SH2_SRC	586	589	0.5925	0.63525
Q9Y5A7	MOD_CK2_1	586	592	0.542857142857	0.612714285714
Q9Y5A6	MOD_GlcNHglycan	207	210	0.6625	0.612
Q9Y5A6	MOD_GlcNHglycan	206	210	0.654	0.7284
Q9Y5A6	LIG_SH2_STAT5	179	182	0.54	0.999
Q9Y5A6	CLV_NDR_NDR_1	193	195	0.57	0.603
Q9Y5A6	TRG_PEX_1	175	179	0.546	0.9688
Q9Y5A6	MOD_CK2_1	180	186	0.585714285714	0.642857142857
Q9Y5A6	LIG_SH3_3	11	17	0.514285714286	0.728142857143
P21675	LIG_AP2alpha_2	563	565	0.513333333333	0.712
P21675	CLV_C14_Caspase3-7	989	993	0.534	1.2062
P21675	CLV_C14_Caspase3-7	184	188	0.816	0.7018
P21675	CLV_PCSK_PC1ET2_1	1355	1357	0.613333333333	0.761666666667
P21675	CLV_PCSK_PC1ET2_1	1235	1237	0.603333333333	0.505
P21675	CLV_PCSK_KEX2_1	1355	1357	0.613333333333	0.761666666667
P21675	CLV_PCSK_KEX2_1	1377	1379	0.556666666667	0.816666666667
P21675	CLV_PCSK_KEX2_1	1232	1234	0.57	1.358
P21675	CLV_PCSK_KEX2_1	1225	1227	0.52	1.02466666667
P21675	CLV_PCSK_KEX2_1	1356	1358	0.59	0.519333333333
P21675	CLV_PCSK_KEX2_1	1224	1226	0.53	0.848666666667
P21675	CLV_PCSK_KEX2_1	1376	1378	0.536666666667	1.47366666667
P21675	CLV_PCSK_KEX2_1	1235	1237	0.603333333333	0.505
P21675	LIG_SH3_1	296	302	0.545714285714	0.847428571429
P21675	CLV_PCSK_PC7_1	1221	1227	0.502857142857	0.683285714286
P21675	CLV_PCSK_SKI1_1	1232	1236	0.576	1.0464
P21675	MOD_GlcNHglycan	1677	1680	0.665	0.683
P21675	MOD_GlcNHglycan	656	659	0.6225	0.92975
P21675	MOD_GSK3_1	181	188	0.8125	0.576125
P21675	MOD_GSK3_1	183	190	0.8125	1.125625
P21675	TRG_ENDOCYTIC_2	110	113	0.52	1.009
P21675	MOD_CK1_1	185	191	0.828571428571	0.817142857143
P21675	MOD_CK1_1	183	189	0.81	0.840857142857
P21675	LIG_14-3-3_1	1376	1381	0.505	1.10283333333
P21675	LIG_14-3-3_3	986	991	0.6	0.622166666667
P21675	CLV_NDR_NDR_1	1125	1127	0.613333333333	0.623
P21675	CLV_NDR_NDR_1	1232	1234	0.57	1.358
P21675	CLV_NDR_NDR_1	1377	1379	0.556666666667	0.816666666667
P21675	CLV_NDR_NDR_1	1225	1227	0.52	1.02466666667
P21675	CLV_NDR_NDR_1	1356	1358	0.59	0.519333333333
P21675	LIG_FHA_2	987	993	0.564285714286	1.00757142857
P21675	LIG_FHA_2	989	995	0.511428571429	1.227
P21675	MOD_CK2_1	185	191	0.828571428571	0.817142857143
P21675	MOD_CK2_1	183	189	0.81	0.840857142857
P21675	LIG_SH3_3	295	301	0.541428571429	0.767285714286
P21675	LIG_SH3_3	296	302	0.545714285714	0.847428571429
P21675	CLV_PCSK_FUR_1	1233	1237	0.59	0.7142
P21675	TRG_ER_diArg_1	1232	1234	0.57	1.358
P21675	TRG_ER_diArg_1	1225	1227	0.52	1.02466666667
P21675	TRG_ER_diArg_1	1356	1358	0.59	0.519333333333
P21675	TRG_ER_diArg_1	1224	1226	0.53	0.848666666667
P21675	TRG_ER_diArg_1	1231	1233	0.576666666667	1.44566666667
P21675	TRG_ER_diArg_1	1376	1378	0.536666666667	1.47366666667
Q9NS40	CLV_PCSK_KEX2_1	4	6	0.77	0.558333333333
Q9NS40	MOD_CDK_1	236	242	0.522857142857	0.614142857143
Q9NS40	MOD_GlcNHglycan	231	234	0.5675	0.814
Q9NS40	MOD_GSK3_1	204	211	0.56	0.672375
Q9NS40	CLV_NDR_NDR_1	4	6	0.77	0.558333333333
Q9NS40	DOC_WW_Pin1_4	236	241	0.515	0.879833333333
Q9NS40	DOC_WW_Pin1_4	206	211	0.571666666667	1.05216666667
Q9NS40	MOD_NEK2_1	235	240	0.505	1.112
Q9NS40	MOD_ProDKin_1	236	242	0.522857142857	0.614142857143
Q9NS40	MOD_ProDKin_1	206	212	0.575714285714	0.735857142857
Q9NS40	MOD_CK2_1	206	212	0.575714285714	0.735857142857
Q9NS40	LIG_SH3_3	1188	1194	0.711428571429	0.588
P0C0S5	DOC_MAPK_1	20	28	0.585555555556	0.546777777778
Q02127	MOD_GlcNHglycan	303	306	0.5175	0.78975
A8MTA8	MOD_CK1_1	166	172	0.534285714286	0.569285714286
A6NE52	MOD_GlcNHglycan	1549	1552	0.6625	1.44475
A6NE52	MOD_CK1_1	1547	1553	0.642857142857	0.611714285714
Q6UXI9	DEG_SCF_FBW7_1	318	323	0.816666666667	0.795
Q6UXI9	DOC_MAPK_1	380	387	0.7075	0.889375
Q6UXI9	MOD_GSK3_1	316	323	0.80625	0.687125
Q6UXI9	DOC_WW_Pin1_4	316	321	0.798333333333	0.629166666667
Q6UXI9	MOD_ProDKin_1	316	322	0.802857142857	0.804857142857
Q6UXI9	LIG_SH3_3	385	391	0.628571428571	0.568714285714
Q6UXI9	LIG_SH3_3	382	388	0.711428571429	1.01828571429
Q6UXI9	LIG_SH3_3	327	333	0.83	0.531
Q6UXI9	LIG_RGD	382	384	0.72	1.23166666667
Q9UK39	CLV_PCSK_KEX2_1	21	23	0.523333333333	0.731666666667
Q9UK39	TRG_ER_diArg_1	21	23	0.523333333333	0.731666666667
Q9UK39	TRG_ER_diArg_1	20	22	0.513333333333	0.805333333333
Q9UK39	CLV_NDR_NDR_1	21	23	0.523333333333	0.731666666667
Q96CN9	MOD_GSK3_1	88	95	0.57	0.77325
Q96CN9	MOD_CK1_1	88	94	0.568571428571	1.03757142857
Q96CN9	LIG_FHA_2	87	93	0.552857142857	0.763571428571
P42680	LIG_EVH1_1	157	161	0.618	0.681
Q6ZRV2	CLV_PCSK_KEX2_1	3	5	0.963333333333	0.534666666667
Q6ZRV2	CLV_PCSK_KEX2_1	355	357	0.606666666667	1.37366666667
Q6ZRV2	CLV_PCSK_KEX2_1	911	913	0.723333333333	1.283
Q6ZRV2	DOC_MAPK_1	963	969	0.6	0.978428571429
Q6ZRV2	MOD_GSK3_1	2	9	0.90875	0.557
Q6ZRV2	TRG_ER_diArg_1	967	970	0.59	0.66725
Q6ZRV2	TRG_ER_diArg_1	354	356	0.596666666667	1.91666666667
Q6ZRV2	MOD_SUMO	975	978	0.67	1.01425
Q6ZRV2	LIG_14-3-3_3	4	9	0.886666666667	0.568833333333
Q6ZRV2	DOC_WW_Pin1_4	971	976	0.638333333333	0.6685
Q6ZRV2	CLV_NDR_NDR_1	962	964	0.633333333333	1.14633333333
Q6ZRV2	CLV_NDR_NDR_1	3	5	0.963333333333	0.534666666667
Q6ZRV2	CLV_NDR_NDR_1	355	357	0.606666666667	1.37366666667
Q6ZRV2	CLV_NDR_NDR_1	911	913	0.723333333333	1.283
Q6ZRV2	DOC_USP7_1	2	6	0.956	0.5336
Q6ZRV2	CLV_PCSK_SKI1_1	1041	1045	0.55	0.5396
Q6ZRV2	LIG_NRBOX	968	974	0.608571428571	0.654428571429
Q6ZRV2	MOD_ProDKin_1	971	977	0.642857142857	0.671428571429
Q6ZRV2	DOC_CYCLIN_1	1000	1004	0.836	0.6004
Q6ZRV2	LIG_MYND_1	498	502	0.602	0.569
Q6ZRV2	MOD_PKA_1	963	969	0.6	0.978428571429
Q6ZRV2	MOD_PKA_2	2	8	0.924285714286	0.553428571429
Q6ZRV2	MOD_PIKK_1	2	8	0.924285714286	0.553428571429
Q6ZRV2	LIG_BIR_II_1	1	5	0.972	0.5248
Q6ZRV2	TRG_LysEnd_APsAcLL_1	968	973	0.6	0.868666666667
Q96CN5	TRG_ER_diArg_1	4	6	0.656666666667	0.588666666667
Q96CN5	LIG_14-3-3_3	242	247	0.501666666667	0.527833333333
Q96CN4	LIG_SUMO_SBM_2	33	38	0.615	0.833833333333
Q96CN4	LIG_SUMO_SBM_2	34	38	0.61	1.1778
Q96CN4	MOD_SUMO	39	42	0.5175	1.391
Q96CN4	DOC_WW_Pin1_4	4	9	0.873333333333	0.690333333333
Q96CN4	MOD_NEK2_1	464	469	0.51	0.586166666667
Q96CN4	LIG_MYND_1	4	8	0.896	0.8686
Q96CN4	TRG_LysEnd_APsAcLL_1	33	38	0.615	0.833833333333
Q03188	CLV_PCSK_PC1ET2_1	414	416	0.72	1.10033333333
Q03188	CLV_PCSK_KEX2_1	422	424	0.686666666667	0.555
Q03188	CLV_PCSK_KEX2_1	414	416	0.72	1.10033333333
Q03188	CLV_PCSK_SKI1_1	415	419	0.702	1.0418
Q03188	CLV_PCSK_SKI1_1	727	731	0.592	1.011
Q03188	MOD_GlcNHglycan	683	686	0.6175	1.42225
Q03188	MOD_GlcNHglycan	682	686	0.628	1.4718
Q03188	MOD_GSK3_1	82	89	0.60125	0.55575
Q03188	MOD_GSK3_1	369	376	0.7425	0.682375
Q03188	TRG_ER_diArg_1	737	739	0.58	0.814333333333
Q03188	MOD_CK1_1	501	507	0.545714285714	0.577
Q03188	MOD_CK1_1	413	419	0.701428571429	0.628714285714
Q03188	MOD_CK1_1	684	690	0.591428571429	0.822428571429
Q03188	MOD_Cter_Amidation	342	345	0.685	0.50675
Q03188	CLV_NDR_NDR_1	422	424	0.686666666667	0.555
Q03188	DOC_WW_Pin1_4	731	736	0.613333333333	0.582333333333
Q03188	LIG_FHA_1	336	342	0.612857142857	0.518571428571
Q03188	LIG_FHA_1	732	738	0.605714285714	0.599
Q03188	MOD_ProDKin_1	731	737	0.608571428571	0.619714285714
Q03188	MOD_NEK2_1	681	686	0.628333333333	1.1585
Q03188	MOD_PKA_2	343	349	0.69	0.798285714286
Q03188	MOD_PKA_2	455	461	0.717142857143	0.779428571429
Q03188	LIG_SH3_3	650	656	0.564285714286	0.672142857143
Q03188	MOD_PIKK_1	370	376	0.731428571429	0.560571428571
O15068	CLV_PCSK_SKI1_1	982	986	0.716	0.818
O15068	LIG_SH3_3	561	567	0.605714285714	0.554142857143
O15068	LIG_SH3_3	564	570	0.637142857143	0.916714285714
O15068	MOD_N-GLC_1	1039	1044	0.723333333333	0.599333333333
Q5RKV6	CLV_PCSK_KEX2_1	6	8	0.95	0.711
Q5RKV6	TRG_ER_diArg_1	6	9	0.9475	0.52275
Q5RKV6	CLV_NDR_NDR_1	6	8	0.95	0.711
Q5RKV6	DOC_USP7_1	11	15	0.804	0.5874
Q5RKV6	MOD_PIKK_1	11	17	0.795714285714	0.703
P48556	CLV_PCSK_PC7_1	38	44	0.517142857143	0.702428571429
P48556	MOD_LATS_1	40	46	0.507142857143	0.672571428571
Q9H6R7	DOC_CYCLIN_1	493	496	0.5525	1.13975
O15066	TRG_LysEnd_APsAcLL_1	740	745	0.876666666667	0.779666666667
O15066	DOC_CYCLIN_1	742	746	0.916	1.0582
Q8NAP8	DOC_MAPK_1	225	233	0.55	0.610444444444
Q8NAP8	MOD_SUMO	229	232	0.5475	1.6115
Q8NAP8	MOD_CK1_1	160	166	0.578571428571	0.611142857143
Q8NAP8	DOC_PP1	228	234	0.537142857143	1.48028571429
Q8NAP8	LIG_FHA_2	455	461	0.72	0.562714285714
Q8NAP8	MOD_CK2_1	160	166	0.578571428571	0.611142857143
Q86XT4	TRG_PTS1	484	487	0.975	0.87375
Q9NZM5	CLV_PCSK_PC1ET2_1	223	225	0.63	0.563
Q9NZM5	CLV_PCSK_KEX2_1	166	168	0.55	0.538
Q9NZM5	CLV_PCSK_KEX2_1	342	344	0.616666666667	1.33533333333
Q9NZM5	CLV_PCSK_KEX2_1	404	406	0.55	0.766333333333
Q9NZM5	CLV_PCSK_KEX2_1	223	225	0.63	0.563
Q9NZM5	CLV_PCSK_KEX2_1	343	345	0.6	0.606
Q9NZM5	MOD_GSK3_1	243	250	0.52	0.92075
Q9NZM5	TRG_ER_diArg_1	342	344	0.616666666667	1.33533333333
Q9NZM5	TRG_ER_diArg_1	48	50	0.526666666667	1.22
Q9NZM5	TRG_ER_diArg_1	404	406	0.55	0.766333333333
Q9NZM5	CLV_NDR_NDR_1	166	168	0.55	0.538
Q9NZM5	CLV_NDR_NDR_1	343	345	0.6	0.606
Q9NZM5	CLV_NDR_NDR_1	404	406	0.55	0.766333333333
Q9NZM5	LIG_PTB_Apo_2	245	252	0.51875	0.855
Q9NZM5	DOC_USP7_1	243	247	0.534	0.8342
Q9NZM5	TRG_NLS_MonoExtN_4	42	48	0.564285714286	0.608
Q9NZM3	MOD_GlcNHglycan	35	38	0.5125	0.5565
Q9NZM3	LIG_MYND_1	324	328	0.522	0.9554
Q9NZM3	LIG_CtBP_PxDLS_1	323	327	0.53	0.9168
P07099	MOD_SUMO	51	54	0.51	0.585
P07099	CLV_PCSK_SKI1_1	49	53	0.528	0.9134
Q5T6X4	CLV_PCSK_KEX2_1	29	31	0.61	0.922333333333
Q5T6X4	MOD_GlcNHglycan	44	47	0.645	0.7635
Q5T6X4	TRG_ER_diArg_1	29	31	0.61	0.922333333333
Q5T6X4	CLV_NDR_NDR_1	29	31	0.61	0.922333333333
Q5T6X4	TRG_LysEnd_APsAcLL_1	73	78	0.5	0.614
Q14CS0	DOC_CYCLIN_1	25	29	0.64	0.8698
Q9BXJ2	CLV_C14_Caspase3-7	64	68	0.792	0.7764
Q9BXJ2	CLV_NDR_NDR_1	68	70	0.793333333333	0.664333333333
Q9BXJ2	LIG_SH3_3	34	40	0.522857142857	0.968714285714
Q9BXJ2	LIG_SH3_3	37	43	0.562857142857	0.619857142857
Q9BXJ2	MOD_Cter_Amidation	67	70	0.7925	0.69875
P16189	DOC_ANK_TNKS_1	257	264	0.5125	0.53
Q8N5G2	DOC_USP7_1	654	658	0.57	0.5676
P56181	TRG_ENDOCYTIC_2	71	74	0.5275	0.53225
P56181	MOD_CDK_1	50	56	0.854285714286	0.897285714286
P56181	MOD_GlcNHglycan	100	103	0.795	0.712
P56181	MOD_GSK3_1	98	105	0.78875	0.59825
P56181	DOC_WW_Pin1_4	50	55	0.855	0.7515
P56181	DOC_USP7_1	97	101	0.664	0.7284
P56181	MOD_ProDKin_1	50	56	0.854285714286	0.897285714286
P56181	MOD_CK2_1	98	104	0.764285714286	0.606571428571
P56181	LIG_SH2_GRB2	71	74	0.5275	0.53225
P15382	MOD_NEK2_1	3	8	0.546666666667	0.693166666667
Q6ZRP0	CLV_C14_Caspase3-7	157	161	0.594	1.1132
Q6ZRP0	TRG_NLS_MonoExtC_3	26	32	0.794285714286	0.553142857143
Q6ZRP0	CLV_PCSK_KEX2_1	257	259	0.846666666667	0.720333333333
Q6ZRP0	CLV_PCSK_KEX2_1	208	210	0.543333333333	0.591666666667
Q6ZRP0	TRG_ER_diArg_1	257	259	0.846666666667	0.720333333333
Q6ZRP0	DOC_USP7_1	26	30	0.804	0.7468
Q6ZRP0	CLV_NDR_NDR_1	257	259	0.846666666667	0.720333333333
Q6ZRP0	CLV_NDR_NDR_1	208	210	0.543333333333	0.591666666667
Q6ZRP0	DOC_WW_Pin1_4	207	212	0.565	0.7925
Q6ZRP0	DOC_WW_Pin1_4	233	238	0.778333333333	0.982333333333
Q6ZRP0	MOD_ProDKin_1	207	213	0.561428571429	0.511857142857
Q6ZRP0	MOD_ProDKin_1	233	239	0.777142857143	0.793857142857
Q6ZRP0	MOD_CK2_1	26	32	0.794285714286	0.553142857143
Q6ZRP0	LIG_SH3_3	229	235	0.725714285714	1.14142857143
Q6ZRP0	LIG_SH3_3	231	237	0.767142857143	1.148
Q6ZRP0	LIG_SH3_3	226	232	0.654285714286	0.815285714286
Q6ZRP0	TRG_NLS_MonoExtN_4	25	31	0.787142857143	0.747285714286
O15062	CLV_C14_Caspase3-7	274	278	0.714	1.3654
O15062	CLV_PCSK_KEX2_1	192	194	0.72	1.17966666667
O15062	CLV_PCSK_KEX2_1	188	190	0.743333333333	0.679333333333
O15062	CLV_PCSK_PC7_1	188	194	0.734285714286	0.966285714286
O15062	MOD_GlcNHglycan	155	158	0.525	1.15675
O15062	MOD_GlcNHglycan	459	462	0.7125	0.685
O15062	LIG_TRAF2_1	228	231	0.6675	0.61
O15062	LIG_SUMO_SBM_2	236	241	0.558333333333	0.771166666667
O15062	LIG_SUMO_SBM_2	237	241	0.564	0.6012
O15062	MOD_GSK3_1	153	160	0.51	0.5155
O15062	MOD_GSK3_1	328	335	0.64625	0.714
O15062	MOD_GSK3_1	341	348	0.745	0.699
O15062	MOD_GSK3_1	371	378	0.60375	0.900375
O15062	MOD_GSK3_1	377	384	0.6475	0.54225
O15062	CLV_PCSK_PC1ET2_1	192	194	0.72	1.17966666667
O15062	TRG_ER_diArg_1	188	190	0.743333333333	0.679333333333
O15062	TRG_ER_diArg_1	202	205	0.68	0.52725
O15062	LIG_SUMO_SBM_1	238	242	0.56	0.6022
O15062	MOD_CK1_1	234	240	0.557142857143	1.221
O15062	MOD_CK1_1	375	381	0.658571428571	0.923
O15062	MOD_CK1_1	371	377	0.595714285714	0.859285714286
O15062	MOD_CK1_1	344	350	0.727142857143	0.852
O15062	LIG_14-3-3_1	377	382	0.666666666667	0.895833333333
O15062	MOD_PLK	375	381	0.658571428571	0.923
O15062	LIG_14-3-3_3	377	382	0.666666666667	0.895833333333
O15062	CLV_NDR_NDR_1	192	194	0.72	1.17966666667
O15062	CLV_NDR_NDR_1	188	190	0.743333333333	0.679333333333
O15062	DOC_WW_Pin1_4	333	338	0.65	1.1965
O15062	DOC_WW_Pin1_4	231	236	0.551666666667	0.896666666667
O15062	LIG_KEPE_3	329	338	0.651	0.8525
O15062	MOD_ProDKin_1	333	339	0.655714285714	1.17985714286
O15062	MOD_ProDKin_1	231	237	0.552857142857	1.00257142857
O15062	LIG_FHA_2	432	438	0.634285714286	0.829142857143
O15062	MOD_PKA_1	193	199	0.714285714286	0.540714285714
O15062	MOD_CK2_1	193	199	0.714285714286	0.540714285714
O15062	MOD_CK2_1	345	351	0.722857142857	0.810857142857
O15062	MOD_CK2_1	332	338	0.652857142857	1.20628571429
O15062	MOD_LATS_1	191	197	0.718571428571	0.606
O15062	MOD_PIKK_1	345	351	0.722857142857	0.810857142857
O15062	MOD_PIKK_1	271	277	0.724285714286	1.46228571429
O15062	MOD_N-GLC_1	432	437	0.643333333333	0.969833333333
O15062	DOC_USP7_1	273	277	0.72	1.7552
O15062	DOC_USP7_1	372	376	0.612	0.7624
O15062	TRG_NLS_MonoExtN_4	189	196	0.7275	0.806
Q96NH3	MOD_GSK3_1	154	161	0.5	0.5675
Q8NCJ5	CLV_PCSK_KEX2_1	5	7	0.613333333333	0.677666666667
Q8NCJ5	CLV_NDR_NDR_1	5	7	0.613333333333	0.677666666667
P29084	CLV_PCSK_SKI1_1	268	272	0.718	0.561
P29084	MOD_PLK	1	7	0.81	0.686
P29084	LIG_FHA_2	270	276	0.635714285714	0.707285714286
Q96PZ2	LIG_BIR_II_1	1	5	0.91	0.8084
P35638	CLV_PCSK_KEX2_1	104	106	0.85	1.60833333333
P35638	CLV_PCSK_PC1ET2_1	104	106	0.85	1.60833333333
P35638	CLV_NDR_NDR_1	128	130	0.606666666667	0.563333333333
P35638	CLV_NDR_NDR_1	104	106	0.85	1.60833333333
P35638	LIG_FHA_2	62	68	0.715714285714	0.882857142857
P35638	MOD_CK2_1	61	67	0.708571428571	0.504857142857
P35638	TRG_NLS_MonoExtN_4	103	108	0.853333333333	0.6915
O15061	LIG_SH3_1	443	449	0.582857142857	0.817
O15061	MOD_GlcNHglycan	1099	1102	0.6575	0.911
O15061	MOD_GlcNHglycan	912	915	0.585	0.71325
O15061	MOD_GlcNHglycan	966	971	0.613333333333	0.593666666667
O15061	MOD_GlcNHglycan	968	971	0.63	0.59025
O15061	MOD_GlcNHglycan	1346	1350	0.714	0.7254
O15061	MOD_GlcNHglycan	1507	1510	0.5775	0.54625
O15061	MOD_GlcNHglycan	1359	1362	0.7	0.69075
O15061	MOD_GlcNHglycan	967	971	0.626	0.5858
O15061	LIG_TRAF2_1	531	534	0.5025	0.82675
[truncated: 99,631 more rows]
