# Supplementary material for: Proteome-wide analysis of human disease mutations in short linear motifs: neglected players in cancer?
Source: Mol Biosyst. 2014 Jul 24;10(10):2626–42. doi: 10.1039/c4mb00290c (PMC4306509; doi:10.1039/c4mb00290c)
Supplement: Supplementary file 3 [file MB-010-C4mb00290c-s003.zip]

Archive with 13 entries (13 files):
- Supplementary_file_15.tsv
- Supplementary_file_14.tsv
- Supplementary_file_12.tsv
- Supplementary_file_13.tsv
- Supplementary_file_11.tsv
- Supplementary_file_16.xlsx
- Supplementary_file_17.tsv
- Supplementary_file_22.xlsx
- Supplementary_file_20.tsv
- Supplementary_file_21.tsv
- Supplementary_file_10.tsv
- Supplementary_file_18.tgz
- Supplementary_file_19.tgz
