# Supplementary material for: Proteome-wide analysis of human disease mutations in short linear motifs: neglected players in cancer?
Source: Mol Biosyst. 2014 Jul 24;10(10):2626–42. doi: 10.1039/c4mb00290c (PMC4306509; doi:10.1039/c4mb00290c)
Supplement: Supplementary file 3 [file MB-010-C4mb00290c-s003.zip › Supplementary_file_15.tsv]

uniprotAcc	mutated_site	MD_interactions_affected_count	MD_interactions_affected	motifs
Q8TBF4	182	0	NA	NA
Q8TBF4	187	0	NA	NA
Q9NVL8	217	0	NA	NA
Q9NVL8	290	0	NA	NA
Q9NVL8	1	0	NA	NA
Q9NVL8	259	0	NA	NA
Q9NVL8	267	0	NA	NA
Q9NQ76	215	0	NA	NA
Q9NQ76	317	0	NA	NA
Q9NQ76	449	0	NA	NA
Q9NQ76	391	0	NA	NA
Q9NQ76	499	0	NA	NA
Q9NQ76	395	0	NA	NA
Q9NQ76	251	0	NA	NA
Q9NQ76	509	0	NA	NA
Q9NQ76	329	0	NA	NA
Q9NQ76	308	0	NA	NA
Q9NQ76	206	0	NA	NA
Q9NQ76	465	0	NA	NA
Q9NQ76	461	0	NA	NA
Q9NQ76	330	0	NA	NA
Q9NQ76	76	0	NA	NA
Q9NQ76	487	0	NA	NA
Q9NQ76	481	0	NA	NA
Q9NQ76	414	0	NA	NA
Q9NQ76	471	0	NA	NA
Q9NQ76	371	0	NA	NA
Q8TBF8	10	0	NA	NA
O95342	717	0	NA	NA
Q9NQ75	660	0	NA	NA
Q9NQ75	238	0	NA	NA
Q9NQ75	255	0	NA	NA
Q9NQ75	181	0	NA	NA
Q9NQ75	426	0	NA	NA
Q9NQ75	612	0	NA	NA
Q9NQ75	245	0	NA	NA
Q9NQ75	93	0	NA	NA
Q9NQ75	105	0	NA	NA
Q9NQ75	780	0	NA	NA
Q9NQ75	411	0	NA	NA
P20930	1788	0	NA	NA
P20930	1147	0	NA	NA
P20930	3498	0	NA	NA
P20930	3496	0	NA	NA
P20930	2652	0	NA	NA
P20930	760	0	NA	NA
P20930	664	0	NA	NA
P20930	3493	0	NA	NA
P20930	1265	0	NA	NA
P20930	133	0	NA	NA
P20930	3324	0	NA	NA
P20930	3413	0	NA	NA
P20930	495	0	NA	NA
P20930	1196	0	NA	NA
P20930	1833	0	NA	NA
P20930	691	0	NA	NA
P20930	1836	0	NA	NA
P20930	2489	0	NA	NA
P20930	3250	0	NA	NA
P20930	1297	0	NA	NA
P20930	1485	0	NA	NA
P20930	484	0	NA	NA
P20930	3558	0	NA	NA
P20930	3856	0	NA	NA
P20930	340	0	NA	NA
P20930	402	0	NA	NA
P20930	1376	0	NA	NA
P20930	2015	0	NA	NA
P20930	1252	0	NA	NA
P20930	813	0	NA	NA
P20930	3858	0	NA	NA
P20930	1317	0	NA	NA
P20930	1623	0	NA	NA
P20930	996	0	NA	NA
P20930	3939	0	NA	NA
P20930	679	0	NA	NA
P20930	1092	0	NA	NA
P20930	2463	0	NA	NA
P20930	3935	0	NA	NA
P20930	1792	0	NA	NA
P20930	3485	0	NA	NA
P20930	1150	0	NA	NA
P20930	1795	0	NA	NA
P20930	1785	0	NA	NA
P20930	2073	0	NA	NA
P20930	3331	0	NA	NA
P20930	3402	0	NA	NA
P20930	3490	0	NA	NA
P20930	1953	0	NA	NA
P20930	1118	0	NA	NA
P20930	1793	0	NA	NA
P20930	1469	0	NA	NA
P20930	1140	0	NA	NA
P20930	1829	0	NA	NA
P20930	2493	0	NA	NA
P20930	1556	0	NA	NA
P20930	1559	0	NA	NA
P20930	2559	0	NA	NA
P20930	3241	0	NA	NA
P20930	3240	0	NA	NA
P20930	3189	0	NA	NA
P20930	1708	0	NA	NA
P20930	535	0	NA	NA
P20930	2144	0	NA	NA
P20930	1750	0	NA	NA
P20930	412	0	NA	NA
P20930	3846	0	NA	NA
P20930	2418	0	NA	NA
P20930	912	0	NA	NA
P20930	1414	0	NA	NA
P20930	419	0	NA	NA
P20930	2398	0	NA	NA
P20930	1660	0	NA	NA
P20930	3827	0	NA	NA
P20930	775	0	NA	NA
P20930	1320	0	NA	NA
P20930	1976	0	NA	NA
P20930	1327	0	NA	NA
P20930	1914	0	NA	NA
P20930	2470	0	NA	NA
P20930	3941	0	NA	NA
P20930	2647	0	NA	NA
P20930	3829	0	NA	NA
P20930	3947	0	NA	NA
P20930	1482	0	NA	NA
P20930	2107	0	NA	NA
P20930	110	0	NA	NA
P20930	395	0	NA	NA
P20930	1484	0	NA	NA
P20930	3672	0	NA	NA
P20930	1488	0	NA	NA
P20930	1231	0	NA	NA
P20930	797	0	NA	NA
P20930	3579	0	NA	NA
P20930	3814	0	NA	NA
P20930	2545	0	NA	NA
P20930	3381	0	NA	NA
P20930	1636	0	NA	NA
P20930	1104	0	NA	NA
P20930	1856	0	NA	NA
P20930	524	0	NA	NA
P20930	1525	0	NA	NA
P20930	1408	0	NA	NA
P20930	1262	0	NA	NA
P20930	1019	0	NA	NA
P20930	1250	0	NA	NA
P20930	1523	0	NA	NA
P20930	1397	0	NA	NA
P20930	2263	0	NA	NA
P20930	366	0	NA	NA
P20930	2077	0	NA	NA
P20930	2076	0	NA	NA
P20930	2074	0	NA	NA
P20930	3667	0	NA	NA
P20930	2601	0	NA	NA
P20930	2444	0	NA	NA
P20930	581	0	NA	NA
P20930	301	0	NA	NA
P20930	441	0	NA	NA
P20930	2259	0	NA	NA
P20930	306	0	NA	NA
P20930	444	0	NA	NA
P20930	3263	0	NA	NA
P20930	1949	0	NA	NA
P20930	2836	0	NA	NA
P20930	1134	0	NA	NA
P20930	2387	0	NA	NA
P20930	847	0	NA	NA
P20930	2274	0	NA	NA
P20930	787	0	NA	NA
P20930	781	0	NA	NA
P20930	2273	0	NA	NA
P20930	905	0	NA	NA
P20930	525	0	NA	NA
P20930	292	0	NA	NA
P20930	2574	0	NA	NA
P20930	2572	0	NA	NA
P20930	789	0	NA	NA
P20930	498	0	NA	NA
P20930	820	0	NA	NA
P20930	519	0	NA	NA
P20930	3513	0	NA	NA
P20930	1533	0	NA	NA
P20930	437	0	NA	NA
P20930	431	0	NA	NA
P20930	3593	0	NA	NA
P20930	1657	0	NA	NA
P20930	1223	0	NA	NA
P20930	1222	0	NA	NA
P20930	1221	0	NA	NA
P20930	2565	0	NA	NA
P20930	570	0	NA	NA
P20930	454	0	NA	NA
P20930	742	0	NA	NA
P20930	575	0	NA	NA
P20930	332	0	NA	NA
P20930	2194	0	NA	NA
P20930	1873	0	NA	NA
P20930	2061	0	NA	NA
P20930	2481	0	NA	NA
P20930	863	0	NA	NA
P20930	257	0	NA	NA
P20930	1878	0	NA	NA
P20930	1208	0	NA	NA
P20930	2202	0	NA	NA
P20930	974	0	NA	NA
P20930	603	0	NA	NA
P20930	971	0	NA	NA
P20930	2208	0	NA	NA
P20930	1428	0	NA	NA
P20930	3517	0	NA	NA
P20930	1587	0	NA	NA
P20930	1585	0	NA	NA
P20930	1390	0	NA	NA
P20930	650	0	NA	NA
P20930	3892	0	NA	NA
P20930	2366	0	NA	NA
P20930	1880	0	NA	NA
P20930	2116	0	NA	NA
P20930	755	0	NA	NA
P20930	1437	0	NA	NA
P20930	461	0	NA	NA
P20930	460	0	NA	NA
P20930	2427	0	NA	NA
P20930	3179	0	NA	NA
P20930	3527	0	NA	NA
P20930	1646	0	NA	NA
P20930	3522	0	NA	NA
P20930	3630	0	NA	NA
P20930	3520	0	NA	NA
P20930	1866	0	NA	NA
P20930	93	0	NA	NA
P20930	95	0	NA	NA
P20930	3174	0	NA	NA
P20930	1025	0	NA	NA
P20930	424	0	NA	NA
P20930	1621	0	NA	NA
P20930	3688	0	NA	NA
P20930	2217	0	NA	NA
P20930	860	0	NA	NA
P20930	3375	0	NA	NA
P20930	2218	0	NA	NA
P20930	1184	0	NA	NA
P20930	1106	0	NA	NA
P20930	727	0	NA	NA
P20930	1154	0	NA	NA
P20930	2108	0	NA	NA
P20930	1519	0	NA	NA
P20930	935	0	NA	NA
P20930	969	0	NA	NA
P20930	1745	0	NA	NA
P20930	1517	0	NA	NA
P20930	725	0	NA	NA
P20930	1511	0	NA	NA
P20930	2106	0	NA	NA
P20930	728	0	NA	NA
P20930	607	0	NA	NA
P20930	1167	0	NA	NA
P20930	3270	0	NA	NA
P20930	746	0	NA	NA
P20930	994	0	NA	NA
P20930	1207	0	NA	NA
P20930	3908	0	NA	NA
P20930	1203	0	NA	NA
P20930	1202	0	NA	NA
P20930	3530	0	NA	NA
P20930	1387	0	NA	NA
P20930	807	0	NA	NA
P20930	3738	0	NA	NA
P20930	1313	0	NA	NA
P20930	3735	0	NA	NA
P20930	3733	0	NA	NA
P20930	1891	0	NA	NA
P20930	1312	0	NA	NA
P20930	1050	0	NA	NA
P20930	1052	0	NA	NA
P20930	2346	0	NA	NA
P20930	2625	0	NA	NA
P20930	1961	0	NA	NA
P20930	3436	0	NA	NA
P20930	1455	0	NA	NA
P20930	1696	0	NA	NA
P20930	3970	0	NA	NA
P20930	1113	0	NA	NA
P20930	1162	0	NA	NA
P20930	325	0	NA	NA
P20930	1560	0	NA	NA
P20930	2169	0	NA	NA
P20930	580	0	NA	NA
P20930	1754	0	NA	NA
P20930	1564	0	NA	NA
P20930	1752	0	NA	NA
P20930	1699	0	NA	NA
P20930	1278	0	NA	NA
P20930	3914	0	NA	NA
P20930	1867	0	NA	NA
P20930	897	0	NA	NA
P20930	2518	0	NA	NA
P20930	610	0	NA	NA
P20930	1816	0	NA	NA
P20930	1277	0	NA	NA
P20930	3757	0	NA	NA
P20930	2507	0	NA	NA
P20930	711	0	NA	NA
P20930	3352	0	NA	NA
P20930	154	0	NA	NA
P20930	683	0	NA	NA
P20930	1318	0	NA	NA
P20930	1610	0	NA	NA
P20930	837	0	NA	NA
P20930	1805	0	NA	NA
P20930	2339	0	NA	NA
P20930	3421	0	NA	NA
P20930	941	0	NA	NA
P20930	3764	0	NA	NA
P20930	1471	0	NA	NA
P20930	1684	0	NA	NA
P20930	1360	0	NA	NA
P20930	1573	0	NA	NA
P20930	1591	0	NA	NA
P20930	478	0	NA	NA
P20930	2276	0	NA	NA
P20930	805	0	NA	NA
P20933	192	0	NA	NA
Q8TDW4	571	0	NA	NA
Q8TDW4	4	0	NA	NA
Q8TDW4	562	0	NA	NA
Q8TDW4	13	0	NA	NA
P20936	206	0	NA	NA
Q9NZV5	142	0	NA	NA
Q9NZV5	143	0	NA	NA
Q6P1J6	1111	0	NA	NA
Q6P1J6	638	0	NA	NA
Q6P1J6	467	0	NA	NA
Q6P1J6	92	0	NA	NA
Q6P1J6	1045	0	NA	NA
P83859	1	0	NA	NA
P83859	130	0	NA	NA
P83859	136	0	NA	NA
P83859	135	0	NA	NA
P83859	102	0	NA	NA
P83859	87	0	NA	NA
Q15573	450	0	NA	NA
P23919	206	0	NA	NA
Q6ZNW5	9	0	NA	NA
Q6ZNW5	241	0	NA	NA
Q9NXR8	154	0	NA	NA
Q9NXR8	156	0	NA	NA
Q9NXR8	337	0	NA	NA
Q9C0H2	156	0	NA	NA
Q9C0H2	512	0	NA	NA
Q4VXU2	439	0	NA	NA
Q4VXU2	433	0	NA	NA
Q68DE3	1349	0	NA	NA
Q68DE3	1080	0	NA	NA
Q68DE3	1818	0	NA	NA
Q68DE3	454	0	NA	NA
Q68DE3	270	0	NA	NA
Q68DE3	1870	0	NA	NA
Q68DE3	1906	0	NA	NA
Q68DE3	1900	0	NA	NA
Q68DE3	1589	0	NA	NA
Q68DE3	1968	0	NA	NA
Q68DE3	1966	0	NA	NA
Q68DE3	1586	0	NA	NA
Q68DE3	1443	0	NA	NA
Q68DE3	1396	0	NA	NA
Q68DE3	1090	0	NA	NA
Q68DE3	261	0	NA	NA
Q68DE3	1959	0	NA	NA
Q68DE3	907	0	NA	NA
Q68DE3	1064	0	NA	NA
Q68DE3	943	0	NA	NA
Q68DE3	640	0	NA	NA
Q68DE3	1768	0	NA	NA
Q68DE3	1667	0	NA	NA
Q68DE3	1760	0	NA	NA
Q68DE3	686	0	NA	NA
Q00534	317	0	NA	NA
Q07960	52	0	NA	NA
Q9NXR5	320	0	NA	NA
Q9NXR5	240	0	NA	NA
Q9NXR5	250	0	NA	NA
Q96J66	748	0	NA	NA
Q96J66	3	0	NA	NA
Q96J66	762	0	NA	NA
Q96J66	758	0	NA	NA
Q96J66	521	0	NA	NA
O00712	268	0	NA	NA
O00712	266	0	NA	NA
Q9UBM8	335	0	NA	NA
Q86U70	26	0	NA	NA
O00241	153	0	NA	NA
O00241	154	0	NA	NA
O00241	157	0	NA	NA
O00716	404	0	NA	NA
O00716	116	0	NA	NA
O00716	394	0	NA	NA
O00716	389	0	NA	NA
O00716	359	0	NA	NA
Q9UBM1	194	0	NA	NA
Q9UBM1	2	0	NA	NA
Q9UBM7	5	0	NA	NA
Q9UBM7	9	0	NA	NA
Q6UXI9	309	0	NA	NA
Q6UXI9	565	0	NA	NA
Q6UXI9	306	0	NA	NA
Q6UXI9	381	0	NA	NA
Q6UXI9	298	0	NA	NA
Q6UXI9	372	0	NA	NA
Q6UXI9	374	0	NA	NA
Q6UXI9	290	0	NA	NA
Q13835	116	0	NA	NA
Q13835	161	0	NA	NA
Q13835	51	0	NA	NA
Q13835	53	0	NA	NA
P40425	378	0	NA	NA
P40425	45	0	NA	NA
P40426	429	0	NA	NA
A6H8Z2	41	0	NA	NA
A6H8Z2	4	0	NA	NA
A6H8Z2	127	0	NA	NA
A6H8Z2	388	0	NA	NA
A6H8Z2	34	0	NA	NA
A6H8Z2	170	0	NA	NA
Q9H2I8	153	0	NA	NA
Q9H2I8	156	0	NA	NA
Q9H2I8	194	0	NA	NA
Q5TAX3	214	0	NA	NA
Q5TAX3	606	0	NA	NA
Q5TAX3	796	0	NA	NA
Q5TAX3	737	0	NA	NA
Q5TAX3	1520	0	NA	NA
Q5TAX3	1339	0	NA	NA
Q5TAX3	1420	0	NA	NA
Q5TAX3	614	0	NA	NA
Q5TAX3	109	0	NA	NA
Q5TAX3	165	0	NA	NA
Q5TAX3	1477	0	NA	NA
P02760	192	0	NA	NA
P02760	204	0	NA	NA
P05388	306	0	NA	NA
P05388	298	0	NA	NA
P02766	142	0	NA	NA
Q7L266	6	0	NA	NA
Q9UQ07	305	0	NA	NA
Q9UQ07	397	0	NA	NA
Q9UQ07	294	0	NA	NA
Q9UQ07	398	0	NA	NA
Q9UQ05	995	0	NA	NA
Q9UQ05	1017	0	NA	NA
Q9UQ05	705	0	NA	NA
Q9UQ05	699	0	NA	NA
Q9UQ05	873	0	NA	NA
Q9UQ05	166	0	NA	NA
Q9UQ05	922	0	NA	NA
Q15166	88	0	NA	NA
Q9UJ78	210	0	NA	NA
Q9UJ78	60	0	NA	NA
Q9UJ78	125	0	NA	NA
A3KN83	774	0	NA	NA
A3KN83	793	0	NA	NA
A3KN83	206	0	NA	NA
A3KN83	704	0	NA	NA
A3KN83	40	0	NA	NA
A3KN83	132	0	NA	NA
A3KN83	195	0	NA	NA
A3KN83	826	0	NA	NA
A3KN83	729	0	NA	NA
B2RXH2	478	0	NA	NA
B2RXH2	471	0	NA	NA
B2RXH2	110	0	NA	NA
B2RXH2	113	0	NA	NA
B2RXH2	439	0	NA	NA
B2RXH2	100	0	NA	NA
B2RXH2	503	0	NA	NA
B2RXH2	501	0	NA	NA
P60153	204	0	NA	NA
P59282	133	0	NA	NA
P59282	108	0	NA	NA
P59282	137	0	NA	NA
P59282	169	0	NA	NA
O15259	238	0	NA	NA
O15259	230	0	NA	NA
O15259	5	0	NA	NA
O15259	78	0	NA	NA
P41180	990	0	NA	NA
P41180	1005	0	NA	NA
P41180	986	0	NA	NA
P41180	942	0	NA	NA
P41180	1029	0	NA	NA
P41180	1031	0	NA	NA
Q86XA0	190	0	NA	NA
Q5VWT5	318	0	NA	NA
Q5VWT5	453	0	NA	NA
Q5VWT5	193	0	NA	NA
Q5VWT5	270	0	NA	NA
Q5VWT5	62	0	NA	NA
Q5VWT5	279	0	NA	NA
Q5VWT5	2	0	NA	NA
Q5VWT5	400	0	NA	NA
Q5VWT5	638	0	NA	NA
Q5VWT5	463	0	NA	NA
Q5VWT5	241	0	NA	NA
Q5VWT5	56	0	NA	NA
Q5VWT5	35	0	NA	NA
Q5VWT5	378	0	NA	NA
Q5VWT5	290	0	NA	NA
Q9H0S4	16	0	NA	NA
Q9H0S4	18	0	NA	NA
Q9H0S4	452	0	NA	NA
Q9H0S4	5	0	NA	NA
Q9H0S4	413	0	NA	NA
P39023	398	0	NA	NA
Q2VWP7	993	0	NA	NA
Q2VWP7	1111	0	NA	NA
Q2VWP7	1113	0	NA	NA
Q2VWP7	983	0	NA	NA
Q2VWP7	619	0	NA	NA
Q2VWP7	1091	0	NA	NA
Q2VWP7	1099	0	NA	NA
Q2VWP7	1134	0	NA	NA
Q2VWP7	928	0	NA	NA
Q2VWP7	1101	0	NA	NA
Q2VWP7	826	0	NA	NA
Q01118	824	0	NA	NA
Q01118	818	0	NA	NA
Q01118	41	0	NA	NA
Q01118	1657	0	NA	NA
Q01118	1675	0	NA	NA
Q01118	811	0	NA	NA
Q01118	431	0	NA	NA
Q01118	803	0	NA	NA
Q01118	1666	0	NA	NA
Q01118	826	0	NA	NA
Q9P219	626	0	NA	NA
Q9P219	598	0	NA	NA
Q9P219	1689	0	NA	NA
Q9P219	252	0	NA	NA
Q9P219	1985	0	NA	NA
Q9P219	1748	0	NA	NA
Q9P219	1630	0	NA	NA
Q9P219	1984	0	NA	NA
Q9P219	1422	0	NA	NA
Q9P219	1983	0	NA	NA
Q9P219	1541	0	NA	NA
Q9P219	1943	0	NA	NA
Q9P219	637	0	NA	NA
Q9P219	1694	0	NA	NA
Q9P219	1443	0	NA	NA
Q9P219	2018	0	NA	NA
Q9P219	735	0	NA	NA
Q9P219	1706	0	NA	NA
Q9P219	1751	0	NA	NA
Q9P219	1696	0	NA	NA
Q9P219	1794	0	NA	NA
Q9P219	1860	1	P45983.Pkinase	[MOD_ProDKin_1]
Q9P219	1545	0	NA	NA
Q9P219	1659	0	NA	NA
Q9P219	1885	1	P45983.Pkinase	[MOD_PKA_2]
Q9P219	1705	0	NA	NA
Q9P219	782	0	NA	NA
Q9P219	1993	0	NA	NA
Q9P219	1992	0	NA	NA
Q9P219	1994	0	NA	NA
Q9P219	1728	0	NA	NA
Q9P219	1044	0	NA	NA
Q9P219	1726	0	NA	NA
Q9P219	1028	0	NA	NA
Q9P219	1721	0	NA	NA
Q9P219	583	0	NA	NA
Q9P219	1008	0	NA	NA
Q9P219	1762	0	NA	NA
Q9P219	1969	0	NA	NA
Q9P219	1478	0	NA	NA
Q9P219	2009	0	NA	NA
Q9P219	1766	0	NA	NA
Q9P219	1513	0	NA	NA
Q9P218	1142	0	NA	NA
Q9P218	1269	0	NA	NA
Q9P218	1167	0	NA	NA
Q9P218	154	0	NA	NA
Q9P218	1145	0	NA	NA
Q9P218	551	0	NA	NA
Q9P218	134	0	NA	NA
Q9P218	1222	0	NA	NA
Q9P218	1165	0	NA	NA
Q9P218	1215	0	NA	NA
Q9P218	1119	0	NA	NA
Q9P218	738	0	NA	NA
Q9P218	610	0	NA	NA
Q9P218	1217	0	NA	NA
Q9P218	612	0	NA	NA
Q9P218	1218	0	NA	NA
Q9P218	149	0	NA	NA
Q9P218	1280	0	NA	NA
Q9P218	1185	0	NA	NA
Q9P218	1105	0	NA	NA
Q9P218	1230	0	NA	NA
Q9P218	597	0	NA	NA
P62807	24	0	NA	NA
P62807	10	0	NA	NA
P62807	13	0	NA	NA
P62807	27	0	NA	NA
P62807	20	0	NA	NA
P62807	22	0	NA	NA
P62807	25	0	NA	NA
P62807	28	0	NA	NA
P62807	121	0	NA	NA
P62807	122	0	NA	NA
P62807	1	0	NA	NA
P62807	7	0	NA	NA
P62807	11	0	NA	NA
P62807	4	0	NA	NA
Q9UK11	138	0	NA	NA
Q9UK11	97	0	NA	NA
P62805	103	0	NA	NA
P62805	20	0	NA	NA
P62805	21	0	NA	NA
P62805	1	0	NA	NA
P62805	2	0	NA	NA
P62805	7	0	NA	NA
P62805	101	0	NA	NA
P62805	10	0	NA	NA
P62805	15	0	NA	NA
Q9UK17	568	0	NA	NA
Q9UK17	622	0	NA	NA
Q9UK17	590	0	NA	NA
Q9UK17	550	0	NA	NA
Q9UK17	525	0	NA	NA
Q9UK17	540	0	NA	NA
Q8IY92	1304	0	NA	NA
Q8IY92	458	0	NA	NA
Q8IY92	1268	1	P53350.Pkinase	[MOD_PKB_1]
Q8IY92	1267	1	P53350.Pkinase	[MOD_PKB_1]
Q8IY92	25	0	NA	NA
Q8IY92	1834	0	NA	NA
Q8IY92	29	0	NA	NA
Q8IY92	1372	0	NA	NA
Q8IY92	1677	0	NA	NA
Q8IY92	1342	1	P53350.Pkinase	[MOD_CDK_1]
Q8IY92	1462	0	NA	NA
Q8IY92	1094	0	NA	NA
Q8IY92	992	1	P53350.Pkinase	[MOD_CK2_1]
Q8IY92	124	0	NA	NA
Q8IY92	1550	0	NA	NA
Q8IY92	1060	0	NA	NA
Q8IY92	929	0	NA	NA
Q8IY92	1414	0	NA	NA
Q8IY92	926	0	NA	NA
Q8IY92	197	0	NA	NA
Q8IY92	1123	1	P53350.Pkinase	[MOD_ProDKin_1]
Q8IY92	397	0	NA	NA
Q8IY92	398	0	NA	NA
Q8IY92	1716	0	NA	NA
Q8IY92	1658	0	NA	NA
Q8IY92	1253	1	P53350.Pkinase	[MOD_PLK]
Q8IY92	916	0	NA	NA
Q8IY92	411	0	NA	NA
Q8IY92	1234	0	NA	NA
Q8IY92	581	0	NA	NA
Q8IY92	240	0	NA	NA
Q8IY92	386	0	NA	NA
Q8IY92	38	0	NA	NA
Q8IY92	37	0	NA	NA
Q8IY92	1534	0	NA	NA
Q8IY92	516	0	NA	NA
Q8IY92	1227	0	NA	NA
Q8IY92	1221	0	NA	NA
Q8IY92	1345	1	P53350.Pkinase	[MOD_CDK_1]
Q8IY92	457	0	NA	NA
Q8IY92	975	0	NA	NA
Q8IY92	1639	0	NA	NA
Q8IY92	1032	0	NA	NA
Q8IY92	1122	1	P53350.Pkinase	[MOD_ProDKin_1]
Q8IY92	637	0	NA	NA
Q8IY92	1352	0	NA	NA
Q8IY92	633	0	NA	NA
Q8IY92	1125	0	NA	NA
Q8IY92	1027	0	NA	NA
Q8IY92	1628	0	NA	NA
Q8IY92	1103	0	NA	NA
Q8IY92	601	0	NA	NA
Q8IY92	885	0	NA	NA
Q8IY92	1211	0	NA	NA
Q8IY92	237	0	NA	NA
Q8IY92	952	0	NA	NA
Q8IY92	1610	0	NA	NA
Q8IY92	1290	0	NA	NA
Q8IY92	1294	0	NA	NA
Q8IY92	1699	1	P53350.Pkinase	[MOD_CK1_1]
Q8IY92	204	0	NA	NA
Q8IY92	141	0	NA	NA
Q8IY92	209	0	NA	NA
Q8IY92	1271	1	P53350.Pkinase	[MOD_PKB_1]
Q8IY92	1286	0	NA	NA
Q8IY92	942	0	NA	NA
Q8IY92	1367	0	NA	NA
Q8IY92	1470	0	NA	NA
Q8IY92	385	0	NA	NA
Q8N6K7	100	0	NA	NA
Q8N6K7	101	0	NA	NA
Q92833	741	0	NA	NA
Q92833	744	0	NA	NA
Q92833	195	0	NA	NA
Q92833	312	0	NA	NA
Q92833	742	0	NA	NA
Q92833	765	0	NA	NA
Q92833	499	3	Q09028.WD40 , Q16576.WD40 , O75530.WD40	[TRG_ER_diArg_1] [TRG_ER_diArg_1] [TRG_ER_diArg_1]
Q92833	1223	0	NA	NA
Q92833	492	0	NA	NA
Q92833	183	0	NA	NA
Q92833	405	0	NA	NA
Q92833	403	0	NA	NA
Q92833	546	0	NA	NA
Q92833	365	0	NA	NA
Q92833	286	0	NA	NA
Q92833	147	0	NA	NA
Q92833	1230	0	NA	NA
Q92833	1231	0	NA	NA
Q92833	1232	0	NA	NA
Q92833	208	0	NA	NA
Q92833	467	0	NA	NA
Q92833	261	0	NA	NA
Q92833	1243	0	NA	NA
Q92833	418	0	NA	NA
Q92833	239	0	NA	NA
Q92831	713	0	NA	NA
Q92831	416	0	NA	NA
Q92831	434	0	NA	NA
P21452	395	0	NA	NA
P21452	5	0	NA	NA
P21452	363	0	NA	NA
P21452	375	0	NA	NA
P21452	376	0	NA	NA
Q9H3M7	348	0	NA	NA
Q9H3M7	360	0	NA	NA
Q9H3M0	447	0	NA	NA
Q9H3M0	461	0	NA	NA
Q9H3M0	462	0	NA	NA
Q08462	1089	0	NA	NA
Q8TAL5	459	0	NA	NA
Q8TAL5	372	0	NA	NA
Q8TAL5	378	0	NA	NA
Q8TAL5	453	0	NA	NA
Q8TAL5	331	0	NA	NA
Q8TAL5	178	0	NA	NA
Q8TAL5	382	0	NA	NA
Q8TAL5	410	0	NA	NA
Q8TAL5	402	0	NA	NA
Q8TAL5	299	0	NA	NA
Q8TAL5	321	0	NA	NA
O43933	213	0	NA	NA
O43933	1168	0	NA	NA
O43933	1270	0	NA	NA
O43933	5	0	NA	NA
O43933	362	0	NA	NA
O43933	1176	0	NA	NA
O43933	209	0	NA	NA
O43933	1275	0	NA	NA
O43933	352	0	NA	NA
O43933	682	0	NA	NA
Q9BZG8	27	0	NA	NA
Q9BZG8	397	0	NA	NA
Q9Y597	777	0	NA	NA
Q9Y597	157	0	NA	NA
Q9Y597	617	0	NA	NA
Q9Y597	808	0	NA	NA
Q9Y597	815	0	NA	NA
P01233	137	0	NA	NA
P01233	161	0	NA	NA
P16402	211	0	NA	NA
P16402	35	0	NA	NA
P16402	178	0	NA	NA
P16402	118	0	NA	NA
P16402	23	0	NA	NA
P16402	4	0	NA	NA
P16402	6	0	NA	NA
P16402	146	0	NA	NA
P16402	203	0	NA	NA
P16402	141	0	NA	NA
P16402	209	0	NA	NA
P16402	122	0	NA	NA
P16402	126	0	NA	NA
P16402	166	0	NA	NA
P16402	11	0	NA	NA
P16402	10	0	NA	NA
P16402	15	0	NA	NA
P16402	32	0	NA	NA
P16402	36	0	NA	NA
Q8N865	319	0	NA	NA
Q8N865	556	0	NA	NA
Q8N865	82	0	NA	NA
Q8N865	176	0	NA	NA
Q8N865	86	0	NA	NA
Q8N865	180	0	NA	NA
Q8N865	40	0	NA	NA
Q8N865	187	0	NA	NA
Q8N865	501	0	NA	NA
Q8N865	310	0	NA	NA
Q05952	39	0	NA	NA
Q05952	58	0	NA	NA
Q05952	96	0	NA	NA
Q05952	47	0	NA	NA
Q05952	42	0	NA	NA
Q05952	53	0	NA	NA
Q05952	121	0	NA	NA
Q05952	131	0	NA	NA
Q05952	70	1	P22612.Pkinase	[MOD_GSK3_1]
Q05952	101	0	NA	NA
Q6NX49	708	0	NA	NA
Q6NX49	707	0	NA	NA
Q6NX49	192	0	NA	NA
Q6NX49	117	0	NA	NA
Q6NX49	180	0	NA	NA
Q6NX49	203	0	NA	NA
Q6NX49	90	0	NA	NA
Q6NX49	97	0	NA	NA
Q9UKZ9	278	0	NA	NA
Q9UKZ9	283	0	NA	NA
P09001	345	0	NA	NA
P09001	341	0	NA	NA
Q9UKZ1	245	0	NA	NA
Q9UKZ1	262	0	NA	NA
Q9UKZ1	272	0	NA	NA
Q9UKZ1	74	0	NA	NA
Q6NX45	223	0	NA	NA
Q6NX45	307	0	NA	NA
Q6NX45	75	0	NA	NA
Q6NX45	65	0	NA	NA
Q6NX45	83	0	NA	NA
Q6NX45	93	0	NA	NA
Q6NX45	86	0	NA	NA
Q9H967	153	0	NA	NA
Q9H967	207	0	NA	NA
Q9H967	190	0	NA	NA
Q9H967	2	0	NA	NA
Q9H967	104	0	NA	NA
Q9H967	128	0	NA	NA
Q9H967	255	0	NA	NA
Q9H967	107	0	NA	NA
Q9H967	97	0	NA	NA
Q14563	575	0	NA	NA
Q14563	683	0	NA	NA
Q8WYB5	1321	0	NA	NA
Q8WYB5	559	0	NA	NA
Q8WYB5	1120	0	NA	NA
Q8WYB5	1236	0	NA	NA
Q8WYB5	1229	0	NA	NA
Q8WYB5	1499	0	NA	NA
Q8WYB5	1907	0	NA	NA
Q8WYB5	1078	0	NA	NA
Q8WYB5	1059	0	NA	NA
Q8WYB5	1612	0	NA	NA
Q8WYB5	403	0	NA	NA
Q8WYB5	522	0	NA	NA
Q8WYB5	1397	0	NA	NA
Q8WYB5	1464	0	NA	NA
Q8WYB5	1404	0	NA	NA
Q8WYB5	1139	0	NA	NA
Q8WYB5	1217	0	NA	NA
Q8WYB5	1310	0	NA	NA
Q8WYB5	1218	0	NA	NA
Q8WYB5	1135	0	NA	NA
Q8WYB5	342	0	NA	NA
Q8WYB5	512	0	NA	NA
Q8WYB5	1627	0	NA	NA
Q8WYB5	1240	0	NA	NA
Q8WYB5	475	0	NA	NA
Q8WYB5	370	0	NA	NA
Q86TG1	269	0	NA	NA
Q14566	800	0	NA	NA
Q14566	686	0	NA	NA
Q14566	679	0	NA	NA
Q14566	700	0	NA	NA
Q14566	268	0	NA	NA
Q9NRH2	633	0	NA	NA
Q9NRH2	551	0	NA	NA
Q9NRH2	391	3	O75716.Pkinase , Q13131.Pkinase , Q15831.Pkinase	[MOD_CDK_1] [MOD_CDK_1] [MOD_CDK_1]
Q9NRH2	385	0	NA	NA
Q9NRH2	426	0	NA	NA
P58397	1169	0	NA	NA
P58397	1028	0	NA	NA
P58397	1012	0	NA	NA
P58397	1177	0	NA	NA
P58397	1241	0	NA	NA
P58397	1591	0	NA	NA
P58397	1010	0	NA	NA
P58397	1168	0	NA	NA
P58397	1244	0	NA	NA
P41218	202	0	NA	NA
P41218	156	0	NA	NA
P41218	195	0	NA	NA
P41218	190	0	NA	NA
P41218	114	0	NA	NA
P41218	405	0	NA	NA
P41218	403	0	NA	NA
P41218	178	0	NA	NA
P41218	93	0	NA	NA
Q9UHF4	357	0	NA	NA
Q9UHF4	335	0	NA	NA
Q9UHF4	508	0	NA	NA
Q9UHF4	451	0	NA	NA
Q9UHF4	227	0	NA	NA
Q9UHF4	382	0	NA	NA
P41214	210	0	NA	NA
Q96PG2	219	0	NA	NA
Q96PG2	264	0	NA	NA
Q96PG2	234	0	NA	NA
Q96PG2	220	0	NA	NA
Q96PG2	232	0	NA	NA
Q9UHC6	1307	0	NA	NA
Q9UHC6	786	0	NA	NA
Q9UHC6	1102	0	NA	NA
P41212	201	0	NA	NA
P41212	141	0	NA	NA
P41212	194	0	NA	NA
P41212	191	0	NA	NA
P41212	181	1	Q13526.WW	[DOC_WW_Pin1_4]
P41212	253	0	NA	NA
P41212	166	0	NA	NA
Q86VY4	201	0	NA	NA
Q86VY4	21	0	NA	NA
Q86VY4	23	0	NA	NA
Q86VY4	337	0	NA	NA
Q86VY4	51	0	NA	NA
Q86VY4	136	0	NA	NA
Q86VY4	129	0	NA	NA
Q92521	551	0	NA	NA
Q92529	329	0	NA	NA
Q92529	431	0	NA	NA
Q92529	408	0	NA	NA
Q9H4P4	155	0	NA	NA
Q8N567	57	0	NA	NA
Q9HAP6	206	0	NA	NA
Q9HAP6	199	0	NA	NA
Q9HAP2	414	0	NA	NA
Q9HAP2	393	0	NA	NA
Q9HAP2	355	0	NA	NA
Q9HAP2	384	0	NA	NA
Q9HAP2	373	0	NA	NA
Q9HAP2	539	0	NA	NA
Q9HAP2	396	0	NA	NA
Q96HA7	453	0	NA	NA
Q96HA7	714	0	NA	NA
Q96HA7	893	0	NA	NA
Q96HA7	875	0	NA	NA
Q96HA7	493	0	NA	NA
Q96HA7	812	0	NA	NA
Q96HA7	891	0	NA	NA
Q96HA7	899	0	NA	NA
Q96HA7	488	0	NA	NA
Q96HA7	486	0	NA	NA
Q96HA7	481	0	NA	NA
Q96HA7	906	0	NA	NA
Q96HA7	469	0	NA	NA
Q96HA7	788	0	NA	NA
Q96HA7	757	1	P49841.Pkinase	[MOD_PKA_2]
Q96HA7	478	0	NA	NA
Q96HA7	925	0	NA	NA
Q96PM5	254	0	NA	NA
P07204	486	0	NA	NA
P07204	502	0	NA	NA
P07204	501	0	NA	NA
O75164	605	0	NA	NA
O75164	482	0	NA	NA
O75164	599	1	Q8TAF3.WD40	[DEG_APCC_DBOX_1]
O75164	427	0	NA	NA
O75164	445	0	NA	NA
O75164	641	0	NA	NA
O75164	532	0	NA	NA
O75164	374	0	NA	NA
O75164	521	0	NA	NA
O75165	1319	0	NA	NA
O75167	217	0	NA	NA
O75167	449	0	NA	NA
O75167	196	0	NA	NA
O75167	142	0	NA	NA
O75167	310	0	NA	NA
O75167	176	4	P19174.SH3_1 , P16333.SH3_1 , P12931.SH3_1 , P46108.SH3_1	[LIG_SH3_3] [LIG_SH3_3] [LIG_SH3_3] [LIG_SH3_3]
O75167	2	0	NA	NA
O75167	185	0	NA	NA
O75167	165	0	NA	NA
Q9H211	98	0	NA	NA
Q9H211	83	2	P11802.Pkinase , P24941.Pkinase	[MOD_ProDKin_1] [MOD_ProDKin_1]
O75161	491	0	NA	NA
O75161	520	0	NA	NA
O75161	3	0	NA	NA
O75161	541	0	NA	NA
O75161	919	0	NA	NA
O75161	618	0	NA	NA
O75161	894	0	NA	NA
O75161	617	0	NA	NA
O75161	938	0	NA	NA
O75161	627	0	NA	NA
O75161	623	0	NA	NA
O75161	844	0	NA	NA
O75161	906	0	NA	NA
O75161	840	0	NA	NA
O75161	848	0	NA	NA
Q7L3V2	88	0	NA	NA
Q7L3V2	8	0	NA	NA
Q7L3V2	256	0	NA	NA
Q14929	152	0	NA	NA
Q14929	596	0	NA	NA
Q14929	279	0	NA	NA
Q14929	139	0	NA	NA
Q14929	187	0	NA	NA
Q14929	200	0	NA	NA
Q14929	148	0	NA	NA
Q14929	164	0	NA	NA
Q14929	78	0	NA	NA
Q96G27	147	0	NA	NA
Q96G27	140	3	Q9NZC7.WW , Q9H0M0.WW , O00308.WW	[LIG_WW_1] [LIG_WW_1] [LIG_WW_1]
Q96G25	243	0	NA	NA
Q96G25	5	0	NA	NA
Q96G25	221	0	NA	NA
Q9BWU0	631	0	NA	NA
Q9BWU0	690	0	NA	NA
Q9BWU0	796	0	NA	NA
Q9BWU0	765	0	NA	NA
Q9BWU0	713	0	NA	NA
Q9BWU0	547	0	NA	NA
Q9BWU0	342	0	NA	NA
Q9BWU0	134	0	NA	NA
Q9BWU0	139	0	NA	NA
Q9BWU0	78	1	P68400.Pkinase	[DOC_MAPK_1]
Q13239	15	0	NA	NA
Q13239	207	0	NA	NA
Q13239	19	0	NA	NA
Q8TEH3	709	0	NA	NA
Q8TEH3	597	0	NA	NA
Q8TEH3	564	0	NA	NA
Q8TEH3	661	0	NA	NA
Q8TEH3	713	0	NA	NA
Q8TEH3	742	0	NA	NA
Q8TEH3	519	0	NA	NA
Q8TEH3	730	0	NA	NA
Q8TEH3	720	0	NA	NA
Q8TEH3	487	0	NA	NA
Q8TEH3	827	0	NA	NA
Q13233	889	0	NA	NA
Q13233	237	0	NA	NA
Q13233	255	9	P45985.Pkinase , Q13153.Pkinase , Q13233.Pkinase , P28482.Pkinase , Q12851.Pkinase , O14733.Pkinase , O14920.Pkinase , Q9H1R3.Pkinase , O15111.Pkinase	[MOD_ProDKin_1] [MOD_ProDKin_1] [MOD_ProDKin_1] [MOD_ProDKin_1] [MOD_ProDKin_1] [MOD_ProDKin_1] [MOD_ProDKin_1] [MOD_ProDKin_1] [MOD_ProDKin_1]
Q13233	955	0	NA	NA
Q13233	939	9	P45985.Pkinase , Q13153.Pkinase , Q13233.Pkinase , P28482.Pkinase , Q12851.Pkinase , O14733.Pkinase , O14920.Pkinase , Q9H1R3.Pkinase , O15111.Pkinase	[MOD_GSK3_1] [MOD_GSK3_1] [MOD_GSK3_1] [MOD_GSK3_1] [MOD_GSK3_1] [MOD_GSK3_1] [MOD_GSK3_1] [MOD_GSK3_1] [MOD_GSK3_1]
Q13233	1039	0	NA	NA
Q13233	1236	0	NA	NA
Q13233	896	0	NA	NA
Q13233	1238	0	NA	NA
Q13233	245	0	NA	NA
Q13233	260	0	NA	NA
Q13233	249	9	P45985.Pkinase , Q13153.Pkinase , Q13233.Pkinase , P28482.Pkinase , Q12851.Pkinase , O14733.Pkinase , O14920.Pkinase , Q9H1R3.Pkinase , O15111.Pkinase	[MOD_ProDKin_1] [MOD_ProDKin_1] [MOD_ProDKin_1] [MOD_ProDKin_1] [MOD_ProDKin_1] [MOD_ProDKin_1] [MOD_ProDKin_1] [MOD_ProDKin_1] [MOD_ProDKin_1]
Q13233	248	9	P45985.Pkinase , Q13153.Pkinase , Q13233.Pkinase , P28482.Pkinase , Q12851.Pkinase , O14733.Pkinase , O14920.Pkinase , Q9H1R3.Pkinase , O15111.Pkinase	[MOD_ProDKin_1] [MOD_ProDKin_1] [MOD_ProDKin_1] [MOD_ProDKin_1] [MOD_ProDKin_1] [MOD_ProDKin_1] [MOD_ProDKin_1] [MOD_ProDKin_1] [MOD_ProDKin_1]
Q13233	220	0	NA	NA
Q13233	616	0	NA	NA
Q13231	1	0	NA	NA
Q13231	415	0	NA	NA
Q5TBA9	2631	0	NA	NA
Q5TBA9	1968	0	NA	NA
Q5TBA9	2362	0	NA	NA
Q5TBA9	2449	0	NA	NA
Q5TBA9	785	0	NA	NA
Q5TBA9	2643	0	NA	NA
Q5TBA9	2517	0	NA	NA
O60383	454	0	NA	NA
O60383	299	0	NA	NA
O60381	151	0	NA	NA
O60381	97	0	NA	NA
Q8HWS3	623	0	NA	NA
Q8HWS3	768	0	NA	NA
Q8HWS3	598	0	NA	NA
Q8HWS3	760	0	NA	NA
Q8HWS3	854	0	NA	NA
Q8HWS3	75	0	NA	NA
Q96AH0	139	0	NA	NA
Q96AH0	199	0	NA	NA
Q96AH0	170	0	NA	NA
Q15762	336	0	NA	NA
Q15762	314	0	NA	NA
Q15762	307	0	NA	NA
P10914	251	0	NA	NA
P10912	579	0	NA	NA
P10912	40	0	NA	NA
P10912	366	0	NA	NA
P10912	440	0	NA	NA
P10912	377	0	NA	NA
Q15768	290	0	NA	NA
Q15768	174	0	NA	NA
Q15768	186	0	NA	NA
Q76NI1	983	0	NA	NA
Q76NI1	1126	0	NA	NA
Q76NI1	271	0	NA	NA
Q76NI1	391	0	NA	NA
Q76NI1	857	0	NA	NA
Q76NI1	1057	0	NA	NA
Q76NI1	1059	0	NA	NA
Q76NI1	1735	0	NA	NA
Q76NI1	1038	0	NA	NA
Q76NI1	717	0	NA	NA
Q76NI1	995	0	NA	NA
Q76NI1	752	0	NA	NA
Q76NI1	384	0	NA	NA
Q76NI1	265	0	NA	NA
Q76NI1	1055	0	NA	NA
Q76NI1	826	0	NA	NA
Q76NI1	867	0	NA	NA
Q76NI1	806	0	NA	NA
Q76NI1	1731	0	NA	NA
Q76NI1	351	0	NA	NA
Q76NI1	436	0	NA	NA
Q76NI1	1003	0	NA	NA
Q76NI1	820	0	NA	NA
P23743	709	0	NA	NA
P23743	347	0	NA	NA
O95528	200	0	NA	NA
O95528	206	0	NA	NA
O95528	537	0	NA	NA
O95528	353	0	NA	NA
O95528	385	0	NA	NA
O95528	337	0	NA	NA
O95528	360	0	NA	NA
Q8WUF8	212	0	NA	NA
Q8WUF8	3	0	NA	NA
Q8WUF8	226	0	NA	NA
Q8WUF5	156	0	NA	NA
Q8WUF5	321	0	NA	NA
Q8WUF5	124	1	Q8WUF5.SH3_1	[LIG_SH3_3]
Q8WUF5	327	0	NA	NA
Q8WUF5	478	0	NA	NA
Q8WUF5	422	0	NA	NA
Q8WUF5	341	0	NA	NA
Q96BT3	121	0	NA	NA
Q96BT3	441	0	NA	NA
Q96BT3	23	0	NA	NA
Q96BT3	261	0	NA	NA
Q96BT3	115	0	NA	NA
Q96BT3	381	0	NA	NA
Q96BT3	122	0	NA	NA
Q96BT3	275	0	NA	NA
Q96BT3	126	0	NA	NA
Q96BT3	8	0	NA	NA
Q96BT3	422	0	NA	NA
Q96BT3	254	0	NA	NA
Q96BT3	125	0	NA	NA
O95522	134	0	NA	NA
Q96BT7	607	0	NA	NA
Q96BT7	559	0	NA	NA
Q96BT7	571	0	NA	NA
Q96BT7	1	0	NA	NA
Q96BT7	612	0	NA	NA
Q96BT7	567	0	NA	NA
Q96BT7	518	0	NA	NA
Q02297	606	0	NA	NA
Q02297	451	0	NA	NA
Q02297	395	0	NA	NA
Q02297	289	0	NA	NA
Q02297	547	0	NA	NA
Q02297	369	0	NA	NA
Q02297	366	0	NA	NA
Q02297	504	0	NA	NA
Q02297	502	0	NA	NA
Q02297	427	0	NA	NA
Q02297	443	0	NA	NA
Q02297	545	0	NA	NA
Q02297	616	0	NA	NA
Q02297	160	0	NA	NA
Q02297	38	0	NA	NA
Q02297	411	0	NA	NA
Q02297	299	0	NA	NA
Q02297	515	0	NA	NA
P48146	10	0	NA	NA
O15417	1225	0	NA	NA
O15417	625	0	NA	NA
O15417	668	0	NA	NA
O15417	1925	0	NA	NA
O15417	1814	0	NA	NA
O15417	1946	0	NA	NA
O15417	1176	0	NA	NA
O15417	502	0	NA	NA
O15417	1177	0	NA	NA
O15417	2525	0	NA	NA
O15417	1230	0	NA	NA
O15417	2707	0	NA	NA
O15417	2424	0	NA	NA
O15417	998	0	NA	NA
O15417	1596	0	NA	NA
O15417	1740	0	NA	NA
O15417	1827	0	NA	NA
O15417	1844	0	NA	NA
O15417	2358	0	NA	NA
O15417	1242	0	NA	NA
O15417	2393	0	NA	NA
O15417	1514	0	NA	NA
O15417	2029	0	NA	NA
Q9BQG1	147	0	NA	NA
Q9BQG1	191	0	NA	NA
Q9BQG1	137	0	NA	NA
Q9BQG1	226	0	NA	NA
Q96RU7	45	0	NA	NA
Q96RU7	29	0	NA	NA
Q96RU7	347	0	NA	NA
Q96RU7	4	0	NA	NA
Q96RU7	58	0	NA	NA
Q96RU7	18	0	NA	NA
Q96RU7	36	0	NA	NA
Q6PL24	10	0	NA	NA
Q6PL24	12	0	NA	NA
Q6PL24	15	0	NA	NA
Q6PL24	5	0	NA	NA
Q6PL24	82	0	NA	NA
Q96RU3	429	0	NA	NA
Q96RU3	346	0	NA	NA
Q96RU3	282	0	NA	NA
Q96RU3	490	0	NA	NA
Q96RU3	293	0	NA	NA
Q96RU2	1073	0	NA	NA
Q96RU2	469	0	NA	NA
Q96RU2	479	0	NA	NA
Q495Z4	32	0	NA	NA
Q495Z4	4	0	NA	NA
Q495Z4	129	0	NA	NA
Q495Z4	139	0	NA	NA
Q6VMQ6	311	0	NA	NA
Q6VMQ6	62	0	NA	NA
Q6VMQ6	278	0	NA	NA
Q6VMQ6	139	0	NA	NA
Q6VMQ6	250	0	NA	NA
Q6VMQ6	976	0	NA	NA
Q6VMQ6	837	0	NA	NA
Q6VMQ6	738	0	NA	NA
Q6VMQ6	502	0	NA	NA
Q6VMQ6	363	0	NA	NA
Q6VMQ6	287	0	NA	NA
Q6VMQ6	202	0	NA	NA
Q6VMQ6	469	0	NA	NA
Q6VMQ6	300	0	NA	NA
Q6VMQ6	1135	0	NA	NA
Q6VMQ6	710	0	NA	NA
Q6VMQ6	161	0	NA	NA
Q6VMQ6	220	0	NA	NA
Q6VMQ6	348	0	NA	NA
Q6VMQ6	530	0	NA	NA
Q6VMQ6	921	0	NA	NA
Q9NYU2	1547	0	NA	NA
Q96RU8	360	0	NA	NA
A4D1P6	304	0	NA	NA
A4D1P6	391	0	NA	NA
A4D1P6	280	0	NA	NA
Q96DR7	24	0	NA	NA
Q96DR7	203	0	NA	NA
Q96DR7	29	0	NA	NA
Q96DR7	183	0	NA	NA
Q96DR7	734	0	NA	NA
Q96DR7	9	0	NA	NA
Q96DR7	105	0	NA	NA
P50391	25	0	NA	NA
Q8NDW8	1316	0	NA	NA
Q8NDW8	1090	0	NA	NA
Q9NS40	997	0	NA	NA
Q9NS40	1098	0	NA	NA
Q9NS40	1194	0	NA	NA
Q9NS40	1115	0	NA	NA
Q9NS40	301	0	NA	NA
Q9NS40	1010	0	NA	NA
Q6XQN6	443	0	NA	NA
Q6XQN6	411	0	NA	NA
Q6XQN6	227	0	NA	NA
Q02127	135	0	NA	NA
P21217	48	0	NA	NA
P21217	5	0	NA	NA
P21217	120	0	NA	NA
Q8IUM7	750	0	NA	NA
Q8IUM7	552	0	NA	NA
Q8IUM7	472	0	NA	NA
Q8IUM7	450	0	NA	NA
Q8IUM7	655	0	NA	NA
Q8IUM7	505	0	NA	NA
Q8IUM7	500	0	NA	NA
Q9UBM4	332	0	NA	NA
Q9UBM4	102	0	NA	NA
Q9UBM4	106	0	NA	NA
Q8NH01	2	0	NA	NA
P49585	20	0	NA	NA
P49585	337	0	NA	NA
P49585	36	0	NA	NA
P49585	320	0	NA	NA
P49585	350	0	NA	NA
P49585	328	0	NA	NA
P49585	327	0	NA	NA
Q96CN9	618	0	NA	NA
Q96CN9	210	0	NA	NA
Q96CN9	122	0	NA	NA
Q96CN9	136	0	NA	NA
P06239	54	0	NA	NA
Q96KM6	881	0	NA	NA
Q96KM6	453	0	NA	NA
Q96KM6	577	0	NA	NA
Q96KM6	61	0	NA	NA
Q96KM6	63	0	NA	NA
Q96KM6	395	0	NA	NA
Q96KM6	178	0	NA	NA
Q96KM6	26	0	NA	NA
Q96KM6	851	0	NA	NA
Q96KM6	839	0	NA	NA
Q96KM6	654	0	NA	NA
Q96KM6	650	0	NA	NA
Q96KM6	408	0	NA	NA
Q96KM6	674	0	NA	NA
Q96KM6	676	0	NA	NA
Q96KM6	169	0	NA	NA
Q96KM6	60	0	NA	NA
Q96KM6	410	1	Q9BUZ4.MATH	[LIG_TRAF6]
Q96KM6	649	0	NA	NA
Q96KM6	434	0	NA	NA
Q96KM6	372	0	NA	NA
Q7L985	605	0	NA	NA
Q96N77	13	0	NA	NA
Q96N77	342	0	NA	NA
Q96N77	209	0	NA	NA
Q96N77	428	0	NA	NA
Q96N77	220	0	NA	NA
Q96N77	363	0	NA	NA
Q96N77	85	0	NA	NA
Q96N76	20	0	NA	NA
Q03188	552	0	NA	NA
Q03188	114	0	NA	NA
Q03188	64	0	NA	NA
Q03188	499	0	NA	NA
Q03188	486	0	NA	NA
Q03188	693	0	NA	NA
Q03188	638	0	NA	NA
Q03188	341	1	Q14676.FHA	[LIG_FHA_1]
Q03188	368	0	NA	NA
Q03188	688	1	Q16539.Pkinase	[MOD_CK1_1]
Q03188	465	0	NA	NA
Q03188	440	0	NA	NA
Q03188	672	0	NA	NA
Q03188	74	0	NA	NA
Q03188	457	1	Q16539.Pkinase	[MOD_PKA_2]
Q03188	482	0	NA	NA
Q03188	417	1	Q16539.Pkinase	[MOD_CK1_1]
Q03188	136	0	NA	NA
O15069	591	0	NA	NA
O15069	1321	0	NA	NA
O15069	601	0	NA	NA
O15069	211	0	NA	NA
O15069	158	0	NA	NA
O15069	84	0	NA	NA
O15069	1056	0	NA	NA
O15069	3	0	NA	NA
O15069	1019	0	NA	NA
O15069	7	0	NA	NA
O15069	1507	0	NA	NA
O15069	205	0	NA	NA
O15069	98	0	NA	NA
O15069	105	0	NA	NA
O15069	966	0	NA	NA
O15069	961	0	NA	NA
O15069	1060	0	NA	NA
O15069	1049	0	NA	NA
O15069	1105	0	NA	NA
O15069	1006	0	NA	NA
O15069	1404	0	NA	NA
Q8IYL2	544	0	NA	NA
Q8IYL2	405	0	NA	NA
Q8IYL2	80	0	NA	NA
O15063	741	0	NA	NA
O15063	885	0	NA	NA
O15063	747	0	NA	NA
O15063	628	0	NA	NA
O15063	986	0	NA	NA
O15063	709	0	NA	NA
O15063	953	0	NA	NA
O15063	918	0	NA	NA
O15063	891	0	NA	NA
O15063	996	0	NA	NA
O15063	717	0	NA	NA
O15063	758	0	NA	NA
O15063	33	0	NA	NA
O15063	228	0	NA	NA
O15063	824	0	NA	NA
O15063	728	0	NA	NA
O15062	578	0	NA	NA
O15062	300	0	NA	NA
O15062	315	0	NA	NA
O15062	182	0	NA	NA
O15062	243	0	NA	NA
O15062	129	0	NA	NA
O15062	226	0	NA	NA
O15062	176	0	NA	NA
O15062	139	0	NA	NA
O15062	282	0	NA	NA
O15062	257	0	NA	NA
O15062	246	0	NA	NA
Q9H6R7	719	0	NA	NA
Q9H6R7	552	0	NA	NA
P48551	392	0	NA	NA
P48551	498	0	NA	NA
P48551	339	2	P52630.SH2 , P42224.SH2	[LIG_SH2_STAT5] [LIG_SH2_STAT5]
P48551	369	0	NA	NA
P48551	378	0	NA	NA
P48551	354	0	NA	NA
P48551	413	0	NA	NA
P10643	525	0	NA	NA
P10643	546	0	NA	NA
P10643	128	0	NA	NA
Q9H6R3	19	0	NA	NA
Q9H9P5	443	0	NA	NA
Q9H9P5	332	0	NA	NA
Q9H9P5	391	0	NA	NA
Q9H9P5	549	0	NA	NA
Q9H9P5	348	0	NA	NA
Q9H9P5	231	0	NA	NA
Q9H9P5	240	0	NA	NA
Q8NAP3	319	0	NA	NA
Q8NAP3	158	0	NA	NA
Q8NAP3	1149	0	NA	NA
Q8NAP3	317	0	NA	NA
Q8NAP3	258	0	NA	NA
Q8NAP3	600	0	NA	NA
Q8NAP3	331	0	NA	NA
Q8NAP3	287	0	NA	NA
Q8NAP3	300	0	NA	NA
Q8NAP3	441	0	NA	NA
Q8NAP3	617	0	NA	NA
Q8NAP3	615	0	NA	NA
Q8NAP3	965	0	NA	NA
Q8NAP3	1189	0	NA	NA
Q8NAP3	943	0	NA	NA
Q8NAP3	808	0	NA	NA
Q9NZM5	224	0	NA	NA
Q9NZM5	20	0	NA	NA
Q9NZM5	16	0	NA	NA
Q9NZM5	31	0	NA	NA
Q9NZM5	225	0	NA	NA
Q9NZM5	190	0	NA	NA
Q9NZM5	181	0	NA	NA
Q9NZM5	401	0	NA	NA
Q9NZM5	134	0	NA	NA
Q9NZM5	284	0	NA	NA
Q9NZM4	1068	0	NA	NA
Q9NZM4	894	0	NA	NA
Q9NZM4	905	0	NA	NA
Q9NZM4	759	0	NA	NA
Q9NZM4	939	0	NA	NA
Q9NZM4	91	0	NA	NA
Q9NZM4	936	0	NA	NA
Q9NZM4	683	0	NA	NA
Q9NZM4	439	0	NA	NA
Q9NZM3	743	0	NA	NA
Q9NZM3	339	0	NA	NA
Q9NZM3	340	0	NA	NA
Q9NZM3	9	0	NA	NA
Q9NZM3	148	0	NA	NA
Q9NZM3	249	0	NA	NA
Q9NZM3	1022	0	NA	NA
P07099	49	0	NA	NA
P07099	41	0	NA	NA
Q5T6X4	71	0	NA	NA
Q5T6X5	885	0	NA	NA
Q5T6X5	924	0	NA	NA
P02549	125	0	NA	NA
P02549	109	0	NA	NA
P02549	853	0	NA	NA
P02549	437	0	NA	NA
P02549	11	0	NA	NA
P02549	12	0	NA	NA
P02549	885	0	NA	NA
P02549	1203	0	NA	NA
P02549	1050	0	NA	NA
P02549	1054	0	NA	NA
P02549	1056	0	NA	NA
P02549	9	0	NA	NA
P02549	1045	0	NA	NA
A2RUT3	91	0	NA	NA
Q8N5G2	223	0	NA	NA
Q8N5G2	204	0	NA	NA
Q9BXJ3	175	0	NA	NA
Q12788	641	0	NA	NA
A8MZ59	92	0	NA	NA
Q92911	594	0	NA	NA
Q92911	600	0	NA	NA
Q96NH3	157	0	NA	NA
Q96NH3	144	0	NA	NA
Q96NH3	152	0	NA	NA
Q96NH3	135	0	NA	NA
Q96NH3	82	0	NA	NA
P16520	8	0	NA	NA
Q8NCJ5	438	0	NA	NA
Q9Y297	592	0	NA	NA
Q9Y297	594	0	NA	NA
P29084	25	0	NA	NA
P29084	62	0	NA	NA
Q6ICB4	257	0	NA	NA
Q6ICB4	5	0	NA	NA
Q6IA17	320	0	NA	NA
Q6IA17	371	0	NA	NA
P30281	271	0	NA	NA
P30281	259	0	NA	NA
P30281	8	0	NA	NA
P30281	253	0	NA	NA
Q5FYB1	31	0	NA	NA
Q5FYB1	537	0	NA	NA
Q5FYB0	565	0	NA	NA
Q5FYB0	69	0	NA	NA
Q96I82	302	0	NA	NA
P49792	2492	0	NA	NA
P49792	2905	0	NA	NA
P49792	1765	0	NA	NA
P49792	1121	0	NA	NA
P49792	2803	0	NA	NA
P49792	2821	0	NA	NA
P49792	1054	0	NA	NA
P49792	1055	0	NA	NA
P49792	834	0	NA	NA
P49792	853	0	NA	NA
P49792	2790	0	NA	NA
P49792	1576	0	NA	NA
P49792	1013	0	NA	NA
P49792	777	0	NA	NA
P49792	1154	0	NA	NA
P49792	999	0	NA	NA
P49792	1119	0	NA	NA
P49792	1934	0	NA	NA
P49792	1990	0	NA	NA
P49792	780	0	NA	NA
P49792	2488	0	NA	NA
P49792	1918	0	NA	NA
P49792	2500	0	NA	NA
B0I1T2	7	0	NA	NA
O60721	313	0	NA	NA
O60721	311	0	NA	NA
O60721	193	0	NA	NA
O60721	697	0	NA	NA
O60721	839	0	NA	NA
O60721	326	0	NA	NA
O60721	409	0	NA	NA
O60721	201	0	NA	NA
O60721	776	0	NA	NA
O60721	865	0	NA	NA
O60721	1099	0	NA	NA
O60721	101	0	NA	NA
O60721	724	0	NA	NA
O60721	728	0	NA	NA
Q5JTN6	311	0	NA	NA
P51116	569	0	NA	NA
P51116	606	0	NA	NA
P51116	451	0	NA	NA
P51116	445	0	NA	NA
P51116	651	0	NA	NA
P51116	549	2	Q9UHD2.Pkinase , Q13131.Pkinase	[MOD_PKA_2] [MOD_PKA_2]
P51114	459	0	NA	NA
P51114	578	0	NA	NA
P51114	556	0	NA	NA
P51114	574	0	NA	NA
P51114	411	0	NA	NA
Q86VD7	9	0	NA	NA
Q587I9	31	0	NA	NA
Q587I9	38	0	NA	NA
Q587I9	30	0	NA	NA
Q9Y2T5	355	0	NA	NA
Q9Y2T7	201	0	NA	NA
Q9Y2T7	202	0	NA	NA
Q9Y2T7	195	0	NA	NA
Q9Y2T7	314	0	NA	NA
Q9Y2T7	63	0	NA	NA
Q9Y2T7	342	0	NA	NA
Q9Y2T7	350	0	NA	NA
Q9Y2T7	80	0	NA	NA
Q9Y2T7	223	0	NA	NA
Q9Y2T7	255	0	NA	NA
O60547	5	0	NA	NA
O60812	216	0	NA	NA
O60812	5	0	NA	NA
O60812	235	0	NA	NA
O60812	250	0	NA	NA
O60812	232	0	NA	NA
O60812	255	0	NA	NA
Q5T7V8	380	0	NA	NA
Q5T7V8	95	0	NA	NA
Q5T7V8	56	0	NA	NA
Q5T7V8	42	0	NA	NA
Q5T7V8	53	0	NA	NA
O60543	115	0	NA	NA
O60543	5	0	NA	NA
O60543	4	0	NA	NA
O60548	65	0	NA	NA
Q9BZ67	18	0	NA	NA
Q9BZ67	404	0	NA	NA
Q9BZ67	400	0	NA	NA
Q9BZ67	389	0	NA	NA
Q495N2	27	0	NA	NA
Q9P0L0	209	0	NA	NA
Q9P0L0	217	0	NA	NA
Q9P0L0	178	0	NA	NA
Q9P0L0	4	0	NA	NA
Q9P0L0	187	0	NA	NA
P31483	357	0	NA	NA
P31483	386	0	NA	NA
Q92665	88	0	NA	NA
Q92665	270	0	NA	NA
Q92665	117	0	NA	NA
Q92665	89	0	NA	NA
Q92665	241	0	NA	NA
Q92665	197	0	NA	NA
Q92665	86	0	NA	NA
Q9P0L9	51	0	NA	NA
Q9P0L9	60	0	NA	NA
Q9P0L9	40	0	NA	NA
Q9P0L9	656	0	NA	NA
Q9P0L9	33	0	NA	NA
Q9P0L9	788	0	NA	NA
Q9P0L9	658	0	NA	NA
Q9P0L9	681	0	NA	NA
P58400	289	0	NA	NA
P58400	278	0	NA	NA
P58400	272	0	NA	NA
Q92738	635	0	NA	NA
Q92738	602	0	NA	NA
Q92738	577	0	NA	NA
Q92738	395	0	NA	NA
Q92738	5	0	NA	NA
Q92738	648	0	NA	NA
Q92738	373	1	Q12929.SH3_1	[LIG_SH3_4]
Q92738	827	0	NA	NA
Q08174	63	0	NA	NA
Q08174	25	0	NA	NA
Q08174	951	0	NA	NA
Q08174	919	0	NA	NA
Q08174	282	0	NA	NA
Q08174	302	0	NA	NA
Q08174	121	0	NA	NA
Q08174	1043	0	NA	NA
Q08174	903	0	NA	NA
Q08174	1022	0	NA	NA
Q08174	514	0	NA	NA
P35251	277	0	NA	NA
P35251	48	0	NA	NA
P35251	346	0	NA	NA
P35251	4	1	P12004.PCNA_C	[LIG_PCNA_PIPBox_1]
P35251	367	0	NA	NA
P35251	208	0	NA	NA
P35251	102	0	NA	NA
P35251	357	1	P11802.Pkinase	[MOD_GSK3_1]
Q08170	396	0	NA	NA
Q08170	338	0	NA	NA
Q08170	378	0	NA	NA
Q08170	197	0	NA	NA
Q08170	310	0	NA	NA
Q08170	289	0	NA	NA
Q08170	356	0	NA	NA
Q08170	260	0	NA	NA
Q08170	241	0	NA	NA
Q08170	411	0	NA	NA
Q08170	253	0	NA	NA
Q08170	399	0	NA	NA
Q08170	483	0	NA	NA
Q08170	441	0	NA	NA
Q08170	287	0	NA	NA
Q08170	275	0	NA	NA
O75427	39	0	NA	NA
O75427	338	0	NA	NA
O75427	333	0	NA	NA
O75427	519	0	NA	NA
O75427	405	0	NA	NA
O75427	394	0	NA	NA
O75427	458	0	NA	NA
O75427	493	0	NA	NA
O75426	3	0	NA	NA
Q92730	200	0	NA	NA
Q9H777	3	0	NA	NA
Q5TB80	216	0	NA	NA
Q5TB80	741	0	NA	NA
Q5TB80	553	0	NA	NA
Q5TB80	692	0	NA	NA
Q5TB80	344	0	NA	NA
Q5TB80	342	0	NA	NA
Q5TB80	549	0	NA	NA
Q5TB80	348	0	NA	NA
Q5TB80	910	0	NA	NA
Q5TB80	1154	0	NA	NA
Q5TB80	1130	0	NA	NA
Q5TB80	1116	0	NA	NA
Q5TB80	419	0	NA	NA
Q92736	3659	0	NA	NA
Q92736	403	0	NA	NA
Q92736	1886	0	NA	NA
Q92736	1885	0	NA	NA
P43026	57	0	NA	NA
P43026	92	0	NA	NA
P43026	393	0	NA	NA
P43026	117	0	NA	NA
P43026	130	0	NA	NA
P43026	166	0	NA	NA
P43026	101	0	NA	NA
Q6IQ19	166	0	NA	NA
Q6IQ19	238	0	NA	NA
Q6IQ19	233	0	NA	NA
Q6IQ16	386	0	NA	NA
Q5T2D3	395	0	NA	NA
Q5T2D3	190	0	NA	NA
Q5T2D3	333	0	NA	NA
Q5T2D3	378	0	NA	NA
Q5T2D3	347	0	NA	NA
Q5T2D3	341	0	NA	NA
Q5T2D3	321	0	NA	NA
P20138	198	0	NA	NA
P20138	317	0	NA	NA
P20138	80	0	NA	NA
P20138	343	0	NA	NA
P20138	300	0	NA	NA
P20138	331	0	NA	NA
P20138	304	0	NA	NA
P20138	305	0	NA	NA
P20138	242	0	NA	NA
P20138	243	0	NA	NA
P20138	357	0	NA	NA
P20138	294	0	NA	NA
P20132	8	0	NA	NA
Q8N2R8	410	0	NA	NA
Q8N2R8	297	0	NA	NA
Q8N2R8	328	0	NA	NA
Q8N2R8	249	0	NA	NA
Q8N2R8	293	0	NA	NA
P01009	40	0	NA	NA
P01008	73	0	NA	NA
Q8NGN4	306	0	NA	NA
O75398	560	0	NA	NA
Q13009	709	0	NA	NA
Q13009	158	0	NA	NA
Q13009	337	0	NA	NA
Q13009	136	0	NA	NA
Q13009	28	0	NA	NA
Q13009	1469	0	NA	NA
Q13009	327	0	NA	NA
Q13009	1030	0	NA	NA
Q13009	1010	6	Q13555.Pkinase , Q05655.Pkinase , P17252.Pkinase , P05129.Pkinase , P05771.Pkinase , Q02156.Pkinase	[MOD_CK2_1] [MOD_CK2_1] [MOD_CK2_1] [MOD_CK2_1] [MOD_CK2_1] [MOD_CK2_1]
Q13009	1012	0	NA	NA
Q13009	140	0	NA	NA
Q13009	301	0	NA	NA
Q13009	1516	0	NA	NA
Q13009	221	0	NA	NA
Q13009	155	0	NA	NA
Q13009	14	0	NA	NA
Q13009	1023	0	NA	NA
Q13009	949	0	NA	NA
Q13009	31	0	NA	NA
Q13009	1536	0	NA	NA
Q13009	1470	0	NA	NA
Q13009	1531	0	NA	NA
Q13009	1007	6	Q13555.Pkinase , Q05655.Pkinase , P17252.Pkinase , P05129.Pkinase , P05771.Pkinase , Q02156.Pkinase	[MOD_CK2_1] [MOD_CK2_1] [MOD_CK2_1] [MOD_CK2_1] [MOD_CK2_1] [MOD_CK2_1]
Q13009	1448	0	NA	NA
Q13009	1539	0	NA	NA
Q8IYD9	149	0	NA	NA
Q8IYD9	168	0	NA	NA
Q8IYD9	252	0	NA	NA
Q8IYD9	176	0	NA	NA
Q9Y4F9	452	0	NA	NA
Q9Y4F9	495	0	NA	NA
Q9Y4F9	520	0	NA	NA
Q9Y4F9	487	0	NA	NA
Q8IVD9	148	0	NA	NA
Q8IVD9	94	0	NA	NA
Q8IVD9	3	0	NA	NA
Q8IVD9	123	0	NA	NA
Q8IVD9	167	0	NA	NA
Q8IVD9	118	0	NA	NA
Q8IVD9	360	0	NA	NA
Q8TE68	457	0	NA	NA
Q8TE68	172	0	NA	NA
Q8TE68	4	0	NA	NA
Q8TE68	448	0	NA	NA
Q8TE68	208	0	NA	NA
Q8TE68	475	0	NA	NA
Q8TE68	539	0	NA	NA
Q9Y6I3	312	0	NA	NA
Q9Y6I3	271	0	NA	NA
Q9Y6I3	495	0	NA	NA
Q9Y6I3	421	0	NA	NA
Q9Y6I3	437	0	NA	NA
Q9Y6I3	409	0	NA	NA
Q9Y6I3	291	0	NA	NA
Q9Y4F1	884	0	NA	NA
Q9Y4F1	495	0	NA	NA
Q9Y4F1	398	0	NA	NA
Q9Y4F1	9	0	NA	NA
Q9Y4F1	8	0	NA	NA
Q9Y4F1	489	0	NA	NA
Q9Y4F1	17	0	NA	NA
Q9Y4F1	16	0	NA	NA
Q9Y4F1	902	0	NA	NA
Q9Y4F1	473	0	NA	NA
Q9Y4F1	411	0	NA	NA
Q8TE67	211	0	NA	NA
Q8TE67	165	0	NA	NA
Q8TE67	174	0	NA	NA
Q8TE67	24	0	NA	NA
Q8TE67	5	0	NA	NA
Q8TE67	7	0	NA	NA
Q8TE67	146	0	NA	NA
Q8TE67	389	0	NA	NA
Q8TE67	163	0	NA	NA
Q8TE67	516	0	NA	NA
Q9Y4F4	25	0	NA	NA
Q9Y4F4	1072	0	NA	NA
Q9Y4F4	873	0	NA	NA
Q9Y4F4	1430	0	NA	NA
Q9Y4F4	921	0	NA	NA
Q8TE60	191	0	NA	NA
Q8TE60	190	0	NA	NA
Q8TE60	231	0	NA	NA
Q8TE60	213	0	NA	NA
Q8TE60	201	0	NA	NA
Q8TE60	247	0	NA	NA
Q8TE60	220	0	NA	NA
Q8TE60	290	0	NA	NA
Q8N328	55	0	NA	NA
Q8N328	543	0	NA	NA
Q8N328	526	0	NA	NA
Q8N326	21	0	NA	NA
Q96R67	309	0	NA	NA
Q96R67	307	0	NA	NA
Q8N456	7	0	NA	NA
Q9P1V8	152	0	NA	NA
Q9P1V8	219	0	NA	NA
Q9P1V8	66	0	NA	NA
Q9P1V8	277	0	NA	NA
Q9P1V8	40	0	NA	NA
Q9P1V8	1	0	NA	NA
Q9P1V8	540	0	NA	NA
Q9P1V8	508	0	NA	NA
Q9P1V8	507	0	NA	NA
Q9P1V8	283	0	NA	NA
Q9P1V8	529	0	NA	NA
Q9P1V8	501	0	NA	NA
Q9P1V8	141	0	NA	NA
Q9P1V8	168	0	NA	NA
Q9P1V8	432	0	NA	NA
Q9P1V8	307	0	NA	NA
Q9P1V8	18	0	NA	NA
Q9P1V8	353	0	NA	NA
Q9P1V8	413	0	NA	NA
Q9P1V8	370	0	NA	NA
Q9P1V8	286	0	NA	NA
P46013	2964	0	NA	NA
P46013	1144	0	NA	NA
P46013	1145	0	NA	NA
P46013	2845	0	NA	NA
P46013	2842	0	NA	NA
P46013	1403	0	NA	NA
P46013	1787	0	NA	NA
P46013	3040	0	NA	NA
P46013	2486	0	NA	NA
P46013	1940	0	NA	NA
P46013	1778	0	NA	NA
P46013	1944	0	NA	NA
P46013	289	1	P05771.Pkinase	[MOD_PKA_2]
P46013	347	1	P05771.Pkinase	[MOD_ProDKin_1]
P46013	1095	0	NA	NA
P46013	1091	0	NA	NA
P46013	1791	0	NA	NA
P46013	677	0	NA	NA
P46013	1797	0	NA	NA
P46013	2073	0	NA	NA
P46013	1493	0	NA	NA
P46013	1951	0	NA	NA
P46013	2760	0	NA	NA
P46013	1497	0	NA	NA
P46013	1498	0	NA	NA
P46013	2503	0	NA	NA
P46013	1063	0	NA	NA
P46013	2994	0	NA	NA
P46013	3034	0	NA	NA
P46013	2258	0	NA	NA
P46013	2418	0	NA	NA
P46013	2796	0	NA	NA
P46013	290	1	P05771.Pkinase	[MOD_PKA_2]
P46013	1087	0	NA	NA
P46013	1085	0	NA	NA
P46013	2904	0	NA	NA
P46013	1120	0	NA	NA
P46013	3030	0	NA	NA
P46013	1328	0	NA	NA
P46013	315	0	NA	NA
P46013	1483	0	NA	NA
P46013	392	0	NA	NA
P46013	391	0	NA	NA
P46013	832	0	NA	NA
P46013	2308	0	NA	NA
P46013	2786	0	NA	NA
P46013	2781	0	NA	NA
P46013	2549	0	NA	NA
P46013	2664	0	NA	NA
P46013	2171	0	NA	NA
P46013	2262	0	NA	NA
P46013	1400	0	NA	NA
P46013	2669	0	NA	NA
P46013	854	0	NA	NA
P46013	2337	0	NA	NA
P46013	2607	0	NA	NA
P46013	304	0	NA	NA
P46013	1336	0	NA	NA
P46013	2608	0	NA	NA
P46013	1332	0	NA	NA
P46013	3150	0	NA	NA
P46013	1385	0	NA	NA
P46013	2835	0	NA	NA
P46013	104	0	NA	NA
P46013	2830	0	NA	NA
P46013	1727	0	NA	NA
P46013	1439	0	NA	NA
P46013	3092	0	NA	NA
P46013	2379	0	NA	NA
P46013	1247	0	NA	NA
P46013	1249	0	NA	NA
P46013	2376	0	NA	NA
P46013	2841	0	NA	NA
P46013	2290	0	NA	NA
P46013	2452	0	NA	NA
P46013	1876	0	NA	NA
P46013	1877	0	NA	NA
P46013	3007	0	NA	NA
P46013	1875	0	NA	NA
P46013	2196	0	NA	NA
P46013	2793	0	NA	NA
P46013	2389	0	NA	NA
P46013	170	0	NA	NA
P46013	977	0	NA	NA
P46013	1987	0	NA	NA
P46013	3217	0	NA	NA
P46013	1988	1	P05771.Pkinase	[MOD_ProDKin_1]
P46013	1500	1	P05771.Pkinase	[MOD_ProDKin_1]
P46013	2831	0	NA	NA
P46013	2363	0	NA	NA
P46013	3082	0	NA	NA
P46013	631	0	NA	NA
P46013	1806	0	NA	NA
P46013	2437	0	NA	NA
P46013	1863	0	NA	NA
P46013	1862	0	NA	NA
P46013	702	0	NA	NA
P46013	2188	0	NA	NA
P46013	1622	0	NA	NA
P46013	2211	0	NA	NA
P46013	2579	0	NA	NA
P46013	2025	0	NA	NA
P46013	2027	0	NA	NA
P46013	2023	0	NA	NA
P46013	2101	0	NA	NA
P46013	2107	0	NA	NA
P46013	2868	0	NA	NA
P46013	158	0	NA	NA
P46013	2631	1	P46013.FHA	[LIG_FHA_2]
P46013	1608	0	NA	NA
P46013	2945	0	NA	NA
P46013	1052	0	NA	NA
P46013	1817	0	NA	NA
P46013	2132	1	P05771.Pkinase	[MOD_PLK]
P46013	1057	0	NA	NA
P46013	2226	0	NA	NA
P46013	1059	0	NA	NA
P46013	3013	0	NA	NA
P46013	872	0	NA	NA
P46013	323	0	NA	NA
P46013	2743	0	NA	NA
P46013	1444	0	NA	NA
P46013	2030	0	NA	NA
P46013	1296	0	NA	NA
P46013	676	0	NA	NA
P46013	2926	0	NA	NA
P46013	2649	0	NA	NA
P46013	619	1	P05771.Pkinase	[MOD_PKA_2]
P46013	2720	0	NA	NA
P46013	3095	0	NA	NA
P46013	1968	0	NA	NA
P46013	1884	0	NA	NA
P46013	2332	0	NA	NA
P46013	948	0	NA	NA
P46013	1491	0	NA	NA
P46013	2128	0	NA	NA
P46013	2084	1	P05771.Pkinase	[MOD_ProDKin_1]
P46013	123	1	P05771.Pkinase	[MOD_PKA_2]
P46013	1176	0	NA	NA
P46013	3198	0	NA	NA
Q66K89	309	0	NA	NA
Q66K89	365	0	NA	NA
Q66K89	355	0	NA	NA
Q66K89	354	0	NA	NA
Q66K89	167	0	NA	NA
Q66K89	163	0	NA	NA
Q8WVD5	128	0	NA	NA
Q8WVD3	3	0	NA	NA
Q9NPG3	623	0	NA	NA
Q9NPG3	332	0	NA	NA
Q9NPG3	490	0	NA	NA
Q9NPG3	491	0	NA	NA
Q9NPG3	832	0	NA	NA
Q9NPG3	878	0	NA	NA
[truncated: 49,588 more rows]
