# Supplementary material for: Proteome-wide analysis of human disease mutations in short linear motifs: neglected players in cancer?
Source: Mol Biosyst. 2014 Jul 24;10(10):2626–42. doi: 10.1039/c4mb00290c (PMC4306509; doi:10.1039/c4mb00290c)
Supplement: Supplementary file 3 [file MB-010-C4mb00290c-s003.zip › Supplementary_file_14.tsv]

uniprotAcc	mutated_site	MD_interactions_affected_count	MD_interactions_affected	motifs
Q8TBF4	200	0	NA	NA
Q8TBF4	212	0	NA	NA
Q9NQ79	540	0	NA	NA
Q9NQ79	658	0	NA	NA
Q9NQ79	411	0	NA	NA
Q9NQ79	619	0	NA	NA
Q9NVL8	206	0	NA	NA
Q9NVL8	211	0	NA	NA
Q9NVL8	133	0	NA	NA
Q9NVL8	260	0	NA	NA
Q9NVL8	276	0	NA	NA
Q9NVL8	173	0	NA	NA
Q8TBF2	192	0	NA	NA
O75326	553	0	NA	NA
O75326	365	0	NA	NA
O75326	362	0	NA	NA
O75326	440	0	NA	NA
O75326	388	0	NA	NA
Q9NQ76	459	0	NA	NA
Q9NQ76	195	0	NA	NA
Q9NQ76	311	0	NA	NA
Q9NQ76	190	0	NA	NA
Q9NQ76	456	0	NA	NA
Q9NQ76	457	0	NA	NA
Q9NQ76	111	0	NA	NA
Q9NQ76	65	0	NA	NA
Q9NQ76	277	0	NA	NA
Q9NQ76	415	0	NA	NA
Q9NQ76	238	0	NA	NA
Q9NQ76	42	0	NA	NA
Q9NQ76	407	0	NA	NA
Q9NQ76	186	0	NA	NA
Q9NQ76	509	0	NA	NA
Q9NQ76	366	0	NA	NA
Q9NQ76	423	0	NA	NA
Q9NQ76	505	0	NA	NA
Q9NQ76	441	0	NA	NA
Q9NQ76	501	0	NA	NA
Q9NQ76	443	0	NA	NA
Q9NQ76	467	0	NA	NA
Q9NQ76	400	0	NA	NA
Q9NQ76	307	0	NA	NA
Q9NQ76	99	0	NA	NA
Q9NQ76	381	0	NA	NA
Q9NQ76	71	0	NA	NA
Q9NQ76	90	0	NA	NA
Q9NQ76	106	0	NA	NA
Q9NQ76	481	0	NA	NA
Q9NQ76	96	0	NA	NA
Q9NQ76	376	0	NA	NA
Q9NQ76	32	0	NA	NA
Q9NQ76	36	0	NA	NA
Q9NQ76	356	0	NA	NA
Q9NQ76	410	0	NA	NA
Q9NQ76	510	0	NA	NA
Q9NQ76	479	0	NA	NA
Q9NQ76	292	0	NA	NA
Q9NQ76	377	0	NA	NA
Q9NQ76	449	0	NA	NA
Q8TBF8	204	0	NA	NA
Q8TBF8	271	0	NA	NA
Q9NQ75	210	0	NA	NA
Q9NQ75	350	0	NA	NA
Q9NQ75	660	0	NA	NA
Q9NQ75	271	0	NA	NA
Q9NQ75	273	0	NA	NA
Q9NQ75	134	0	NA	NA
Q9NQ75	279	0	NA	NA
Q9NQ75	175	0	NA	NA
Q9NQ75	86	0	NA	NA
Q9NQ75	255	0	NA	NA
Q9NQ75	95	0	NA	NA
Q9NQ75	182	0	NA	NA
Q9NQ75	403	0	NA	NA
Q9NQ75	254	0	NA	NA
Q9NQ75	184	0	NA	NA
Q9NQ75	366	0	NA	NA
Q9NQ75	105	0	NA	NA
Q9NQ75	362	0	NA	NA
Q9NQ75	653	0	NA	NA
Q9NQ75	144	0	NA	NA
Q9NQ75	219	0	NA	NA
Q9NQ75	610	0	NA	NA
Q9NQ75	124	0	NA	NA
Q9NQ75	783	0	NA	NA
Q9NQ75	417	0	NA	NA
Q9NQ75	411	0	NA	NA
Q9NQ75	356	0	NA	NA
Q9NQ75	652	0	NA	NA
Q9NQ75	394	0	NA	NA
P20930	3921	0	NA	NA
P20930	3925	0	NA	NA
P20930	3258	0	NA	NA
P20930	1525	0	NA	NA
P20930	1942	0	NA	NA
P20930	1946	0	NA	NA
P20930	1947	0	NA	NA
P20930	3850	0	NA	NA
P20930	3851	0	NA	NA
P20930	811	0	NA	NA
P20930	349	0	NA	NA
P20930	3858	0	NA	NA
P20930	1799	0	NA	NA
P20930	2913	0	NA	NA
P20930	2915	0	NA	NA
P20930	1793	0	NA	NA
P20930	2853	0	NA	NA
P20930	711	0	NA	NA
P20930	1490	0	NA	NA
P20930	1492	0	NA	NA
P20930	1493	0	NA	NA
P20930	1496	0	NA	NA
P20930	1498	0	NA	NA
P20930	3203	0	NA	NA
P20930	660	0	NA	NA
P20930	1700	0	NA	NA
P20930	1063	0	NA	NA
P20930	2310	0	NA	NA
P20930	2311	0	NA	NA
P20930	296	0	NA	NA
P20930	2074	0	NA	NA
P20930	292	0	NA	NA
P20930	293	0	NA	NA
P20930	290	0	NA	NA
P20930	595	0	NA	NA
P20930	594	0	NA	NA
P20930	1120	0	NA	NA
P20930	1121	0	NA	NA
P20930	3778	0	NA	NA
P20930	1088	0	NA	NA
P20930	2829	0	NA	NA
P20930	2824	0	NA	NA
P20930	279	0	NA	NA
P20930	3676	0	NA	NA
P20930	2823	0	NA	NA
P20930	3384	0	NA	NA
P20930	2540	0	NA	NA
P20930	3382	0	NA	NA
P20930	2545	0	NA	NA
P20930	3662	0	NA	NA
P20930	1104	0	NA	NA
P20930	2985	0	NA	NA
P20930	3389	0	NA	NA
P20930	524	0	NA	NA
P20930	1019	0	NA	NA
P20930	522	0	NA	NA
P20930	2262	0	NA	NA
P20930	2260	0	NA	NA
P20930	1400	0	NA	NA
P20930	1010	0	NA	NA
P20930	529	0	NA	NA
P20930	3581	0	NA	NA
P20930	1236	0	NA	NA
P20930	2444	0	NA	NA
P20930	3587	0	NA	NA
P20930	1335	0	NA	NA
P20930	441	0	NA	NA
P20930	1336	0	NA	NA
P20930	446	0	NA	NA
P20930	1333	0	NA	NA
P20930	501	0	NA	NA
P20930	109	0	NA	NA
P20930	105	0	NA	NA
P20930	906	0	NA	NA
P20930	905	0	NA	NA
P20930	1843	0	NA	NA
P20930	2510	0	NA	NA
P20930	1847	0	NA	NA
P20930	3090	0	NA	NA
P20930	645	0	NA	NA
P20930	1244	0	NA	NA
P20930	438	0	NA	NA
P20930	646	0	NA	NA
P20930	2167	0	NA	NA
P20930	3099	0	NA	NA
P20930	2161	0	NA	NA
P20930	433	0	NA	NA
P20930	1539	0	NA	NA
P20930	2162	0	NA	NA
P20930	3121	0	NA	NA
P20930	3809	0	NA	NA
P20930	338	0	NA	NA
P20930	3254	0	NA	NA
P20930	336	0	NA	NA
P20930	1904	0	NA	NA
P20930	3297	0	NA	NA
P20930	853	0	NA	NA
P20930	3899	0	NA	NA
P20930	3892	0	NA	NA
P20930	3891	0	NA	NA
P20930	99	0	NA	NA
P20930	1623	0	NA	NA
P20930	1621	0	NA	NA
P20930	1995	0	NA	NA
P20930	1994	0	NA	NA
P20930	1624	0	NA	NA
P20930	3208	0	NA	NA
P20930	3969	0	NA	NA
P20930	740	0	NA	NA
P20930	2864	0	NA	NA
P20930	2867	0	NA	NA
P20930	2912	0	NA	NA
P20930	1050	0	NA	NA
P20930	1051	0	NA	NA
P20930	1057	0	NA	NA
P20930	2226	0	NA	NA
P20930	1059	0	NA	NA
P20930	2348	0	NA	NA
P20930	2221	0	NA	NA
P20930	1	0	NA	NA
P20930	1690	0	NA	NA
P20930	1755	0	NA	NA
P20930	715	0	NA	NA
P20930	1177	0	NA	NA
P20930	1174	0	NA	NA
P20930	142	0	NA	NA
P20930	613	0	NA	NA
P20930	1276	0	NA	NA
P20930	149	0	NA	NA
P20930	3709	0	NA	NA
P20930	1795	0	NA	NA
P20930	1885	0	NA	NA
P20930	1882	0	NA	NA
P20930	2123	0	NA	NA
P20930	2089	0	NA	NA
P20930	1282	0	NA	NA
P20930	2129	0	NA	NA
P20930	947	0	NA	NA
P20930	2342	0	NA	NA
P20930	942	0	NA	NA
P20930	3111	0	NA	NA
P20930	941	0	NA	NA
P20930	1470	0	NA	NA
P20930	2532	0	NA	NA
P20930	684	0	NA	NA
P20930	2535	0	NA	NA
P20930	2712	0	NA	NA
P20930	1300	0	NA	NA
P20930	1303	0	NA	NA
P20930	1309	0	NA	NA
P20930	873	0	NA	NA
P20930	3416	0	NA	NA
P20930	495	0	NA	NA
P20930	496	0	NA	NA
P20930	497	0	NA	NA
P20930	3418	0	NA	NA
P20930	1832	0	NA	NA
P20930	1830	0	NA	NA
P20930	2407	0	NA	NA
P20930	2156	0	NA	NA
P20930	2157	0	NA	NA
P20930	2151	0	NA	NA
P20930	2401	0	NA	NA
P20930	2014	0	NA	NA
P20930	2159	0	NA	NA
P20930	935	0	NA	NA
P20930	628	0	NA	NA
P20930	3939	0	NA	NA
P20930	3938	0	NA	NA
P20930	3936	0	NA	NA
P20930	3241	0	NA	NA
P20930	3240	0	NA	NA
P20930	3244	0	NA	NA
P20930	829	0	NA	NA
P20930	826	0	NA	NA
P20930	822	0	NA	NA
P20930	2905	0	NA	NA
P20930	3915	0	NA	NA
P20930	3304	0	NA	NA
P20930	3305	0	NA	NA
P20930	3303	0	NA	NA
P20930	1712	0	NA	NA
P20930	2304	0	NA	NA
P20930	1879	0	NA	NA
P20930	3665	0	NA	NA
P20930	587	0	NA	NA
P20930	1138	0	NA	NA
P20930	582	0	NA	NA
P20930	581	0	NA	NA
P20930	1130	0	NA	NA
P20930	3742	0	NA	NA
P20930	2286	0	NA	NA
P20930	1134	0	NA	NA
P20930	3153	0	NA	NA
P20930	1982	0	NA	NA
P20930	615	0	NA	NA
P20930	2833	0	NA	NA
P20930	3391	0	NA	NA
P20930	1437	0	NA	NA
P20930	1434	0	NA	NA
P20930	2579	0	NA	NA
P20930	519	0	NA	NA
P20930	1007	0	NA	NA
P20930	622	0	NA	NA
P20930	1221	0	NA	NA
P20930	2455	0	NA	NA
P20930	2454	0	NA	NA
P20930	2457	0	NA	NA
P20930	2456	0	NA	NA
P20930	1344	0	NA	NA
P20930	3825	0	NA	NA
P20930	1877	0	NA	NA
P20930	1874	0	NA	NA
P20930	1875	0	NA	NA
P20930	172	0	NA	NA
P20930	171	0	NA	NA
P20930	170	0	NA	NA
P20930	2882	0	NA	NA
P20930	2055	0	NA	NA
P20930	971	0	NA	NA
P20930	2885	0	NA	NA
P20930	3694	0	NA	NA
P20930	979	0	NA	NA
P20930	3089	0	NA	NA
P20930	650	0	NA	NA
P20930	194	0	NA	NA
P20930	3085	0	NA	NA
P20930	2113	0	NA	NA
P20930	2115	0	NA	NA
P20930	3878	0	NA	NA
P20930	3870	0	NA	NA
P20930	3871	0	NA	NA
P20930	3875	0	NA	NA
P20930	1918	0	NA	NA
P20930	3525	0	NA	NA
P20930	3520	0	NA	NA
P20930	3287	0	NA	NA
P20930	3283	0	NA	NA
P20930	3445	0	NA	NA
P20930	865	0	NA	NA
P20930	946	0	NA	NA
P20930	2755	0	NA	NA
P20930	2758	0	NA	NA
P20930	2759	0	NA	NA
P20930	883	0	NA	NA
P20930	882	0	NA	NA
P20930	880	0	NA	NA
P20930	3902	0	NA	NA
P20930	884	0	NA	NA
P20930	2086	0	NA	NA
P20930	889	0	NA	NA
P20930	888	0	NA	NA
P20930	3234	0	NA	NA
P20930	3235	0	NA	NA
P20930	1614	0	NA	NA
P20930	3239	0	NA	NA
P20930	1960	0	NA	NA
P20930	1613	0	NA	NA
P20930	1610	0	NA	NA
P20930	323	0	NA	NA
P20930	326	0	NA	NA
P20930	775	0	NA	NA
P20930	203	0	NA	NA
P20930	771	0	NA	NA
P20930	773	0	NA	NA
P20930	3620	0	NA	NA
P20930	3623	0	NA	NA
P20930	3624	0	NA	NA
P20930	3355	0	NA	NA
P20930	836	0	NA	NA
P20930	2333	0	NA	NA
P20930	2339	0	NA	NA
P20930	1049	0	NA	NA
P20930	1681	0	NA	NA
P20930	1683	0	NA	NA
P20930	1760	0	NA	NA
P20930	1761	0	NA	NA
P20930	1767	0	NA	NA
P20930	3717	0	NA	NA
P20930	3711	0	NA	NA
P20930	1144	0	NA	NA
P20930	3492	0	NA	NA
P20930	1265	0	NA	NA
P20930	1264	0	NA	NA
P20930	3659	0	NA	NA
P20930	2098	0	NA	NA
P20930	3128	0	NA	NA
P20930	2526	0	NA	NA
P20930	3123	0	NA	NA
P20930	699	0	NA	NA
P20930	1468	0	NA	NA
P20930	544	0	NA	NA
P20930	1464	0	NA	NA
P20930	994	0	NA	NA
P20930	1315	0	NA	NA
P20930	2460	0	NA	NA
P20930	999	0	NA	NA
P20930	998	0	NA	NA
P20930	127	0	NA	NA
P20930	3409	0	NA	NA
P20930	129	0	NA	NA
P20930	1823	0	NA	NA
P20930	2068	0	NA	NA
P20930	2410	0	NA	NA
P20930	417	0	NA	NA
P20930	2415	0	NA	NA
P20930	2142	0	NA	NA
P20930	2416	0	NA	NA
P20930	920	0	NA	NA
P20930	2064	0	NA	NA
P20930	2067	0	NA	NA
P20930	3827	0	NA	NA
P20930	319	0	NA	NA
P20930	316	0	NA	NA
P20930	3829	0	NA	NA
P20930	3828	0	NA	NA
P20930	1920	0	NA	NA
P20930	3278	0	NA	NA
P20930	3279	0	NA	NA
P20930	3474	0	NA	NA
P20930	3477	0	NA	NA
P20930	3579	0	NA	NA
P20930	3586	0	NA	NA
P20930	3574	0	NA	NA
P20930	838	0	NA	NA
P20930	2664	0	NA	NA
P20930	366	0	NA	NA
P20930	365	0	NA	NA
P20930	2760	0	NA	NA
P20930	2936	0	NA	NA
P20930	1330	0	NA	NA
P20930	387	0	NA	NA
P20930	3315	0	NA	NA
P20930	1644	0	NA	NA
P20930	786	0	NA	NA
P20930	781	0	NA	NA
P20930	1728	0	NA	NA
P20930	788	0	NA	NA
P20930	3759	0	NA	NA
P20930	579	0	NA	NA
P20930	3753	0	NA	NA
P20930	3755	0	NA	NA
P20930	574	0	NA	NA
P20930	2190	0	NA	NA
P20930	2198	0	NA	NA
P20930	2806	0	NA	NA
P20930	2201	0	NA	NA
P20930	885	0	NA	NA
P20930	2207	0	NA	NA
P20930	2561	0	NA	NA
P20930	2560	0	NA	NA
P20930	1580	0	NA	NA
P20930	2565	0	NA	NA
P20930	938	0	NA	NA
P20930	508	0	NA	NA
P20930	738	0	NA	NA
P20930	1030	0	NA	NA
P20930	1036	0	NA	NA
P20930	1037	0	NA	NA
P20930	1034	0	NA	NA
P20930	2018	0	NA	NA
P20930	630	0	NA	NA
P20930	1213	0	NA	NA
P20930	1358	0	NA	NA
P20930	2581	0	NA	NA
P20930	1215	0	NA	NA
P20930	1353	0	NA	NA
P20930	1376	0	NA	NA
P20930	461	0	NA	NA
P20930	402	0	NA	NA
P20930	1863	0	NA	NA
P20930	1203	0	NA	NA
P20930	165	0	NA	NA
P20930	966	0	NA	NA
P20930	3688	0	NA	NA
P20930	960	0	NA	NA
P20930	782	0	NA	NA
P20930	963	0	NA	NA
P20930	2897	0	NA	NA
P20930	2891	0	NA	NA
P20930	2892	0	NA	NA
P20930	1456	0	NA	NA
P20930	1519	0	NA	NA
P20930	1517	0	NA	NA
P20930	1511	0	NA	NA
P20930	1108	0	NA	NA
P20930	3868	0	NA	NA
P20930	1095	0	NA	NA
P20930	3863	0	NA	NA
P20930	3862	0	NA	NA
P20930	3865	0	NA	NA
P20930	3864	0	NA	NA
P20930	3439	0	NA	NA
P20930	1811	0	NA	NA
P20930	3435	0	NA	NA
P20930	2037	0	NA	NA
P20930	2030	0	NA	NA
P20930	2802	0	NA	NA
P20930	1532	0	NA	NA
P20930	890	0	NA	NA
P20930	892	0	NA	NA
P20930	1531	0	NA	NA
P20930	3911	0	NA	NA
P20930	897	0	NA	NA
P20930	3545	0	NA	NA
P20930	1601	0	NA	NA
P20930	1971	0	NA	NA
P20930	801	0	NA	NA
P20930	768	0	NA	NA
P20930	769	0	NA	NA
P20930	1781	0	NA	NA
P20930	3320	0	NA	NA
P20930	3329	0	NA	NA
P20930	1777	0	NA	NA
P20930	1077	0	NA	NA
P20930	2328	0	NA	NA
P20930	288	0	NA	NA
P20930	1678	0	NA	NA
P20930	1676	0	NA	NA
P20930	3488	0	NA	NA
P20930	1158	0	NA	NA
P20930	3483	0	NA	NA
P20930	1099	0	NA	NA
P20930	673	0	NA	NA
P20930	3644	0	NA	NA
P20930	2555	0	NA	NA
P20930	2497	0	NA	NA
P20930	535	0	NA	NA
P20930	532	0	NA	NA
P20930	2259	0	NA	NA
P20930	530	0	NA	NA
P20930	3568	0	NA	NA
P20930	538	0	NA	NA
P20930	1323	0	NA	NA
P20930	2475	0	NA	NA
P20930	2474	0	NA	NA
P20930	1324	0	NA	NA
P20930	2772	0	NA	NA
P20930	3166	0	NA	NA
P20930	3681	0	NA	NA
P20930	2784	0	NA	NA
P20930	2782	0	NA	NA
P20930	1852	0	NA	NA
P20930	2788	0	NA	NA
P20930	1856	0	NA	NA
P20930	1256	0	NA	NA
P20930	2538	0	NA	NA
P20930	2078	0	NA	NA
P20930	1251	0	NA	NA
P20930	2178	0	NA	NA
P20930	912	0	NA	NA
P20930	309	0	NA	NA
P20930	3816	0	NA	NA
P20930	3117	0	NA	NA
P20930	3814	0	NA	NA
P20930	3957	0	NA	NA
P20930	3263	0	NA	NA
P20930	1937	0	NA	NA
P20930	3268	0	NA	NA
P20930	847	0	NA	NA
P20930	3460	0	NA	NA
P20930	3504	0	NA	NA
P20930	3469	0	NA	NA
P20930	2208	0	NA	NA
P20930	1586	0	NA	NA
P20930	1987	0	NA	NA
P20930	3172	0	NA	NA
P20930	3210	0	NA	NA
P20930	1980	0	NA	NA
P20930	3218	0	NA	NA
P20930	1736	0	NA	NA
P20930	3603	0	NA	NA
P20930	752	0	NA	NA
P20930	3600	0	NA	NA
P20930	757	0	NA	NA
P20930	759	0	NA	NA
P20930	2586	0	NA	NA
P20930	2183	0	NA	NA
P20930	1592	0	NA	NA
P20930	2188	0	NA	NA
P20930	2210	0	NA	NA
P20930	1187	0	NA	NA
P20930	1184	0	NA	NA
P20930	2218	0	NA	NA
P20930	3372	0	NA	NA
P20930	3370	0	NA	NA
P20930	1746	0	NA	NA
P20930	1747	0	NA	NA
P20930	1742	0	NA	NA
P20930	150	0	NA	NA
P20930	1167	0	NA	NA
P20930	155	0	NA	NA
P20930	156	0	NA	NA
P20930	2430	0	NA	NA
P20930	1201	0	NA	NA
P20930	2081	0	NA	NA
P20930	1898	0	NA	NA
P20930	3735	0	NA	NA
P20930	3108	0	NA	NA
P20930	2133	0	NA	NA
P20930	953	0	NA	NA
P20930	2139	0	NA	NA
P20930	1447	0	NA	NA
P20930	1113	0	NA	NA
P20930	3194	0	NA	NA
P20930	1560	0	NA	NA
P20930	1567	0	NA	NA
P20930	466	0	NA	NA
P20930	1206	0	NA	NA
P20930	2425	0	NA	NA
P20930	488	0	NA	NA
P20930	485	0	NA	NA
P20930	484	0	NA	NA
P20930	480	0	NA	NA
P20930	3783	0	NA	NA
P20930	3781	0	NA	NA
P20930	1803	0	NA	NA
P20930	1365	0	NA	NA
P20930	476	0	NA	NA
P20930	2007	0	NA	NA
P20930	2005	0	NA	NA
P20930	1369	0	NA	NA
P20933	1	0	NA	NA
P20933	193	0	NA	NA
P20936	135	0	NA	NA
P20936	194	0	NA	NA
P20936	146	0	NA	NA
P20936	147	0	NA	NA
Q9NZV5	161	0	NA	NA
P83859	109	0	NA	NA
P83859	99	0	NA	NA
P83859	89	0	NA	NA
Q15573	5	0	NA	NA
Q15573	4	0	NA	NA
Q15573	445	0	NA	NA
Q15572	624	0	NA	NA
Q15572	749	0	NA	NA
Q15572	3	0	NA	NA
Q15572	845	0	NA	NA
Q15572	728	0	NA	NA
Q9NXR8	198	0	NA	NA
Q9NXR8	159	0	NA	NA
Q9NXR8	322	0	NA	NA
Q9NXR8	343	0	NA	NA
Q9NXR8	188	0	NA	NA
Q9NXR8	123	0	NA	NA
Q9NXR8	168	0	NA	NA
Q9H1Y0	230	0	NA	NA
Q4VXU2	451	0	NA	NA
Q4VXU2	473	0	NA	NA
Q4VXU2	614	0	NA	NA
Q4VXU2	422	0	NA	NA
Q4VXU2	479	0	NA	NA
Q68DE3	1788	0	NA	NA
Q68DE3	2094	0	NA	NA
Q68DE3	1549	0	NA	NA
Q68DE3	1379	0	NA	NA
Q68DE3	2016	0	NA	NA
Q68DE3	1671	0	NA	NA
Q68DE3	1096	0	NA	NA
Q68DE3	1955	0	NA	NA
Q68DE3	1493	0	NA	NA
Q68DE3	1069	0	NA	NA
Q68DE3	1553	0	NA	NA
Q68DE3	1557	0	NA	NA
Q68DE3	2141	0	NA	NA
Q68DE3	1668	0	NA	NA
Q68DE3	1385	0	NA	NA
Q68DE3	2063	0	NA	NA
Q68DE3	988	0	NA	NA
Q68DE3	1084	0	NA	NA
Q68DE3	1326	0	NA	NA
Q68DE3	1920	0	NA	NA
Q68DE3	1715	0	NA	NA
Q68DE3	1455	0	NA	NA
Q68DE3	3	0	NA	NA
Q68DE3	1015	0	NA	NA
Q68DE3	1016	0	NA	NA
Q68DE3	911	0	NA	NA
Q68DE3	448	0	NA	NA
Q68DE3	1339	0	NA	NA
Q68DE3	1335	0	NA	NA
Q68DE3	1422	0	NA	NA
Q68DE3	1435	0	NA	NA
Q68DE3	1843	0	NA	NA
Q68DE3	1534	0	NA	NA
Q68DE3	451	0	NA	NA
Q68DE3	1343	0	NA	NA
Q68DE3	1876	0	NA	NA
Q68DE3	1871	0	NA	NA
Q68DE3	2052	0	NA	NA
Q68DE3	1587	0	NA	NA
Q68DE3	1507	0	NA	NA
Q68DE3	6	0	NA	NA
Q68DE3	2112	0	NA	NA
Q68DE3	1218	0	NA	NA
Q68DE3	567	0	NA	NA
Q68DE3	160	0	NA	NA
Q68DE3	1991	0	NA	NA
Q68DE3	1188	0	NA	NA
Q68DE3	1998	0	NA	NA
Q68DE3	1456	0	NA	NA
Q68DE3	1519	0	NA	NA
Q68DE3	1745	0	NA	NA
Q68DE3	883	0	NA	NA
Q68DE3	555	0	NA	NA
Q68DE3	554	0	NA	NA
Q68DE3	1198	0	NA	NA
Q68DE3	2138	0	NA	NA
Q68DE3	1290	0	NA	NA
Q68DE3	1753	0	NA	NA
Q68DE3	2039	0	NA	NA
Q68DE3	1171	0	NA	NA
Q68DE3	1042	0	NA	NA
Q68DE3	1768	0	NA	NA
Q68DE3	1362	0	NA	NA
Q00535	292	0	NA	NA
Q00534	322	0	NA	NA
Q00537	176	0	NA	NA
Q00537	26	0	NA	NA
Q00537	2	0	NA	NA
Q00537	6	0	NA	NA
Q00537	39	0	NA	NA
Q00537	106	0	NA	NA
Q00536	112	0	NA	NA
Q00536	46	0	NA	NA
Q00536	45	0	NA	NA
Q00536	9	0	NA	NA
Q00536	102	0	NA	NA
Q00536	107	0	NA	NA
Q00536	50	0	NA	NA
Q00536	35	0	NA	NA
Q00536	479	0	NA	NA
Q9NXR5	314	0	NA	NA
Q9NXR5	332	0	NA	NA
Q96J66	767	0	NA	NA
Q96J66	50	0	NA	NA
Q96J66	782	0	NA	NA
Q96J66	743	0	NA	NA
Q9UBM8	339	0	NA	NA
Q9UBM8	326	0	NA	NA
Q86U70	317	0	NA	NA
Q86U70	41	0	NA	NA
Q86U70	370	0	NA	NA
Q86U70	293	0	NA	NA
Q86U70	359	1	Q9Y616.Pkinase	[MOD_CK2_1]
O00241	156	0	NA	NA
O00241	259	0	NA	NA
O00716	463	0	NA	NA
O00716	2	0	NA	NA
O00716	162	0	NA	NA
O00716	389	0	NA	NA
O00716	376	0	NA	NA
Q6VAB6	622	0	NA	NA
Q6VAB6	339	0	NA	NA
Q6VAB6	179	0	NA	NA
Q6VAB6	336	0	NA	NA
Q6VAB6	316	0	NA	NA
Q6VAB6	965	0	NA	NA
Q6VAB6	270	0	NA	NA
Q6VAB6	627	0	NA	NA
Q6VAB6	251	0	NA	NA
Q6VAB6	256	0	NA	NA
Q6VAB6	257	0	NA	NA
Q6VAB6	491	0	NA	NA
Q6VAB6	523	1	P41279.Pkinase	[MOD_CK1_1]
Q6VAB6	348	0	NA	NA
Q6VAB6	630	0	NA	NA
Q6VAB6	293	1	P41279.Pkinase	[MOD_ProDKin_1]
Q6VAB6	168	0	NA	NA
Q6VAB6	221	0	NA	NA
Q6VAB6	961	0	NA	NA
Q6VAB6	969	0	NA	NA
Q6VAB6	295	0	NA	NA
Q9UBM1	217	0	NA	NA
Q9UBM1	212	0	NA	NA
Q9UBM1	224	0	NA	NA
Q9UBM4	27	0	NA	NA
Q9UBM4	32	0	NA	NA
Q9UBM4	102	0	NA	NA
Q9UBM4	90	0	NA	NA
Q9UBM4	294	0	NA	NA
Q7Z3T1	312	0	NA	NA
P40424	338	0	NA	NA
P40424	21	0	NA	NA
P40424	327	0	NA	NA
P40424	328	0	NA	NA
P40424	425	0	NA	NA
P40424	389	0	NA	NA
P40424	96	0	NA	NA
P40424	411	0	NA	NA
P40424	412	0	NA	NA
P40425	14	0	NA	NA
P40425	44	0	NA	NA
P40425	103	0	NA	NA
P40426	331	0	NA	NA
P40426	429	0	NA	NA
P40426	368	0	NA	NA
P40426	421	0	NA	NA
P40426	105	0	NA	NA
P40426	35	0	NA	NA
P40426	417	0	NA	NA
P40426	412	0	NA	NA
P40426	430	0	NA	NA
Q71RG4	124	0	NA	NA
Q71RG4	162	0	NA	NA
Q7Z3T8	945	0	NA	NA
Q7Z3T8	559	0	NA	NA
Q7Z3T8	884	0	NA	NA
Q7Z3T8	949	0	NA	NA
Q7Z3T8	831	0	NA	NA
Q7Z3T8	917	0	NA	NA
Q7Z3T8	688	0	NA	NA
Q7Z3T8	896	0	NA	NA
Q7Z3T8	77	0	NA	NA
Q7Z3T8	342	0	NA	NA
Q7Z3T8	21	0	NA	NA
Q7Z3T8	924	0	NA	NA
Q7Z3T8	942	0	NA	NA
Q7Z3T8	925	0	NA	NA
Q7Z3T8	472	0	NA	NA
Q7Z3T8	820	0	NA	NA
A6H8Z2	199	0	NA	NA
A6H8Z2	21	0	NA	NA
A6H8Z2	23	0	NA	NA
A6H8Z2	31	0	NA	NA
A6H8Z2	29	0	NA	NA
A6H8Z2	383	0	NA	NA
A6H8Z2	390	0	NA	NA
A6H8Z2	175	0	NA	NA
A6H8Z2	173	0	NA	NA
A6H8Z2	204	0	NA	NA
Q9H2I8	196	0	NA	NA
Q9H2I8	165	0	NA	NA
P08842	353	0	NA	NA
P48960	821	0	NA	NA
P45844	384	0	NA	NA
P05386	103	0	NA	NA
P05387	92	0	NA	NA
P02760	217	0	NA	NA
P02760	349	0	NA	NA
P02765	278	0	NA	NA
P02765	284	0	NA	NA
P02765	261	0	NA	NA
P02765	340	0	NA	NA
P02765	279	0	NA	NA
P02765	296	0	NA	NA
P02765	297	0	NA	NA
P02765	269	0	NA	NA
P02765	285	0	NA	NA
Q9UQ07	311	0	NA	NA
Q9UQ07	398	0	NA	NA
Q9UQ07	322	0	NA	NA
Q9UQ07	409	0	NA	NA
Q9UQ05	797	0	NA	NA
Q9UQ05	796	0	NA	NA
Q9UQ05	839	0	NA	NA
Q9UQ05	186	0	NA	NA
Q9UQ05	1011	0	NA	NA
Q9UQ05	166	0	NA	NA
Q9UQ05	160	0	NA	NA
Q9UQ05	148	0	NA	NA
Q9UQ05	169	0	NA	NA
Q9UJ70	145	0	NA	NA
Q9UJ71	36	0	NA	NA
Q9UJ71	24	0	NA	NA
Q9UJ71	10	0	NA	NA
Q15166	305	0	NA	NA
Q9UJ78	53	0	NA	NA
Q9UJ78	98	0	NA	NA
Q9UJ78	221	0	NA	NA
B2RXH2	100	0	NA	NA
B2RXH2	491	0	NA	NA
B2RXH2	499	0	NA	NA
O15254	5	0	NA	NA
O15254	7	0	NA	NA
Q86WA8	591	0	NA	NA
Q86WA8	603	0	NA	NA
Q86WA8	5	0	NA	NA
Q86WA8	613	0	NA	NA
Q86WA8	260	0	NA	NA
Q86WA8	267	0	NA	NA
P60153	60	0	NA	NA
B9A064	15	0	NA	NA
B9A064	206	0	NA	NA
P41180	1077	0	NA	NA
P41180	935	0	NA	NA
P41180	996	0	NA	NA
P41180	923	0	NA	NA
P41180	980	0	NA	NA
P41180	981	0	NA	NA
P41180	894	0	NA	NA
P41180	910	0	NA	NA
P41180	1015	0	NA	NA
P41180	1017	0	NA	NA
P41180	902	2	P05771.Pkinase , P05129.Pkinase	[MOD_PKA_1] [MOD_PKA_1]
P41180	1005	0	NA	NA
P41180	979	0	NA	NA
P41180	1032	0	NA	NA
P41180	961	0	NA	NA
P41180	958	0	NA	NA
P41180	896	2	P05771.Pkinase , P05129.Pkinase	[MOD_PKA_1] [MOD_PKA_1]
P41180	898	2	P05771.Pkinase , P05129.Pkinase	[MOD_PKA_1] [MOD_PKA_1]
P41180	1041	0	NA	NA
Q86XA0	190	0	NA	NA
P29400	1305	0	NA	NA
P29400	1268	0	NA	NA
P29400	1145	0	NA	NA
P29400	666	0	NA	NA
P29400	132	0	NA	NA
P29400	135	0	NA	NA
P29400	138	0	NA	NA
P29400	491	0	NA	NA
P29400	1070	0	NA	NA
P29400	405	0	NA	NA
P29400	1375	0	NA	NA
P29400	1376	0	NA	NA
P29400	811	0	NA	NA
P29400	1466	0	NA	NA
P29400	1460	0	NA	NA
P29400	286	0	NA	NA
P29400	1095	0	NA	NA
P29400	990	0	NA	NA
P29400	1098	0	NA	NA
P29400	91	0	NA	NA
P29400	58	0	NA	NA
P29400	828	0	NA	NA
P29400	827	0	NA	NA
P29400	826	0	NA	NA
P29400	925	0	NA	NA
P29400	1083	0	NA	NA
P29400	597	0	NA	NA
P29400	317	0	NA	NA
P29400	391	0	NA	NA
P29400	274	0	NA	NA
P29400	394	0	NA	NA
P29400	279	0	NA	NA
P29400	85	0	NA	NA
P29400	773	0	NA	NA
P29400	1257	0	NA	NA
P29400	369	0	NA	NA
P29400	914	0	NA	NA
P29400	1407	0	NA	NA
P29400	426	0	NA	NA
P29400	1335	0	NA	NA
P29400	1239	0	NA	NA
P29400	1330	0	NA	NA
P29400	246	0	NA	NA
P29400	243	0	NA	NA
P29400	444	0	NA	NA
P29400	1430	0	NA	NA
P29400	848	0	NA	NA
P29400	1243	0	NA	NA
P29400	383	0	NA	NA
P29400	438	0	NA	NA
P29400	511	0	NA	NA
P29400	437	0	NA	NA
P29400	513	0	NA	NA
P29400	307	0	NA	NA
P29400	623	0	NA	NA
P29400	1224	0	NA	NA
P29400	627	0	NA	NA
P29400	1343	0	NA	NA
P29400	331	0	NA	NA
P29400	1345	0	NA	NA
P29400	332	0	NA	NA
P29400	258	0	NA	NA
P29400	250	0	NA	NA
P29400	1421	0	NA	NA
P29400	730	0	NA	NA
P29400	1359	0	NA	NA
P29400	1211	0	NA	NA
P29400	756	0	NA	NA
P29400	545	0	NA	NA
P29400	1354	0	NA	NA
P29400	99	0	NA	NA
P29400	227	0	NA	NA
P29400	504	0	NA	NA
P29400	163	0	NA	NA
P29400	1025	0	NA	NA
P29400	1021	0	NA	NA
P29400	963	0	NA	NA
P29400	1184	0	NA	NA
P29400	866	0	NA	NA
P29400	726	0	NA	NA
P29400	397	0	NA	NA
P29400	728	0	NA	NA
P29400	605	0	NA	NA
P29400	1165	0	NA	NA
P29400	606	0	NA	NA
P29400	154	0	NA	NA
P29400	602	0	NA	NA
P29400	788	0	NA	NA
P29400	1202	0	NA	NA
P29400	1204	0	NA	NA
P29400	878	0	NA	NA
P29400	1114	0	NA	NA
P29400	892	0	NA	NA
P29400	647	0	NA	NA
P29400	1171	0	NA	NA
P29400	612	0	NA	NA
P29400	419	0	NA	NA
P29400	74	0	NA	NA
P29400	484	0	NA	NA
P29400	1044	0	NA	NA
P29400	941	0	NA	NA
P29400	1470	0	NA	NA
P29400	808	0	NA	NA
P29400	805	0	NA	NA
P29400	350	0	NA	NA
P29400	479	0	NA	NA
Q9H0S4	455	0	NA	NA
P39023	395	0	NA	NA
P39023	1	0	NA	NA
P29122	669	0	NA	NA
P29122	668	0	NA	NA
P29122	219	0	NA	NA
P29122	236	0	NA	NA
P29122	674	0	NA	NA
P29122	316	0	NA	NA
Q2VWP7	1148	0	NA	NA
Q2VWP7	985	0	NA	NA
Q2VWP7	718	0	NA	NA
Q2VWP7	1111	0	NA	NA
Q2VWP7	1131	0	NA	NA
Q2VWP7	715	0	NA	NA
Q2VWP7	992	0	NA	NA
Q2VWP7	1099	0	NA	NA
Q2VWP7	1135	0	NA	NA
Q2VWP7	1095	0	NA	NA
Q2VWP7	1127	0	NA	NA
Q2VWP7	524	0	NA	NA
Q2VWP7	1122	0	NA	NA
Q01118	27	0	NA	NA
Q01118	29	0	NA	NA
Q01118	816	0	NA	NA
Q01118	3	0	NA	NA
Q01118	827	0	NA	NA
Q01118	418	0	NA	NA
Q01118	1650	0	NA	NA
Q01118	842	0	NA	NA
Q01118	820	0	NA	NA
Q01118	436	0	NA	NA
Q01118	432	0	NA	NA
Q01118	433	0	NA	NA
Q01118	1674	0	NA	NA
Q01118	42	0	NA	NA
Q01118	803	0	NA	NA
Q96CS2	275	0	NA	NA
Q96CS2	276	0	NA	NA
A8MZG2	30	0	NA	NA
A8MZG2	181	0	NA	NA
A8MZG2	173	0	NA	NA
Q96CS4	133	0	NA	NA
Q96CS4	139	0	NA	NA
Q96CS4	146	0	NA	NA
Q96CS4	102	0	NA	NA
Q96CS4	106	0	NA	NA
Q5W111	194	0	NA	NA
Q9P215	108	0	NA	NA
Q9P215	105	0	NA	NA
P62807	34	0	NA	NA
P62807	1	0	NA	NA
P62807	3	0	NA	NA
P62807	2	0	NA	NA
P62807	5	0	NA	NA
P62807	4	0	NA	NA
P62807	6	0	NA	NA
P62807	125	0	NA	NA
P62807	11	0	NA	NA
P62807	17	0	NA	NA
P62807	16	0	NA	NA
P62807	19	0	NA	NA
P62807	35	0	NA	NA
Q9UK11	451	0	NA	NA
Q9UK11	115	0	NA	NA
Q9UK11	135	0	NA	NA
Q9UK11	84	0	NA	NA
Q9UK11	119	0	NA	NA
Q9UK11	98	0	NA	NA
Q9UK11	122	0	NA	NA
Q9UK11	168	0	NA	NA
P62805	28	0	NA	NA
P62805	100	0	NA	NA
P62805	25	0	NA	NA
P62805	26	0	NA	NA
P62805	20	0	NA	NA
P62805	21	0	NA	NA
P62805	1	0	NA	NA
P62805	3	0	NA	NA
P62805	2	0	NA	NA
P62805	5	0	NA	NA
P62805	4	0	NA	NA
P62805	6	0	NA	NA
P62805	9	0	NA	NA
P62805	8	0	NA	NA
P62805	11	0	NA	NA
P62805	10	0	NA	NA
P62805	13	0	NA	NA
P62805	102	0	NA	NA
P62805	15	0	NA	NA
P62805	17	0	NA	NA
P62805	16	0	NA	NA
Q8N6K7	80	0	NA	NA
Q8N6K7	94	0	NA	NA
Q8N6K7	99	0	NA	NA
Q8N6K7	106	0	NA	NA
Q8N6K7	89	0	NA	NA
Q92833	743	0	NA	NA
Q92833	1208	0	NA	NA
Q92833	1221	0	NA	NA
Q92833	1120	0	NA	NA
Q92833	1122	0	NA	NA
Q92833	70	0	NA	NA
Q92833	455	0	NA	NA
Q92833	388	0	NA	NA
Q92833	272	0	NA	NA
Q92833	82	0	NA	NA
Q92833	496	3	Q09028.WD40 , Q16576.WD40 , O75530.WD40	[TRG_ER_diArg_1] [TRG_ER_diArg_1] [TRG_ER_diArg_1]
Q92833	240	0	NA	NA
Q92833	300	0	NA	NA
Q92833	471	0	NA	NA
Q92833	508	0	NA	NA
Q92833	185	0	NA	NA
Q92833	367	0	NA	NA
Q92833	425	0	NA	NA
Q92833	501	0	NA	NA
Q92833	753	0	NA	NA
Q92833	754	0	NA	NA
Q92833	759	0	NA	NA
Q92833	550	0	NA	NA
Q92833	245	0	NA	NA
Q92833	383	0	NA	NA
Q92833	385	0	NA	NA
Q92833	246	0	NA	NA
Q92833	387	0	NA	NA
Q92833	94	0	NA	NA
Q92833	1235	0	NA	NA
Q92833	417	0	NA	NA
Q92833	294	0	NA	NA
Q92833	194	0	NA	NA
Q92831	713	0	NA	NA
Q92830	133	0	NA	NA
Q92830	436	0	NA	NA
P21452	2	0	NA	NA
P21452	362	0	NA	NA
Q92838	217	0	NA	NA
Q92838	153	0	NA	NA
Q92838	194	0	NA	NA
Q92838	390	0	NA	NA
Q92838	177	0	NA	NA
Q92838	118	0	NA	NA
Q92838	232	0	NA	NA
Q92838	181	0	NA	NA
Q92838	184	0	NA	NA
Q92838	6	0	NA	NA
Q92838	122	0	NA	NA
Q92838	166	0	NA	NA
Q92838	78	0	NA	NA
Q9H3M0	459	0	NA	NA
Q9H3M0	456	0	NA	NA
Q9H3M0	440	0	NA	NA
Q9H3M0	446	0	NA	NA
Q9H3M0	487	0	NA	NA
Q9H3M0	14	0	NA	NA
P51878	151	0	NA	NA
P51878	4	0	NA	NA
Q9Y6E2	17	0	NA	NA
Q9Y6E2	413	0	NA	NA
Q8TAL5	155	0	NA	NA
Q8TAL5	338	0	NA	NA
Q8TAL5	312	0	NA	NA
Q8TAL5	388	0	NA	NA
Q8TAL5	154	0	NA	NA
Q8TAL5	405	0	NA	NA
Q8TAL5	367	0	NA	NA
Q8TAL5	360	0	NA	NA
Q8TAL5	305	0	NA	NA
Q8TAL5	167	0	NA	NA
Q8TAL5	410	0	NA	NA
Q8TAL5	350	0	NA	NA
Q8TAL5	296	0	NA	NA
Q9Y6E0	322	0	NA	NA
Q9Y6E0	357	0	NA	NA
Q9Y6E0	353	0	NA	NA
Q9Y6E0	352	0	NA	NA
Q9BZG2	135	0	NA	NA
O43933	1147	0	NA	NA
O43933	1	0	NA	NA
O43933	366	0	NA	NA
O43933	365	0	NA	NA
O43933	207	0	NA	NA
O43933	1218	0	NA	NA
O43933	1275	0	NA	NA
O43933	1193	0	NA	NA
O43930	274	0	NA	NA
Q9Y597	708	0	NA	NA
Q9Y597	749	0	NA	NA
Q9Y597	658	0	NA	NA
Q9Y597	582	0	NA	NA
Q9Y597	773	1	P12931.SH2	[LIG_SH2_STAT5]
Q9Y597	637	0	NA	NA
Q9Y597	166	0	NA	NA
Q9Y597	160	0	NA	NA
Q9Y597	161	0	NA	NA
Q9BVC6	50	0	NA	NA
Q9BVC6	5	0	NA	NA
Q9Y592	661	0	NA	NA
Q9Y592	1	0	NA	NA
Q9Y592	16	0	NA	NA
P01233	137	0	NA	NA
Q09161	533	0	NA	NA
Q2MKA7	209	0	NA	NA
Q2MKA7	238	0	NA	NA
Q2MKA7	177	0	NA	NA
Q2MKA7	236	0	NA	NA
Q2MKA7	249	0	NA	NA
Q05952	101	0	NA	NA
Q05952	46	0	NA	NA
Q05952	42	0	NA	NA
Q05952	55	0	NA	NA
Q05952	88	0	NA	NA
Q05952	110	0	NA	NA
Q05952	126	0	NA	NA
Q05952	81	0	NA	NA
Q6NX49	190	0	NA	NA
Q6NX49	111	0	NA	NA
Q6NX49	100	0	NA	NA
Q6NX49	182	0	NA	NA
Q6NX49	183	0	NA	NA
Q6NX49	6	0	NA	NA
Q6NX49	200	0	NA	NA
Q6NX49	99	0	NA	NA
Q6NX49	125	0	NA	NA
Q9UKZ9	409	0	NA	NA
P09001	320	0	NA	NA
P09001	321	0	NA	NA
P53708	892	0	NA	NA
P53708	888	0	NA	NA
P53708	1051	0	NA	NA
P53708	1052	0	NA	NA
P53708	875	0	NA	NA
P53708	873	0	NA	NA
P53708	871	0	NA	NA
P53708	807	0	NA	NA
P04035	883	0	NA	NA
P04035	277	0	NA	NA
Q9UKZ1	271	0	NA	NA
Q9UKZ1	251	0	NA	NA
Q9UKZ1	505	0	NA	NA
Q9UKZ1	248	0	NA	NA
Q9UKZ1	162	0	NA	NA
Q6NX45	367	0	NA	NA
Q6NX45	114	0	NA	NA
Q6NX45	123	0	NA	NA
Q6NX45	395	0	NA	NA
Q6NX45	227	0	NA	NA
Q6NX45	255	0	NA	NA
Q8NFQ6	501	0	NA	NA
Q9H967	201	0	NA	NA
Q9H967	223	0	NA	NA
Q9H967	190	0	NA	NA
Q9H967	128	0	NA	NA
Q9H967	219	0	NA	NA
Q9H967	264	0	NA	NA
Q9H967	234	0	NA	NA
Q9H967	139	0	NA	NA
Q9H967	118	0	NA	NA
Q9H967	4	0	NA	NA
Q14563	558	0	NA	NA
Q14563	554	0	NA	NA
Q14563	570	0	NA	NA
Q14563	743	0	NA	NA
Q14563	583	0	NA	NA
Q14563	696	0	NA	NA
Q14563	733	0	NA	NA
Q14563	734	0	NA	NA
Q14563	679	0	NA	NA
Q14563	736	0	NA	NA
Q14563	738	0	NA	NA
Q14563	683	0	NA	NA
Q14563	685	0	NA	NA
Q14563	729	0	NA	NA
Q8WYB5	1306	0	NA	NA
Q8WYB5	661	0	NA	NA
Q8WYB5	1946	0	NA	NA
Q8WYB5	1944	0	NA	NA
Q8WYB5	1373	0	NA	NA
Q8WYB5	1374	0	NA	NA
Q8WYB5	343	0	NA	NA
Q8WYB5	1674	0	NA	NA
Q8WYB5	1317	0	NA	NA
Q8WYB5	1097	0	NA	NA
Q8WYB5	1090	0	NA	NA
Q8WYB5	670	0	NA	NA
Q8WYB5	1554	0	NA	NA
Q8WYB5	2068	0	NA	NA
Q8WYB5	1087	0	NA	NA
Q8WYB5	1082	0	NA	NA
Q8WYB5	1120	0	NA	NA
Q8WYB5	1125	0	NA	NA
Q8WYB5	1924	0	NA	NA
Q8WYB5	1489	0	NA	NA
Q8WYB5	1254	0	NA	NA
Q8WYB5	1255	0	NA	NA
Q8WYB5	1529	0	NA	NA
Q8WYB5	1655	0	NA	NA
Q8WYB5	1139	0	NA	NA
Q8WYB5	1133	0	NA	NA
Q8WYB5	1137	0	NA	NA
Q8WYB5	1932	0	NA	NA
Q8WYB5	1930	0	NA	NA
Q8WYB5	1647	0	NA	NA
Q8WYB5	32	0	NA	NA
Q8WYB5	1240	0	NA	NA
Q8WYB5	1530	0	NA	NA
Q8WYB5	1512	0	NA	NA
Q8WYB5	1225	0	NA	NA
Q8WYB5	573	0	NA	NA
Q8WYB5	575	0	NA	NA
Q8WYB5	1584	0	NA	NA
Q8WYB5	656	0	NA	NA
Q8WYB5	189	0	NA	NA
Q8WYB5	564	0	NA	NA
Q8WYB5	463	0	NA	NA
Q8WYB5	1194	0	NA	NA
Q8WYB5	151	0	NA	NA
Q8WYB5	1165	0	NA	NA
Q8WYB5	1163	0	NA	NA
Q8WYB5	1892	0	NA	NA
Q8WYB5	1681	0	NA	NA
Q8WYB5	1052	0	NA	NA
Q8WYB5	1618	0	NA	NA
Q8WYB5	1058	0	NA	NA
Q8WYB5	1612	0	NA	NA
Q8WYB5	1110	0	NA	NA
Q8WYB5	1445	0	NA	NA
Q8WYB5	2032	0	NA	NA
Q8WYB5	1117	0	NA	NA
Q8WYB5	1560	0	NA	NA
Q8WYB5	329	0	NA	NA
Q8WYB5	1448	0	NA	NA
Q8WYB5	146	0	NA	NA
Q8WYB5	1276	0	NA	NA
Q8WYB5	483	0	NA	NA
Q8WYB5	482	0	NA	NA
Q8WYB5	79	0	NA	NA
Q8WYB5	1047	0	NA	NA
Q8WYB5	477	0	NA	NA
Q86TG1	269	0	NA	NA
Q14566	695	0	NA	NA
Q14566	679	0	NA	NA
Q14566	677	0	NA	NA
Q14566	801	0	NA	NA
Q14565	7	0	NA	NA
Q14565	277	0	NA	NA
Q9NRH1	2	0	NA	NA
Q9NRH2	603	0	NA	NA
Q9NRH2	557	0	NA	NA
Q9NRH2	550	0	NA	NA
Q9NRH2	765	0	NA	NA
Q9NRH2	393	3	O75716.Pkinase , Q13131.Pkinase , Q15831.Pkinase	[MOD_CDK_1] [MOD_CDK_1] [MOD_CDK_1]
Q9NRH2	541	3	O75716.Pkinase , Q13131.Pkinase , Q15831.Pkinase	[MOD_CK2_1] [MOD_CK2_1] [MOD_CK2_1]
Q9NRH2	522	0	NA	NA
Q9NRH2	423	0	NA	NA
Q9NRH2	611	0	NA	NA
Q9NRH2	567	0	NA	NA
Q9NRH2	387	3	O75716.Pkinase , Q13131.Pkinase , Q15831.Pkinase	[MOD_CDK_1] [MOD_CDK_1] [MOD_CDK_1]
Q9NRH2	457	0	NA	NA
Q9NRH2	519	0	NA	NA
Q9NRH2	352	0	NA	NA
Q9NRH2	515	0	NA	NA
Q9NRH2	376	0	NA	NA
Q9NRH3	451	0	NA	NA
P58397	1269	0	NA	NA
P58397	1268	0	NA	NA
P58397	1263	0	NA	NA
P58397	1148	0	NA	NA
P58397	1266	0	NA	NA
P58397	1077	0	NA	NA
P58397	1255	0	NA	NA
P58397	1153	0	NA	NA
P58397	409	0	NA	NA
P58397	1016	0	NA	NA
P58397	1063	0	NA	NA
P58397	1066	0	NA	NA
P58397	1037	0	NA	NA
P58397	1029	0	NA	NA
P58397	1127	0	NA	NA
P58397	1047	0	NA	NA
P58397	1254	0	NA	NA
P58397	1015	0	NA	NA
P58397	1011	0	NA	NA
P58397	1230	0	NA	NA
P58397	1239	0	NA	NA
P58397	1241	0	NA	NA
P58397	1245	0	NA	NA
P58397	1002	0	NA	NA
P58397	1224	0	NA	NA
P58397	1222	0	NA	NA
P58397	1252	0	NA	NA
P58397	1588	0	NA	NA
P58397	1038	0	NA	NA
P58397	1584	0	NA	NA
P58397	208	0	NA	NA
P58397	402	0	NA	NA
P58397	1593	0	NA	NA
P58397	1027	0	NA	NA
P58397	1187	0	NA	NA
P58397	1028	0	NA	NA
P58397	1181	0	NA	NA
P58397	1107	0	NA	NA
P58397	1079	0	NA	NA
P58397	1240	0	NA	NA
P58397	1193	0	NA	NA
P58397	1195	0	NA	NA
P58397	1194	0	NA	NA
P58397	1177	0	NA	NA
P58397	1150	0	NA	NA
P58397	1281	0	NA	NA
P58397	1132	0	NA	NA
P58397	1048	0	NA	NA
P58397	1238	0	NA	NA
A6NIR3	109	0	NA	NA
A6NIR3	264	0	NA	NA
A6NIR3	391	0	NA	NA
A6NIR3	546	0	NA	NA
A6NIR3	396	0	NA	NA
A6NIR3	67	0	NA	NA
A6NIR3	389	0	NA	NA
A6NIR3	549	0	NA	NA
A6NIR3	106	0	NA	NA
A6NIR3	409	0	NA	NA
P51991	342	0	NA	NA
P51991	226	0	NA	NA
P51991	223	0	NA	NA
Q9UHF5	26	0	NA	NA
Q9UHF5	34	0	NA	NA
Q9UHF4	394	0	NA	NA
Q9UHF4	552	0	NA	NA
Q9UHF4	504	0	NA	NA
Q9UHF4	361	0	NA	NA
Q9UHF4	385	0	NA	NA
Q9UHF4	482	0	NA	NA
P41214	534	0	NA	NA
P41214	194	0	NA	NA
P41214	361	0	NA	NA
Q96PG2	48	0	NA	NA
Q96PG2	43	0	NA	NA
Q96PG2	230	0	NA	NA
Q96PG2	223	0	NA	NA
Q9UHC6	1316	0	NA	NA
Q9UHC6	1329	0	NA	NA
Q9UHC6	900	0	NA	NA
Q9UHC6	1320	0	NA	NA
Q9UHC6	884	0	NA	NA
Q9UHC6	786	0	NA	NA
Q9UHC6	881	0	NA	NA
Q9UHC6	1310	0	NA	NA
Q9UHC6	1114	0	NA	NA
Q9UHC6	1045	0	NA	NA
Q9UHC6	1044	0	NA	NA
P41212	217	0	NA	NA
P41212	214	0	NA	NA
P41212	264	0	NA	NA
P41212	272	1	Q13526.WW	[DOC_WW_Pin1_4]
P41212	259	0	NA	NA
P41212	25	0	NA	NA
P41212	20	0	NA	NA
P41212	22	0	NA	NA
P41212	28	0	NA	NA
P41212	181	1	Q13526.WW	[DOC_WW_Pin1_4]
P41212	6	0	NA	NA
P41212	201	0	NA	NA
P41212	141	0	NA	NA
P41212	228	0	NA	NA
P41212	222	0	NA	NA
P41212	14	0	NA	NA
P41212	19	0	NA	NA
Q92520	221	0	NA	NA
Q92523	708	0	NA	NA
Q92523	516	0	NA	NA
Q92523	382	0	NA	NA
Q92523	377	0	NA	NA
Q92522	22	0	NA	NA
Q92522	46	0	NA	NA
Q92522	31	0	NA	NA
Q92522	178	0	NA	NA
Q92522	190	0	NA	NA
Q92522	6	0	NA	NA
Q92522	188	0	NA	NA
Q92522	118	0	NA	NA
Q7L8L6	644	0	NA	NA
Q86VY9	397	0	NA	NA
Q86VY9	236	0	NA	NA
Q86VY9	237	0	NA	NA
Q86VY9	231	0	NA	NA
Q86VY9	24	0	NA	NA
Q86VY9	428	0	NA	NA
Q86VY9	402	0	NA	NA
Q86VY9	4	0	NA	NA
Q86VY9	244	0	NA	NA
Q86VY9	243	0	NA	NA
Q86VY9	370	0	NA	NA
Q86VY9	18	0	NA	NA
Q86VY9	30	0	NA	NA
Q86VY9	36	0	NA	NA
Q86VY9	414	0	NA	NA
Q86VY9	417	0	NA	NA
Q86VY9	413	0	NA	NA
Q86VY9	267	0	NA	NA
Q86VY9	431	0	NA	NA
Q86VY9	419	0	NA	NA
Q9H4P4	316	0	NA	NA
Q9H4P4	315	0	NA	NA
Q5T9C2	311	0	NA	NA
Q5T9C2	253	0	NA	NA
Q5T9C2	180	0	NA	NA
Q5T9C2	181	0	NA	NA
Q5T9C2	287	0	NA	NA
Q5T9C2	200	0	NA	NA
Q5T9C2	302	0	NA	NA
Q5T9C2	305	0	NA	NA
Q5T9C2	165	0	NA	NA
Q5T9C2	283	0	NA	NA
Q5T9C2	162	0	NA	NA
Q53HV7	1	0	NA	NA
Q53HV7	244	0	NA	NA
Q5T9C9	304	0	NA	NA
Q5T9C9	85	0	NA	NA
Q02878	17	0	NA	NA
Q02878	110	0	NA	NA
Q9HAP6	130	0	NA	NA
Q9HAP2	704	0	NA	NA
Q9HAP2	554	0	NA	NA
Q9HAP2	393	0	NA	NA
Q9HAP2	390	0	NA	NA
Q9HAP2	396	0	NA	NA
Q9HAP2	696	0	NA	NA
Q9HAP2	711	0	NA	NA
Q9HAP2	75	0	NA	NA
Q9HAP2	535	0	NA	NA
Q9HAP2	479	0	NA	NA
P07202	933	0	NA	NA
P07202	921	0	NA	NA
P07202	895	0	NA	NA
P07202	916	0	NA	NA
P07202	910	0	NA	NA
P07202	902	0	NA	NA
P07202	906	0	NA	NA
P07202	904	0	NA	NA
P07202	886	0	NA	NA
P07202	908	0	NA	NA
P07202	892	0	NA	NA
P07204	574	0	NA	NA
P07204	500	0	NA	NA
O75165	4	0	NA	NA
O75165	3	0	NA	NA
O75165	1340	0	NA	NA
O75165	976	0	NA	NA
O75165	1	0	NA	NA
Q96G28	308	0	NA	NA
Q96G28	200	0	NA	NA
Q96G28	313	0	NA	NA
Q96G28	312	0	NA	NA
Q96G28	239	0	NA	NA
Q96G28	340	0	NA	NA
Q96G28	195	0	NA	NA
Q96G28	224	0	NA	NA
Q9H211	386	0	NA	NA
Q9H211	406	0	NA	NA
Q9H211	382	0	NA	NA
Q9H211	89	0	NA	NA
Q9H211	395	0	NA	NA
O75161	459	0	NA	NA
O75161	1089	0	NA	NA
O75161	227	0	NA	NA
O75161	165	0	NA	NA
O75161	493	0	NA	NA
O75161	229	0	NA	NA
O75161	223	0	NA	NA
O75161	843	0	NA	NA
O75161	864	0	NA	NA
O75161	928	0	NA	NA
O75161	518	0	NA	NA
O75161	534	0	NA	NA
O75161	531	0	NA	NA
O75161	921	0	NA	NA
O75161	512	1	O15259.SH3_1	[LIG_SH3_3]
Q9H213	26	0	NA	NA
Q9H213	81	0	NA	NA
Q9H213	20	0	NA	NA
Q9H213	212	0	NA	NA
Q9H213	34	0	NA	NA
Q9H213	219	0	NA	NA
Q9H213	13	0	NA	NA
Q96G23	343	0	NA	NA
Q96G23	88	0	NA	NA
Q96G21	3	0	NA	NA
Q96G21	5	0	NA	NA
Q96G27	147	0	NA	NA
Q96G27	132	0	NA	NA
Q96G27	260	0	NA	NA
Q9BWU0	622	0	NA	NA
Q9BWU0	153	0	NA	NA
Q9BWU0	331	0	NA	NA
Q9BWU0	114	0	NA	NA
Q9BWU0	84	0	NA	NA
Q9BWU0	161	0	NA	NA
Q9BWU0	657	0	NA	NA
Q9BWU0	659	0	NA	NA
Q9BWU0	637	0	NA	NA
Q9BWU0	673	0	NA	NA
Q9BWU0	78	1	P68400.Pkinase	[DOC_MAPK_1]
Q9BWU0	689	0	NA	NA
Q9BWU0	538	1	P68400.Pkinase	[MOD_CK1_1]
Q13239	214	0	NA	NA
Q13239	213	0	NA	NA
Q13239	289	0	NA	NA
Q13239	2	1	P49841.Pkinase	[MOD_NEK2_1]
Q13239	282	0	NA	NA
Q13239	287	0	NA	NA
Q13239	301	0	NA	NA
Q13239	12	0	NA	NA
Q13239	17	0	NA	NA
Q8TEH3	597	0	NA	NA
Q8TEH3	596	0	NA	NA
Q8TEH3	982	0	NA	NA
Q8TEH3	664	0	NA	NA
Q8TEH3	767	0	NA	NA
Q8TEH3	553	0	NA	NA
Q8TEH3	29	0	NA	NA
Q8TEH3	818	0	NA	NA
Q8TEH3	481	0	NA	NA
Q8TEH3	598	0	NA	NA
Q8TEH3	810	0	NA	NA
Q8TEH3	507	0	NA	NA
Q8TEH3	505	0	NA	NA
Q8TEH3	659	0	NA	NA
Q8TEH3	995	0	NA	NA
Q8TEH3	531	0	NA	NA
Q8TEH3	677	0	NA	NA
Q8TEH3	672	0	NA	NA
Q8TEH3	615	0	NA	NA
Q8TEH3	488	0	NA	NA
Q8TEH3	444	0	NA	NA
Q8TEH3	967	0	NA	NA
Q8TEH3	472	0	NA	NA
Q8TEH3	688	0	NA	NA
Q8TEH3	720	0	NA	NA
Q8TEH3	947	0	NA	NA
Q8TEH3	803	0	NA	NA
Q13233	1076	0	NA	NA
Q13233	1074	0	NA	NA
Q13233	289	0	NA	NA
Q13233	406	0	NA	NA
Q13233	540	0	NA	NA
Q13233	280	0	NA	NA
Q13233	126	0	NA	NA
Q13233	1061	0	NA	NA
Q13233	536	0	NA	NA
Q13233	981	0	NA	NA
Q13233	117	0	NA	NA
Q13233	1237	0	NA	NA
Q13233	1230	0	NA	NA
Q13233	31	0	NA	NA
Q13233	1224	0	NA	NA
Q13233	1167	0	NA	NA
Q13233	179	0	NA	NA
Q13233	229	0	NA	NA
Q13233	164	0	NA	NA
Q13233	162	0	NA	NA
Q13233	1024	0	NA	NA
Q13233	962	0	NA	NA
Q13233	969	0	NA	NA
Q13233	607	0	NA	NA
Q13233	606	0	NA	NA
Q13233	1206	0	NA	NA
Q13233	233	0	NA	NA
Q13233	950	0	NA	NA
Q13233	954	0	NA	NA
Q13233	143	0	NA	NA
Q13233	149	0	NA	NA
Q13233	949	0	NA	NA
Q13233	609	0	NA	NA
Q13231	405	0	NA	NA
Q13231	404	0	NA	NA
Q13231	421	0	NA	NA
Q13231	285	0	NA	NA
Q13231	389	0	NA	NA
Q13231	292	0	NA	NA
Q5TBA9	1775	0	NA	NA
Q5TBA9	1544	0	NA	NA
Q5TBA9	1543	0	NA	NA
Q5TBA9	1378	0	NA	NA
Q5TBA9	2017	0	NA	NA
Q5TBA9	1954	0	NA	NA
Q5TBA9	1550	0	NA	NA
Q5TBA9	53	0	NA	NA
Q5TBA9	2543	0	NA	NA
Q5TBA9	2359	0	NA	NA
Q5TBA9	1398	0	NA	NA
Q5TBA9	1402	0	NA	NA
Q5TBA9	1391	0	NA	NA
Q5TBA9	2377	0	NA	NA
Q5TBA9	2598	0	NA	NA
Q5TBA9	2450	0	NA	NA
Q5TBA9	1986	0	NA	NA
Q5TBA9	2567	0	NA	NA
Q5TBA9	1989	0	NA	NA
Q5TBA9	1995	0	NA	NA
Q5TBA9	2353	0	NA	NA
Q5TBA9	2350	0	NA	NA
Q5TBA9	2510	0	NA	NA
Q5TBA9	152	0	NA	NA
Q5TBA9	1966	0	NA	NA
Q5TBA9	1961	0	NA	NA
Q5TBA9	1974	0	NA	NA
Q5TBA9	1973	0	NA	NA
Q5TBA9	1971	0	NA	NA
Q5TBA9	2536	0	NA	NA
Q13237	761	1	Q14847.SH3_1	[TRG_PEX_1]
Q13237	136	0	NA	NA
Q13237	25	0	NA	NA
Q13237	27	0	NA	NA
Q13237	2	0	NA	NA
Q13237	122	0	NA	NA
Q13237	15	0	NA	NA
Q13237	107	0	NA	NA
Q13237	132	0	NA	NA
Q13237	19	0	NA	NA
O60381	159	0	NA	NA
O60381	61	0	NA	NA
O60381	88	0	NA	NA
O60381	508	0	NA	NA
O60381	505	0	NA	NA
O60381	503	0	NA	NA
P08123	669	0	NA	NA
P08123	664	0	NA	NA
P08123	663	0	NA	NA
P08123	767	0	NA	NA
P08123	133	0	NA	NA
P08123	132	0	NA	NA
P08123	137	0	NA	NA
P08123	693	0	NA	NA
P08123	690	0	NA	NA
P08123	92	0	NA	NA
P08123	695	0	NA	NA
P08123	818	0	NA	NA
P08123	541	0	NA	NA
P08123	937	0	NA	NA
P08123	936	0	NA	NA
P08123	409	0	NA	NA
P08123	1094	0	NA	NA
P08123	1093	0	NA	NA
P08123	674	0	NA	NA
P08123	676	0	NA	NA
P08123	1152	0	NA	NA
P08123	938	0	NA	NA
P08123	655	0	NA	NA
P08123	58	0	NA	NA
P08123	53	0	NA	NA
P08123	416	0	NA	NA
P08123	829	0	NA	NA
P08123	370	0	NA	NA
P08123	924	0	NA	NA
P08123	926	0	NA	NA
P08123	1129	0	NA	NA
P08123	708	0	NA	NA
P08123	1082	0	NA	NA
P08123	1081	0	NA	NA
P08123	983	0	NA	NA
P08123	271	0	NA	NA
P08123	396	0	NA	NA
P08123	475	0	NA	NA
P08123	87	0	NA	NA
P08123	830	0	NA	NA
P08123	793	0	NA	NA
P08123	835	0	NA	NA
P08123	521	0	NA	NA
P08123	522	0	NA	NA
P08123	523	0	NA	NA
P08123	1011	0	NA	NA
P08123	300	0	NA	NA
P08123	302	0	NA	NA
P08123	307	0	NA	NA
P08123	847	0	NA	NA
P08123	785	0	NA	NA
P08123	843	0	NA	NA
P08123	781	0	NA	NA
P08123	908	0	NA	NA
P08123	909	0	NA	NA
P08123	36	0	NA	NA
P08123	644	0	NA	NA
P08123	647	0	NA	NA
P08123	649	0	NA	NA
P08123	513	0	NA	NA
P08123	1001	0	NA	NA
P08123	330	0	NA	NA
P08123	575	0	NA	NA
P08123	60	0	NA	NA
P08123	1083	0	NA	NA
P08123	173	0	NA	NA
P08123	255	0	NA	NA
P08123	854	0	NA	NA
P08123	975	0	NA	NA
P08123	857	0	NA	NA
P08123	978	0	NA	NA
P08123	657	0	NA	NA
P08123	404	0	NA	NA
P08123	902	0	NA	NA
P08123	751	0	NA	NA
P08123	637	0	NA	NA
P08123	759	0	NA	NA
P08123	563	0	NA	NA
P08123	190	0	NA	NA
P08123	166	0	NA	NA
P08123	224	0	NA	NA
P08123	861	0	NA	NA
P08123	863	0	NA	NA
P08123	969	0	NA	NA
P08123	287	0	NA	NA
P08123	720	0	NA	NA
P08123	728	0	NA	NA
P08123	742	0	NA	NA
P08123	600	0	NA	NA
P08123	747	0	NA	NA
P08123	234	0	NA	NA
P08123	230	0	NA	NA
P08123	875	0	NA	NA
P08123	40	0	NA	NA
P08123	1111	0	NA	NA
P08123	1116	0	NA	NA
P08123	1119	0	NA	NA
P08123	896	0	NA	NA
P08123	76	0	NA	NA
P08123	74	0	NA	NA
P08123	72	0	NA	NA
P08123	836	0	NA	NA
P08123	462	0	NA	NA
P08123	1005	0	NA	NA
P08123	1040	0	NA	NA
P08123	943	0	NA	NA
P08123	473	0	NA	NA
P08123	809	0	NA	NA
P08123	689	0	NA	NA
P08123	350	0	NA	NA
P08123	803	0	NA	NA
P08123	687	0	NA	NA
P08123	686	0	NA	NA
Q15762	310	0	NA	NA
Q15762	305	0	NA	NA
Q15762	307	0	NA	NA
Q15762	298	0	NA	NA
P10914	152	2	Q8IYT8.Pkinase , P68400.Pkinase	[MOD_NEK2_1] [MOD_NEK2_1]
P10914	223	0	NA	NA
P10914	1	0	NA	NA
P10914	164	0	NA	NA
P10914	119	0	NA	NA
P10914	253	0	NA	NA
Q15760	405	0	NA	NA
P10916	1	0	NA	NA
P10916	162	0	NA	NA
P10911	885	0	NA	NA
P10911	913	0	NA	NA
P10911	482	0	NA	NA
P10911	481	0	NA	NA
P10911	845	0	NA	NA
Q6UW01	6	0	NA	NA
Q6UW01	89	0	NA	NA
P10912	590	0	NA	NA
P10912	390	0	NA	NA
P10912	1	0	NA	NA
P10912	42	0	NA	NA
P10912	423	0	NA	NA
P10912	360	0	NA	NA
P10912	408	0	NA	NA
P10912	438	0	NA	NA
P10912	462	0	NA	NA
P10912	364	0	NA	NA
P10912	441	0	NA	NA
P10912	373	0	NA	NA
P10912	359	0	NA	NA
Q15768	66	0	NA	NA
Q15768	207	0	NA	NA
Q15768	193	0	NA	NA
Q15768	262	0	NA	NA
Q15768	168	0	NA	NA
Q15768	279	0	NA	NA
Q15768	255	0	NA	NA
P23743	709	0	NA	NA
P23743	718	0	NA	NA
P23743	699	0	NA	NA
P23743	730	0	NA	NA
P23743	733	0	NA	NA
P23743	349	0	NA	NA
P59910	195	0	NA	NA
Q96BT1	195	0	NA	NA
Q8WUF5	591	0	NA	NA
Q8WUF5	602	0	NA	NA
Q8WUF5	62	0	NA	NA
Q8WUF5	110	1	Q8WUF5.SH3_1	[LIG_SH3_3]
Q8WUF5	236	0	NA	NA
Q8WUF5	256	0	NA	NA
Q8WUF5	491	1	Q8WUF5.SH3_1	[LIG_SH3_2]
Q8WUF5	254	0	NA	NA
Q8WUF5	92	0	NA	NA
Q8WUF5	86	0	NA	NA
Q8WUF5	596	0	NA	NA
Q8WUF5	1	0	NA	NA
Q8WUF5	652	0	NA	NA
Q8WUF5	549	0	NA	NA
Q8WUF5	144	0	NA	NA
Q8WUF5	464	0	NA	NA
Q8WUF5	565	0	NA	NA
Q8WUF5	120	1	Q8WUF5.SH3_1	[LIG_SH3_3]
Q8WUF5	244	0	NA	NA
Q8WUF5	243	0	NA	NA
Q8WUF5	149	0	NA	NA
Q8WUF5	53	0	NA	NA
Q8WUF5	536	0	NA	NA
Q8WUF5	88	0	NA	NA
Q8WUF5	297	0	NA	NA
Q00532	313	0	NA	NA
O95521	1	0	NA	NA
Q6KB66	424	0	NA	NA
Q99519	205	0	NA	NA
Q99519	252	0	NA	NA
Q9BQG1	159	0	NA	NA
Q9BQG1	196	0	NA	NA
Q9BQG1	193	0	NA	NA
Q9BQG1	192	0	NA	NA
Q9BQG1	137	0	NA	NA
Q9BQG1	277	0	NA	NA
Q9BQG1	177	0	NA	NA
Q9BQG1	250	0	NA	NA
Q9BQG1	286	0	NA	NA
Q9BQG1	561	0	NA	NA
Q6PL24	70	0	NA	NA
Q6PL24	53	0	NA	NA
Q96RU2	693	0	NA	NA
Q96RU2	121	0	NA	NA
Q96RU2	129	0	NA	NA
Q96RU2	469	0	NA	NA
Q495Z4	19	0	NA	NA
Q495Z4	149	0	NA	NA
Q495Z4	127	0	NA	NA
Q4VC39	9	0	NA	NA
Q9NYU1	258	0	NA	NA
Q9NYU1	1420	0	NA	NA
Q9NYU2	1552	0	NA	NA
Q9NYU2	1555	0	NA	NA
Q9NYU2	1452	0	NA	NA
Q96DR7	154	0	NA	NA
Q96DR7	196	0	NA	NA
Q96DR7	132	0	NA	NA
Q96DR7	287	0	NA	NA
Q96DR7	301	0	NA	NA
Q96DR7	229	0	NA	NA
Q96DR7	107	0	NA	NA
O94766	182	0	NA	NA
O94766	71	0	NA	NA
O94766	188	0	NA	NA
Q96A84	205	0	NA	NA
Q96A84	351	0	NA	NA
Q96A84	185	0	NA	NA
Q96A84	336	0	NA	NA
Q96A84	176	0	NA	NA
Q96A84	305	0	NA	NA
Q96A84	346	0	NA	NA
Q96A84	243	0	NA	NA
Q96A84	178	0	NA	NA
Q96A84	227	0	NA	NA
Q96A84	235	0	NA	NA
Q96A84	236	0	NA	NA
Q96A84	365	0	NA	NA
Q96A84	409	0	NA	NA
Q96A84	291	0	NA	NA
Q96DR8	59	0	NA	NA
Q96DR8	40	0	NA	NA
Q96DR8	63	0	NA	NA
Q96DR8	84	0	NA	NA
P50391	27	0	NA	NA
P50391	374	0	NA	NA
Q9Y5A7	558	0	NA	NA
Q9Y5A7	557	0	NA	NA
Q9Y5A6	198	0	NA	NA
Q9Y5A6	9	0	NA	NA
Q9Y5A6	218	0	NA	NA
Q9Y5A6	125	0	NA	NA
Q8NDW4	575	0	NA	NA
Q8NDW4	3	0	NA	NA
Q13641	417	0	NA	NA
Q9NS40	217	0	NA	NA
Q9NS40	346	0	NA	NA
Q9NS40	964	0	NA	NA
Q9NS40	993	0	NA	NA
Q9NS40	965	0	NA	NA
Q9NS40	195	0	NA	NA
Q9NS40	985	0	NA	NA
Q9NS40	1017	0	NA	NA
Q9NS40	910	0	NA	NA
Q9NS40	360	0	NA	NA
Q9NS40	303	0	NA	NA
Q9NS40	246	0	NA	NA
Q9NS40	907	0	NA	NA
Q9NS40	905	0	NA	NA
Q9NS40	182	0	NA	NA
Q9NS40	6	0	NA	NA
[truncated: 85,930 more rows]
