# Supplementary material for: Proteome-wide analysis of human disease mutations in short linear motifs: neglected players in cancer?
Source: Mol Biosyst. 2014 Jul 24;10(10):2626–42. doi: 10.1039/c4mb00290c (PMC4306509; doi:10.1039/c4mb00290c)
Supplement: Supplementary file 3 [file MB-010-C4mb00290c-s003.zip › Supplementary_file_12.tsv]

Interactor-A	Interactor-B	Motif_in_Interactor-A	Domain_in_Interactor-B
Q9C0H2	P27361	MOD_GSK3_1	Pkinase
Q9C0H2	P27361	MOD_ProDKin_1	Pkinase
Q9C0H9	P12931	LIG_SH3_3	SH3_1
Q9C0H9	P56945	LIG_SH3_3	SH3_1
Q9C0H9	P60709	LIG_Actin_WH2_2	Actin
Q9NXR1	P06493	MOD_PKA_1	Pkinase
Q9NXR1	P06493	MOD_PKA_2	Pkinase
Q07960	O96017	MOD_NEK2_1	Pkinase
P14653	P40424	LIG_HOMEOBOX	Homeobox
P20719	P40424	LIG_HOMEOBOX	Homeobox
Q9P219	P45983	MOD_CDK_1	Pkinase
Q9P219	P45983	MOD_GSK3_1	Pkinase
Q9P219	P45983	MOD_CK1_1	Pkinase
Q9P219	P45983	MOD_ProDKin_1	Pkinase
Q9P219	P45983	MOD_PKA_1	Pkinase
Q9P219	P45983	MOD_PKA_2	Pkinase
Q9P219	P45983	MOD_CK2_1	Pkinase
Q9H3M7	Q9HAU4	LIG_WW_1	WW
P01236	Q13177	MOD_ProDKin_1	Pkinase
P01236	Q13177	MOD_CK1_1	Pkinase
P52701	Q9H967	TRG_ER_diArg_1	WD40
Q15637	Q9H967	TRG_ER_diArg_1	WD40
Q13535	Q9H967	TRG_ER_diArg_1	WD40
P05412	Q9NRH2	MOD_CK2_1	Pkinase
Q9NRH2	Q15831	MOD_GSK3_1	Pkinase
Q9NRH2	Q15831	MOD_CK2_1	Pkinase
Q9NRH2	Q15831	MOD_ProDKin_1	Pkinase
Q9NRH2	Q15831	MOD_CK1_1	Pkinase
Q9NRH2	Q15831	MOD_CDK_1	Pkinase
Q9NRH2	Q15831	MOD_PKA_2	Pkinase
Q9NRH2	O75716	MOD_GSK3_1	Pkinase
Q9NRH2	O75716	MOD_CK2_1	Pkinase
Q9NRH2	O75716	MOD_ProDKin_1	Pkinase
Q9NRH2	O75716	MOD_CK1_1	Pkinase
Q9NRH2	O75716	MOD_CDK_1	Pkinase
Q9NRH2	O75716	MOD_PKA_2	Pkinase
Q9NRH2	Q13131	MOD_GSK3_1	Pkinase
Q9NRH2	Q13131	MOD_CK2_1	Pkinase
Q9NRH2	Q13131	MOD_ProDKin_1	Pkinase
Q9NRH2	Q13131	MOD_CK1_1	Pkinase
Q9NRH2	Q13131	MOD_CDK_1	Pkinase
Q9NRH2	Q13131	MOD_PKA_2	Pkinase
Q13131	Q9NRH2	DOC_MAPK_1	Pkinase
P05067	Q92529	LIG_PTB_Phospho_1	PID
P05067	Q92529	LIG_PTB_Apo_2	PID
Q13480	Q92529	LIG_SH2_STAT5	SH2
Q13480	Q92529	LIG_TYR_ITIM	SH2
P04626	Q92529	LIG_PTB_Phospho_1	PID
P04626	Q92529	LIG_SH2_STAT5	SH2
P04626	Q92529	LIG_PTB_Apo_2	PID
P21860	Q92529	LIG_SH2_STAT5	SH2
P21860	Q92529	LIG_SH2_PTP2	SH2
Q96HA7	P49841	MOD_PKA_2	Pkinase
Q96HA1	P25054	TRG_NLS_MonoExtN_4	Arm
Q15762	P06241	LIG_SH2_GRB2	SH2
Q15762	P06241	LIG_SH3_3	SH3_1
Q15762	P06241	LIG_SH2_STAT5	SH2
Q09472	Q8WUF5	LIG_SH3_3	SH3_1
Q8WUF5	Q8WUF5	LIG_SH3_1	SH3_1
Q8WUF5	Q8WUF5	LIG_SH3_3	SH3_1
Q8WUF5	Q8WUF5	LIG_SH3_2	SH3_1
Q15047	Q96RU7	MOD_NEK2_1	Pkinase
Q15047	Q96RU7	MOD_GSK3_1	Pkinase
Q15047	Q96RU7	MOD_CK2_1	Pkinase
Q15047	Q96RU7	MOD_ProDKin_1	Pkinase
Q15047	Q96RU7	MOD_PKA_2	Pkinase
Q15047	Q96RU7	MOD_PKA_1	Pkinase
Q15047	Q96RU7	MOD_CK1_1	Pkinase
Q13873	Q96RU7	MOD_NEK2_1	Pkinase
Q13873	Q96RU7	MOD_GSK3_1	Pkinase
Q13873	Q96RU7	MOD_CK1_1	Pkinase
Q13873	Q96RU7	MOD_PKA_1	Pkinase
Q13873	Q96RU7	MOD_PKA_2	Pkinase
Q13873	Q96RU7	DOC_MAPK_1	Pkinase
Q9Y2X7	Q96RU7	MOD_GSK3_1	Pkinase
Q9Y2X7	Q96RU7	MOD_CK1_1	Pkinase
Q9Y2X7	Q96RU7	MOD_CK2_1	Pkinase
P35638	Q96RU7	MOD_CK2_1	Pkinase
Q5RL73	Q96RU7	MOD_PKA_2	Pkinase
P31751	Q96RU7	MOD_NEK2_1	Pkinase
Q92993	Q96RU7	MOD_NEK2_1	Pkinase
Q92993	Q96RU7	MOD_CK1_1	Pkinase
O60318	Q96RU7	MOD_CK1_1	Pkinase
O60318	Q96RU7	MOD_PKA_2	Pkinase
Q8IZP0	Q96RU3	LIG_SH3_3	SH3_1
Q05193	Q96RU3	LIG_SH3_3	SH3_1
Q05193	Q96RU3	LIG_SH3_2	SH3_1
P22681	Q96RU3	LIG_SH3_1	SH3_1
P22681	Q96RU3	LIG_SH3_3	SH3_1
P22681	Q96RU3	LIG_SH3_2	SH3_1
P50570	Q96RU3	LIG_SH3_3	SH3_1
Q9Y4D1	Q96RU3	LIG_SH3_3	SH3_1
P42768	Q96RU3	LIG_SH3_3	SH3_1
P42768	Q96RU3	LIG_SH3_2	SH3_1
P48023	Q96RU3	LIG_SH3_3	SH3_1
Q9UQ16	Q96RU3	LIG_SH3_1	SH3_1
Q9UQ16	Q96RU3	LIG_SH3_3	SH3_1
Q9UQ16	Q96RU3	LIG_SH3_2	SH3_1
Q9Y5A9	O43187	MOD_ProDKin_1	Pkinase
Q9Y5A9	O43187	MOD_CK1_1	Pkinase
Q9Y5A9	O43187	MOD_PKA_2	Pkinase
P48556	Q00526	MOD_LATS_1	Pkinase
P48551	P42224	LIG_SH2_STAT5	SH2
P48551	P52630	LIG_SH2_STAT5	SH2
P48552	P10827	LIG_NRBOX	Hormone_recep
P48552	P10276	LIG_NRBOX	Hormone_recep
P48552	P28702	LIG_NRBOX	Hormone_recep
P48552	P49336	MOD_NEK2_1	Pkinase
P48552	P49336	MOD_ProDKin_1	Pkinase
P48552	P49336	DOC_MAPK_1	Pkinase
P48552	Q12933	LIG_TRAF2_1	MATH
P48552	P51449	LIG_NRBOX	Hormone_recep
P48552	P37231	LIG_NRBOX	Hormone_recep
P48552	P11474	LIG_NRBOX	Hormone_recep
Q8IZ52	Q9Y297	TRG_ER_diArg_1	WD40
O95206	Q9Y297	DEG_SCF_TRCP1_1	WD40
P25054	Q9Y297	TRG_ER_diArg_1	WD40
Q00987	Q9Y297	TRG_ER_diArg_1	WD40
Q9Y2F5	Q9Y297	TRG_ER_diArg_1	WD40
Q9UKT4	Q9Y297	TRG_ER_diArg_1	WD40
Q9UKT4	Q9Y297	DEG_APCC_KENBOX_2	WD40
P25963	Q9Y297	DEG_SCF_TRCP1_1	WD40
O15534	Q9Y297	DEG_APCC_DBOX_1	WD40
Q53EL6	Q9Y297	TRG_ER_diArg_1	WD40
Q04206	Q9Y297	TRG_ER_diArg_1	WD40
P10071	Q9Y297	TRG_ER_diArg_1	WD40
P35222	Q9Y297	DEG_SCF_TRCP1_1	WD40
Q16643	Q9Y297	TRG_ER_diArg_1	WD40
Q00653	Q9Y297	TRG_ER_diArg_1	WD40
Q00653	Q9Y297	DEG_SCF_FBW7_2	WD40
Q9UMX1	Q9Y297	TRG_ER_diArg_1	WD40
Q8TE12	O00505	TRG_NLS_MonoCore_2	Arm
Q8TE12	O00505	TRG_NLS_MonoExtN_4	Arm
Q92908	O00505	TRG_NLS_MonoExtC_3	Arm
Q92908	O00505	TRG_NLS_MonoCore_2	Arm
O00505	Q14974	TRG_NLS_Bipartite_1	Arm
Q7L2J0	O00505	TRG_NLS_MonoExtN_4	Arm
Q7L2J0	O00505	TRG_NLS_MonoExtC_3	Arm
Q7L2J0	O00505	TRG_NLS_MonoCore_2	Arm
P38432	O00505	TRG_NLS_MonoExtC_3	Arm
P38432	O00505	TRG_NLS_MonoExtN_4	Arm
P19838	O00505	TRG_NLS_MonoExtC_3	Arm
P19838	O00505	TRG_NLS_MonoExtN_4	Arm
Q9H1I8	O75398	LIG_MYND_1	zf-MYND
O75398	P49841	MOD_CK2_1	Pkinase
O75398	P49840	MOD_CK2_1	Pkinase
Q8IYD8	Q00526	MOD_GSK3_1	Pkinase
Q8IYD8	Q00526	MOD_NEK2_1	Pkinase
Q8IYD8	Q00526	MOD_ProDKin_1	Pkinase
Q8IYD8	Q00526	MOD_CK1_1	Pkinase
Q8IYD8	Q00526	MOD_CK2_1	Pkinase
Q8IYD8	O75914	MOD_GSK3_1	Pkinase
Q8IYD8	O75914	MOD_NEK2_1	Pkinase
Q8IYD8	O75914	MOD_ProDKin_1	Pkinase
Q8IYD8	O75914	MOD_CK1_1	Pkinase
Q8IYD8	O75914	MOD_CK2_1	Pkinase
Q8IYD8	Q13627	MOD_GSK3_1	Pkinase
Q8IYD8	Q13627	MOD_NEK2_1	Pkinase
Q8IYD8	Q13627	MOD_ProDKin_1	Pkinase
Q8IYD8	Q13627	MOD_CK1_1	Pkinase
Q8IYD8	Q13627	MOD_CK2_1	Pkinase
Q14004	O75400	DOC_WW_Pin1_4	WW
O75400	Q14004	MOD_CK2_1	Pkinase
O75400	Q14004	MOD_CK1_1	Pkinase
O75400	Q14004	MOD_PLK	Pkinase
Q13224	Q14005	LIG_PDZ_Class_1	PDZ
O15399	Q14005	LIG_PDZ_Class_1	PDZ
Q14005	P68400	DOC_MAPK_1	Pkinase
Q14005	P68400	MOD_GSK3_1	Pkinase
Q14005	P68400	MOD_CK1_1	Pkinase
Q14005	P68400	MOD_NEK2_1	Pkinase
Q14005	P68400	MOD_ProDKin_1	Pkinase
Q14005	P68400	MOD_PKA_2	Pkinase
Q14005	P68400	MOD_CK2_1	Pkinase
Q14005	P68400	MOD_PKB_1	Pkinase
Q9NSA2	Q14005	LIG_PDZ_Class_1	PDZ
Q12879	Q14005	LIG_PDZ_Class_1	PDZ
Q9BUV0	P49761	MOD_GSK3_1	Pkinase
Q9BUV0	P49761	MOD_ProDKin_1	Pkinase
Q9BUV0	P49761	MOD_PKA_1	Pkinase
Q9BUV0	P49761	MOD_CK1_1	Pkinase
Q9BUV0	P49761	MOD_CDK_1	Pkinase
Q9BUV0	P49761	MOD_PKA_2	Pkinase
Q00975	P62873	TRG_ER_diArg_1	WD40
Q00975	Q02156	MOD_CDK_1	Pkinase
Q00975	Q02156	MOD_GSK3_1	Pkinase
Q00975	Q02156	MOD_CK1_1	Pkinase
Q00975	Q02156	MOD_NEK2_1	Pkinase
Q00975	Q02156	MOD_ProDKin_1	Pkinase
Q00975	Q02156	MOD_CK2_1	Pkinase
Q00975	O14936	MOD_CDK_1	Pkinase
Q00975	O14936	MOD_GSK3_1	Pkinase
Q00975	O14936	MOD_CK1_1	Pkinase
Q00975	O14936	MOD_NEK2_1	Pkinase
Q00975	O14936	MOD_ProDKin_1	Pkinase
Q00975	O14936	MOD_CK2_1	Pkinase
Q9UQ26	P16333	LIG_SH3_1	SH3_1
Q9UQ26	P16333	LIG_SH3_3	SH3_1
Q9UQ26	P16333	LIG_SH3_2	SH3_1
Q9UQ26	P06241	LIG_SH3_1	SH3_1
Q9UQ26	P06241	LIG_SH3_3	SH3_1
Q9UQ26	P06241	LIG_SH3_2	SH3_1
Q8WU20	Q06124	LIG_SH2_GRB2	SH2
Q8WU20	Q06124	LIG_SH2_STAT5	SH2
Q8WU20	Q06124	LIG_SH2_PTP2	SH2
Q8WU20	Q06124	LIG_TYR_ITIM	SH2
Q06124	Q8WU20	LIG_PTB_Phospho_1	IRS
Q06124	Q8WU20	LIG_PTB_Apo_2	IRS
Q14153	P31947	LIG_14-3-3_1	14-3-3
Q14153	P31947	LIG_14-3-3_3	14-3-3
Q14153	P31947	LIG_14-3-3_2	14-3-3
O15198	Q9BRR9	LIG_SH3_3	SH3_1
O43914	P43405	LIG_TYR_ITAM	SH2
Q9Y6R4	P45985	MOD_NEK2_1	Pkinase
Q9Y6R4	P45985	MOD_GSK3_1	Pkinase
Q9Y6R4	P45985	MOD_ProDKin_1	Pkinase
Q9Y6R4	P45985	MOD_CK1_1	Pkinase
Q02779	P45985	MOD_GSK3_1	Pkinase
Q02779	P45985	MOD_CK2_1	Pkinase
Q02779	P45985	MOD_ProDKin_1	Pkinase
Q02779	P45985	MOD_CK1_1	Pkinase
Q9NYL2	P45985	MOD_GSK3_1	Pkinase
Q9NYL2	P45985	MOD_ProDKin_1	Pkinase
Q9NYL2	P45985	MOD_CK1_1	Pkinase
Q9NYL2	P45985	MOD_CK2_1	Pkinase
Q9NYL2	P45985	MOD_PKA_2	Pkinase
Q9Y2U5	P45985	MOD_GSK3_1	Pkinase
Q9Y2U5	P45985	MOD_ProDKin_1	Pkinase
Q9Y2U5	P45985	MOD_CK1_1	Pkinase
Q9Y2U5	P45985	MOD_CK2_1	Pkinase
Q9Y2U5	P45985	MOD_PKA_2	Pkinase
Q99708	P45985	MOD_GSK3_1	Pkinase
Q99708	P45985	MOD_ProDKin_1	Pkinase
Q99708	P45985	MOD_CK2_1	Pkinase
Q99708	P45985	MOD_PKA_2	Pkinase
Q99708	P45985	MOD_PKA_1	Pkinase
P21333	P45985	MOD_ProDKin_1	Pkinase
Q13233	P45985	MOD_GSK3_1	Pkinase
Q13233	P45985	MOD_ProDKin_1	Pkinase
Q13233	P45985	MOD_CDK_1	Pkinase
Q8TEQ6	P45985	MOD_CK2_1	Pkinase
Q16584	P45985	MOD_ProDKin_1	Pkinase
Q99558	P45985	MOD_GSK3_1	Pkinase
Q99558	P45985	MOD_ProDKin_1	Pkinase
P53779	P45985	MOD_GSK3_1	Pkinase
P53779	P45985	MOD_CK1_1	Pkinase
Q9UPT6	P45985	MOD_GSK3_1	Pkinase
Q9UPT6	P45985	MOD_ProDKin_1	Pkinase
Q9UPT6	P45985	MOD_CK1_1	Pkinase
Q9UPT6	P45985	MOD_CK2_1	Pkinase
Q9UPT6	P45985	MOD_PKA_2	Pkinase
Q9UPT6	P45985	MOD_PKA_1	Pkinase
Q9UPT6	P45985	DOC_MAPK_1	Pkinase
Q99683	P45985	MOD_NEK2_1	Pkinase
Q99683	P45985	MOD_GSK3_1	Pkinase
O15519	P45985	MOD_CK2_1	Pkinase
O15519	P45985	MOD_GSK3_1	Pkinase
Q14315	P45985	MOD_ProDKin_1	Pkinase
Q12851	P45985	MOD_ProDKin_1	Pkinase
Q12851	P45985	MOD_CK2_1	Pkinase
Q12851	P45985	MOD_PKA_2	Pkinase
Q12851	P45985	MOD_PKA_1	Pkinase
Q12852	P45985	MOD_GSK3_1	Pkinase
Q12852	P45985	MOD_NEK2_1	Pkinase
Q12852	P45985	MOD_CK2_1	Pkinase
Q12852	P45985	MOD_ProDKin_1	Pkinase
Q12852	P45985	MOD_CK1_1	Pkinase
Q12852	P45985	MOD_CDK_1	Pkinase
Q12852	P45985	MOD_PLK	Pkinase
Q9UJT9	Q8IZL9	MOD_ProDKin_1	Pkinase
Q9UJT9	Q8IZL9	MOD_CK1_1	Pkinase
Q9NVW2	Q9HAU4	DOC_WW_Pin1_4	WW
Q9BXL8	O14980	TRG_NES_CRM1_1	Xpo1
Q13023	P16333	LIG_SH3_3	SH3_1
Q13023	P16333	LIG_SH3_2	SH3_1
Q13023	P27986	LIG_SH3_2	SH3_2
Q13023	P12931	LIG_SH3_3	SH3_1
Q13023	P12931	LIG_SH3_2	SH3_1
Q13023	P46108	LIG_SH3_3	SH3_1
Q13023	P46108	LIG_SH3_2	SH3_1
Q13023	P46108	LIG_SH3_2	SH3_2
Q13023	P06241	LIG_SH3_3	SH3_1
Q13023	P06241	LIG_SH3_2	SH3_1
Q13023	P00519	LIG_SH3_3	SH3_1
Q13023	P00519	LIG_SH3_2	SH3_1
Q9BXL7	Q04759	MOD_GSK3_1	Pkinase
Q9BXL7	Q04759	MOD_ProDKin_1	Pkinase
Q9BXL7	Q04759	MOD_CK1_1	Pkinase
Q9BXL7	Q04759	MOD_PKA_2	Pkinase
Q9BXL7	Q04759	DOC_MAPK_1	Pkinase
Q9BXL7	O15530	MOD_GSK3_1	Pkinase
Q9BXL7	O15530	MOD_ProDKin_1	Pkinase
Q9BXL7	O15530	MOD_CK1_1	Pkinase
Q9BXL7	O15530	MOD_PKA_2	Pkinase
Q9BXL7	O15530	DOC_MAPK_1	Pkinase
Q9BXL7	P05771	MOD_GSK3_1	Pkinase
Q9BXL7	P05771	MOD_ProDKin_1	Pkinase
Q9BXL7	P05771	MOD_CK1_1	Pkinase
Q9BXL7	P05771	MOD_PKA_2	Pkinase
Q9BXL7	P05771	DOC_MAPK_1	Pkinase
Q9BXL5	Q13363	LIG_CtBP_PxDLS_1	2-Hacid_dh
Q9UBN7	Q14247	LIG_SH3_3	SH3_1
Q14247	Q13177	MOD_PLK	Pkinase
Q14247	Q13177	MOD_NEK2_1	Pkinase
Q14247	Q13177	MOD_CK2_1	Pkinase
Q13177	Q14247	LIG_SH3_2	SH3_1
Q13177	Q14247	LIG_SH3_1	SH3_1
Q13177	Q14247	LIG_SH3_3	SH3_1
Q14247	Q13153	MOD_PLK	Pkinase
Q14247	Q13153	MOD_NEK2_1	Pkinase
Q14247	Q13153	MOD_CK2_1	Pkinase
Q13153	Q14247	LIG_SH3_1	SH3_1
Q13153	Q14247	LIG_SH3_3	SH3_1
Q13153	Q14247	LIG_SH3_2	SH3_1
Q9UQB3	Q14247	LIG_SH3_1	SH3_1
Q9UQB3	Q14247	LIG_SH3_3	SH3_1
O00401	Q14247	LIG_SH3_3	SH3_1
O00401	Q14247	LIG_SH3_2	SH3_1
Q9H8Y5	Q14247	LIG_SH3_3	SH3_1
Q05193	Q14247	LIG_SH3_3	SH3_1
Q05193	Q14247	LIG_SH3_2	SH3_1
Q9ULH1	Q14247	LIG_SH3_1	SH3_1
Q9ULH1	Q14247	LIG_SH3_3	SH3_1
Q9ULH1	Q14247	LIG_SH3_2	SH3_1
Q9UPX8	Q14247	LIG_SH3_3	SH3_1
Q09472	Q14247	LIG_SH3_3	SH3_1
Q9Y5K6	Q14247	LIG_SH3_1	SH3_1
Q9Y5K6	Q14247	LIG_SH3_3	SH3_1
Q9Y5K6	Q14247	LIG_SH3_2	SH3_1
Q75N03	Q14247	LIG_SH3_3	SH3_1
O43516	Q14247	LIG_SH3_1	SH3_1
O43516	Q14247	LIG_SH3_3	SH3_1
O43516	Q14247	LIG_SH3_2	SH3_1
O43516	Q14247	TRG_PEX_1	SH3_1
P42768	Q14247	LIG_SH3_3	SH3_1
P42768	Q14247	LIG_SH3_2	SH3_1
O75056	Q14247	LIG_SH3_3	SH3_1
O43312	Q14247	LIG_SH3_3	SH3_1
P98174	Q14247	LIG_SH3_1	SH3_1
P98174	Q14247	LIG_SH3_3	SH3_1
Q14247	Q15746	MOD_PLK	Pkinase
Q14247	Q15746	MOD_NEK2_1	Pkinase
Q14247	Q15746	MOD_CK2_1	Pkinase
Q15746	Q14247	LIG_SH3_1	SH3_1
Q15746	Q14247	LIG_SH3_3	SH3_1
P50570	Q14247	LIG_SH3_3	SH3_1
Q12873	Q14247	LIG_SH3_3	SH3_1
Q12873	Q14247	LIG_SH3_2	SH3_1
O60216	Q14247	LIG_SH3_3	SH3_1
Q14241	P62258	LIG_14-3-3_3	14-3-3
Q13485	Q7RTN6	MOD_GSK3_1	Pkinase
P49716	Q7RTN6	MOD_GSK3_1	Pkinase
P49716	Q7RTN6	MOD_CK2_1	Pkinase
P49716	Q7RTN6	MOD_ProDKin_1	Pkinase
P49716	Q7RTN6	MOD_PKA_2	Pkinase
P49716	Q7RTN6	DOC_MAPK_1	Pkinase
P46695	P28482	MOD_NEK2_1	Pkinase
P46695	P28482	MOD_CK2_1	Pkinase
P46695	P28482	MOD_PKA_1	Pkinase
P46695	P28482	MOD_PKA_2	Pkinase
P47712	Q14790	CLV_C14_Caspase3-7	Peptidase_C14
Q9UNN5	Q14790	CLV_C14_Caspase3-7	Peptidase_C14
O00291	Q14790	CLV_C14_Caspase3-7	Peptidase_C14
Q9NS56	Q14790	CLV_C14_Caspase3-7	Peptidase_C14
Q13895	Q96FK6	TRG_ER_diArg_1	WD40
Q92973	Q96FK6	TRG_ER_diArg_1	WD40
P30279	P11802	MOD_ProDKin_1	Pkinase
P30279	P11802	MOD_CK1_1	Pkinase
P30279	P06493	MOD_ProDKin_1	Pkinase
P30279	P06493	MOD_CK1_1	Pkinase
P30279	Q00535	MOD_ProDKin_1	Pkinase
P30279	Q00535	MOD_CK1_1	Pkinase
P46527	P30279	DOC_CYCLIN_1	Cyclin_N
P30279	P24941	MOD_ProDKin_1	Pkinase
P30279	P24941	MOD_CK1_1	Pkinase
P30279	Q13188	MOD_ProDKin_1	Pkinase
P30279	Q13188	MOD_CK1_1	Pkinase
Q13561	Q16659	MOD_CK1_1	Pkinase
Q13561	Q14164	MOD_CK1_1	Pkinase
O00203	O43683	MOD_CK2_1	Pkinase
O00203	O43683	MOD_GSK3_1	Pkinase
O00203	O43683	MOD_CK1_1	Pkinase
O00203	P48729	MOD_CK2_1	Pkinase
O00203	P48729	MOD_GSK3_1	Pkinase
O00203	P48729	MOD_CK1_1	Pkinase
Q96C90	P36873	DOC_PP1	Metallophos
Q96AQ6	P54646	MOD_GSK3_1	Pkinase
Q96AQ6	O15111	MOD_GSK3_1	Pkinase
Q9GZM8	O43683	MOD_PKA_2	Pkinase
Q9GZM8	O43683	MOD_CK1_1	Pkinase
Q9GZM8	P61981	LIG_14-3-3_1	14-3-3
Q9GZM8	P06493	MOD_PKA_2	Pkinase
Q9GZM8	P06493	MOD_CK1_1	Pkinase
Q9GZM8	O60229	MOD_PKA_2	Pkinase
Q9GZM8	O60229	MOD_CK1_1	Pkinase
Q9GZM8	P62258	LIG_14-3-3_1	14-3-3
P22314	P35606	TRG_ER_diArg_1	WD40
Q53QZ3	P35606	TRG_ER_diArg_1	WD40
P08559	P35606	TRG_ER_diArg_1	WD40
P49959	P35606	TRG_ER_diArg_1	WD40
O60346	P35606	TRG_ER_diArg_1	WD40
Q5F1R6	P35606	DEG_APCC_KENBOX_2	WD40
P35606	Q93009	LIG_TRAF2_1	MATH
O14908	P35606	TRG_ER_diArg_1	WD40
Q9NQY0	P35606	TRG_ER_diArg_1	WD40
P31948	P35606	TRG_ER_diArg_1	WD40
Q12986	P35606	TRG_ER_diArg_1	WD40
P49585	P35606	TRG_ER_diArg_1	WD40
Q15714	P35606	TRG_ER_diArg_1	WD40
P23508	P35606	TRG_ER_diArg_1	WD40
Q14160	Q6P1M3	DEG_SCF_FBW7_1	WD40
P57087	Q8N752	MOD_NEK2_1	Pkinase
P57087	Q07157	LIG_PDZ_Class_2	PDZ
P57087	Q8TEW0	LIG_PDZ_Class_2	PDZ
O95067	P57081	TRG_ER_diArg_1	WD40
Q9UBP6	P57081	TRG_ER_diArg_1	WD40
O14974	Q8TED0	TRG_ER_diArg_1	WD40
O14974	Q8TED0	DEG_APCC_DBOX_1	WD40
Q9BSC4	Q8TED0	TRG_ER_diArg_1	WD40
Q9ULW3	Q8TED0	TRG_ER_diArg_1	WD40
Q13895	Q8TED0	TRG_ER_diArg_1	WD40
Q9Y3A2	Q8TED0	TRG_ER_diArg_1	WD40
O43597	Q15569	MOD_GSK3_1	Pkinase
O43597	Q15569	MOD_PKA_2	Pkinase
Q99759	O43592	TRG_NES_CRM1_1	Xpo1
P40692	P53621	TRG_ER_diArg_1	WD40
O60583	P50750	MOD_GSK3_1	Pkinase
O60583	P50750	MOD_CK1_1	Pkinase
P18846	P68400	MOD_GSK3_1	Pkinase
P18846	P19784	MOD_GSK3_1	Pkinase
Q15056	Q14164	DOC_MAPK_1	Pkinase
Q15056	P31947	LIG_14-3-3_1	14-3-3
Q9Y4J8	P11532	DOC_WW_Pin1_4	WW
Q9Y4J8	Q13474	DOC_WW_Pin1_4	WW
Q9Y4J8	P46939	DOC_WW_Pin1_4	WW
P22681	Q92772	MOD_NEK2_1	Pkinase
P22681	Q92772	MOD_CK1_1	Pkinase
P22681	Q92772	MOD_PLK	Pkinase
P22681	Q92772	MOD_GSK3_1	Pkinase
P22681	Q92772	MOD_ProDKin_1	Pkinase
P22681	Q92772	MOD_PKA_2	Pkinase
Q9UL17	P42229	LIG_SH2_STAT5	SH2
Q15303	P42229	LIG_SH2_GRB2	SH2
Q15303	P42229	LIG_SH2_STAT5	SH2
P19235	P42229	LIG_SH2_GRB2	SH2
P19235	P42229	LIG_SH2_SRC	SH2
P14784	P42229	LIG_SH2_STAT5	SH2
P38398	P42229	LIG_SH2_STAT5	SH2
P38398	P42229	LIG_SH2_SRC	SH2
Q06124	P42229	LIG_SH2_GRB2	SH2
Q06124	P42229	LIG_SH2_STAT5	SH2
Q06124	P42229	LIG_SH2_SRC	SH2
P17676	P42229	LIG_SH2_STAT5	SH2
P17676	P42229	LIG_SH2_SRC	SH2
Q9Y618	P42229	LIG_SH2_SRC	SH2
P10912	P42229	LIG_SH2_STAT5	SH2
P09619	P42229	LIG_SH2_STAT5	SH2
P09619	P42229	LIG_SH2_PTP2	SH2
P09619	P42229	LIG_SH2_SRC	SH2
Q9UL17	P42224	LIG_SH2_STAT5	SH2
Q8N6P7	P42224	LIG_SH2_STAT5	SH2
Q8N6P7	P42224	LIG_SH2_STAT3	SH2
P32455	P42224	LIG_SH2_SRC	SH2
P05362	P42224	LIG_SH2_STAT3	SH2
P04637	P42224	LIG_SH2_STAT5	SH2
P14784	P42224	LIG_SH2_STAT5	SH2
P38398	P42224	LIG_SH2_STAT5	SH2
P38398	P42224	LIG_SH2_SRC	SH2
P40189	P42224	LIG_SH2_STAT5	SH2
P40189	P42224	LIG_SH2_STAT3	SH2
P40189	P42224	LIG_TYR_ITIM	SH2
Q04206	P42224	LIG_SH2_STAT5	SH2
P04626	P42224	LIG_SH2_STAT5	SH2
P17676	P42226	LIG_SH2_STAT5	SH2
P17676	P42226	LIG_SH2_SRC	SH2
P42226	P42226	LIG_SH2_STAT5	SH2
P42226	P42226	LIG_SH2_SRC	SH2
P42226	P52630	LIG_SH2_STAT5	SH2
P42226	P52630	LIG_SH2_SRC	SH2
P42226	P12931	LIG_SH2_STAT5	SH2
P42226	P12931	LIG_SH3_3	SH3_1
P42226	P12931	LIG_SH2_SRC	SH2
Q96JH7	P52735	LIG_SH2_STAT5	SH2
Q96JH7	P51617	MOD_GSK3_1	Pkinase
Q96JH7	P51617	MOD_LATS_1	Pkinase
O60763	O14976	MOD_NEK2_1	Pkinase
O14976	Q00535	MOD_GSK3_1	Pkinase
O14976	Q00535	MOD_NEK2_1	Pkinase
O14976	Q00535	MOD_CK2_1	Pkinase
O14976	Q00535	MOD_CK1_1	Pkinase
Q9UM73	O14976	MOD_NEK2_1	Pkinase
Q9UM73	O14976	MOD_ProDKin_1	Pkinase
Q9UM73	O14976	MOD_PKA_2	Pkinase
P10275	O14976	MOD_ProDKin_1	Pkinase
O14976	Q9BXS5	TRG_LysEnd_APsAcLL_1	Clat_adaptor_s
O14976	Q9Y6Q5	TRG_LysEnd_APsAcLL_1	Clat_adaptor_s
O15169	O14976	MOD_GSK3_1	Pkinase
O15169	O14976	MOD_CK2_1	Pkinase
O15169	O14976	MOD_CK1_1	Pkinase
O15169	O14976	MOD_PLK	Pkinase
O14974	Q14155	LIG_SH3_2	SH3_2
O14974	Q9Y572	MOD_CDK_1	Pkinase
O14974	Q9Y572	MOD_CK2_1	Pkinase
O14974	Q9Y572	DOC_MAPK_1	Pkinase
O14974	Q9Y572	MOD_GSK3_1	Pkinase
O14974	Q9Y572	MOD_CK1_1	Pkinase
O14974	Q9Y572	MOD_PLK	Pkinase
O14974	Q9Y572	MOD_ProDKin_1	Pkinase
O14974	Q9Y572	MOD_PKA_1	Pkinase
O14974	Q9Y572	MOD_PKA_2	Pkinase
O14974	Q13464	MOD_CDK_1	Pkinase
O14974	Q13464	MOD_CK2_1	Pkinase
O14974	Q13464	DOC_MAPK_1	Pkinase
O14974	Q13464	MOD_GSK3_1	Pkinase
O14974	Q13464	MOD_CK1_1	Pkinase
O14974	Q13464	MOD_PLK	Pkinase
O14974	Q13464	MOD_ProDKin_1	Pkinase
O14974	Q13464	MOD_PKA_1	Pkinase
O14974	Q13464	MOD_PKA_2	Pkinase
O14974	O43791	DOC_USP7_1	MATH
O14974	O75116	MOD_CDK_1	Pkinase
O14974	O75116	MOD_CK2_1	Pkinase
O14974	O75116	DOC_MAPK_1	Pkinase
O14974	O75116	MOD_GSK3_1	Pkinase
O14974	O75116	MOD_CK1_1	Pkinase
O14974	O75116	MOD_PLK	Pkinase
O14974	O75116	MOD_ProDKin_1	Pkinase
O14974	O75116	MOD_PKA_1	Pkinase
O14974	O75116	MOD_PKA_2	Pkinase
O14974	Q99759	MOD_CDK_1	Pkinase
O14974	Q99759	MOD_CK2_1	Pkinase
O14974	Q99759	DOC_MAPK_1	Pkinase
O14974	Q99759	MOD_GSK3_1	Pkinase
O14974	Q99759	MOD_CK1_1	Pkinase
O14974	Q99759	MOD_PLK	Pkinase
O14974	Q99759	MOD_ProDKin_1	Pkinase
O14974	Q99759	MOD_PKA_1	Pkinase
O14974	Q99759	MOD_PKA_2	Pkinase
O14974	P06241	LIG_SH3_1	SH3_1
O14974	P06241	LIG_SH3_3	SH3_1
O14974	P06241	LIG_SH3_2	SH3_1
O14974	Q13976	MOD_CDK_1	Pkinase
O14974	Q13976	MOD_CK2_1	Pkinase
O14974	Q13976	DOC_MAPK_1	Pkinase
O14974	Q13976	MOD_GSK3_1	Pkinase
O14974	Q13976	MOD_CK1_1	Pkinase
O14974	Q13976	MOD_PLK	Pkinase
O14974	Q13976	MOD_ProDKin_1	Pkinase
O14974	Q13976	MOD_PKA_1	Pkinase
O14974	Q13976	MOD_PKA_2	Pkinase
Q9UNA1	Q16512	MOD_GSK3_1	Pkinase
Q9UNA1	Q16512	MOD_CK1_1	Pkinase
Q9UNA1	Q16512	MOD_CK2_1	Pkinase
Q9UNA1	Q6P5Z2	MOD_GSK3_1	Pkinase
Q9UNA1	Q6P5Z2	MOD_CK1_1	Pkinase
Q9UNA1	Q6P5Z2	MOD_CK2_1	Pkinase
Q6P5Z2	Q9UNA1	LIG_SH3_3	SH3_1
Q6P5Z2	Q9UNA1	LIG_SH3_2	SH3_1
Q14155	Q9UNA1	LIG_SH3_3	SH3_1
Q96QU8	Q9UNA1	LIG_SH3_3	SH3_1
Q9UMX0	Q9UBC2	LIG_EH_1	efhand_3
Q9UBC2	Q00532	MOD_GSK3_1	Pkinase
Q9UBC2	Q00532	MOD_CK1_1	Pkinase
Q9Y6I3	Q9UBC2	LIG_EH_1	efhand_3
Q8WXE9	Q9UBC2	LIG_EH_1	efhand_3
Q12947	P06241	LIG_SH3_3	SH3_1
Q12947	P06241	LIG_SH2_STAT5	SH2
Q12947	P06241	LIG_SH2_STAT3	SH2
Q12947	P00519	LIG_SH3_3	SH3_1
Q12947	P00519	LIG_SH2_STAT5	SH2
Q12947	P00519	LIG_SH2_STAT3	SH2
P04626	P51813	LIG_SH2_STAT5	SH2
P46108	P51813	LIG_SH2_STAT5	SH2
Q05397	P51813	LIG_SH2_SRC	SH2
P04637	P51813	LIG_SH2_STAT5	SH2
Q13480	P51813	LIG_SH2_STAT5	SH2
Q13480	P51813	LIG_TYR_ITIM	SH2
Q16825	P51813	LIG_SH2_STAT5	SH2
P56945	P51813	LIG_SH2_STAT5	SH2
Q13393	P51812	MOD_GSK3_1	Pkinase
Q16695	P51812	MOD_NEK2_1	Pkinase
P05114	P51812	MOD_GSK3_1	Pkinase
P05114	P51812	MOD_PKA_1	Pkinase
P05114	P51812	MOD_PKA_2	Pkinase
Q92793	P51812	MOD_GSK3_1	Pkinase
Q92793	P51812	MOD_CK1_1	Pkinase
Q92793	P51812	MOD_PLK	Pkinase
Q92793	P51812	MOD_NEK2_1	Pkinase
Q92793	P51812	MOD_ProDKin_1	Pkinase
Q92793	P51812	MOD_CK2_1	Pkinase
Q9Y566	P51812	MOD_CDK_1	Pkinase
Q9Y566	P51812	MOD_PK_1	Pkinase
Q9Y566	P51812	MOD_GSK3_1	Pkinase
Q9Y566	P51812	MOD_NEK2_2	Pkinase
Q9Y566	P51812	MOD_PKB_1	Pkinase
Q9Y566	P51812	MOD_CK1_1	Pkinase
Q9Y566	P51812	MOD_PLK	Pkinase
Q9Y566	P51812	MOD_NEK2_1	Pkinase
Q9Y566	P51812	MOD_PKA_2	Pkinase
Q9Y566	P51812	MOD_CK2_1	Pkinase
Q9Y566	P51812	MOD_ProDKin_1	Pkinase
P62750	P51812	DOC_MAPK_1	Pkinase
Q9UQ84	P51812	MOD_ProDKin_1	Pkinase
Q9UQ84	P51812	MOD_CK1_1	Pkinase
Q9UQ84	P51812	MOD_CDK_1	Pkinase
Q9HBU1	P51812	MOD_ProDKin_1	Pkinase
Q9HBU1	P51812	MOD_CDK_1	Pkinase
Q9HBU1	P51812	MOD_PKA_2	Pkinase
P23508	P51812	MOD_GSK3_1	Pkinase
P23508	P51812	MOD_CK1_1	Pkinase
O15399	P51812	MOD_GSK3_1	Pkinase
O15399	P51812	MOD_CK2_1	Pkinase
O15399	P51812	MOD_ProDKin_1	Pkinase
O15399	P51812	MOD_PKA_2	Pkinase
O15399	P51812	MOD_PKA_1	Pkinase
Q9UBP6	P51812	MOD_PKB_1	Pkinase
Q99613	P51812	MOD_CK2_1	Pkinase
Q99613	P51812	MOD_GSK3_1	Pkinase
P18146	P51817	MOD_GSK3_1	Pkinase
P18146	P51817	MOD_PKA_2	Pkinase
P18146	P51817	MOD_PKA_1	Pkinase
P18146	P51817	MOD_ProDKin_1	Pkinase
P18146	P51817	DOC_MAPK_1	Pkinase
O43541	P51817	MOD_GSK3_1	Pkinase
P51816	P16333	LIG_SH2_STAT5	SH2
P51816	P16333	LIG_SH2_PTP2	SH2
P51816	P16333	LIG_SH3_3	SH3_1
P51816	P46108	LIG_SH2_STAT5	SH2
P51816	P46108	LIG_SH2_PTP2	SH2
P51816	P46108	LIG_SH3_3	SH3_1
P51816	P19174	LIG_SH2_STAT5	SH2
P51816	P19174	LIG_SH2_PTP2	SH2
P51816	P19174	LIG_SH3_3	SH3_1
O75164	Q8TAF3	DEG_APCC_DBOX_1	WD40
P46531	Q8TAF3	DEG_SCF_FBW7_2	WD40
O95071	Q8TAF3	TRG_ER_diArg_1	WD40
Q14137	Q8TAF3	DEG_SCF_TRCP1_1	WD40
Q14152	Q8TAF3	TRG_ER_diArg_1	WD40
O60346	Q8TAF3	TRG_ER_diArg_1	WD40
Q15831	Q8TAF3	TRG_ER_diArg_1	WD40
Q96ST2	Q8TAF3	TRG_ER_diArg_1	WD40
Q09019	Q8TAF3	DEG_APCC_DBOX_1	WD40
Q7Z309	Q8TAF3	TRG_ER_diArg_1	WD40
Q96QE3	Q8TAF3	DEG_SCF_FBW7_1	WD40
O75592	Q8TAF3	TRG_ER_diArg_1	WD40
Q96RL1	Q8TAF3	TRG_ER_diArg_1	WD40
Q96SB3	Q8TAF3	TRG_ER_diArg_1	WD40
O14490	P12931	LIG_SH2_STAT5	SH2
O14490	P12931	LIG_SH3_3	SH3_1
O14490	P12931	LIG_SH3_2	SH3_1
O14490	P27986	LIG_SH2_STAT5	SH2
O14490	P27986	LIG_SH3_2	SH3_2
O14490	P00519	LIG_SH2_STAT5	SH2
O14490	P00519	LIG_SH3_3	SH3_1
O14490	P00519	LIG_SH3_2	SH3_1
O14490	P19174	LIG_SH2_STAT5	SH2
O14490	P19174	LIG_SH3_3	SH3_1
O14490	P19174	LIG_SH3_2	SH3_1
O14490	P78352	LIG_SH3_3	SH3_1
O14490	P78352	LIG_SH3_2	SH3_1
O14490	P16333	LIG_SH2_STAT5	SH2
O14490	P16333	LIG_SH3_3	SH3_1
O14490	P16333	LIG_SH3_2	SH3_1
O14490	Q12959	LIG_SH3_2	SH3_2
O14490	P25054	TRG_NLS_MonoExtN_4	Arm
O14490	P46108	LIG_SH2_STAT5	SH2
O14490	P46108	LIG_SH3_3	SH3_1
O14490	P46108	LIG_SH3_2	SH3_1
O14490	P46108	LIG_SH3_2	SH3_2
O14490	P06241	LIG_SH2_STAT5	SH2
O14490	P06241	LIG_SH3_3	SH3_1
O14490	P06241	LIG_SH3_2	SH3_1
P09619	O14492	LIG_SH2_STAT5	SH2
P09619	O14492	LIG_SH2_PTP2	SH2
P09619	O14492	LIG_SH2_SRC	SH2
P04626	O14492	LIG_SH2_STAT5	SH2
O14497	Q96J02	DOC_WW_Pin1_4	WW
O14497	Q96J02	LIG_WW_1	WW
O14497	Q96J02	LIG_WW_2	WW
O14497	Q96J02	LIG_WW_3	WW
O14497	P46934	DOC_WW_Pin1_4	WW
O14497	P46934	LIG_WW_1	WW
O14497	P46934	LIG_WW_2	WW
O14497	P46934	LIG_WW_3	WW
P42768	Q9NZM3	LIG_SH3_3	SH3_1
P42768	Q9NZM3	LIG_SH3_2	SH3_1
P42768	Q9NZM3	LIG_SH3_2	SH3_2
Q9H2E6	Q9NZM3	LIG_SH3_2	SH3_1
Q9H2E6	Q9NZM3	LIG_SH3_2	SH3_2
Q9H2E6	Q9NZM3	LIG_SH3_3	SH3_1
Q9BYJ9	Q9NZM3	LIG_SH3_2	SH3_1
Q9BYJ9	Q9NZM3	LIG_SH3_2	SH3_2
O15056	Q9NZM3	LIG_SH3_3	SH3_1
O15056	Q9NZM3	LIG_SH3_2	SH3_1
O15056	Q9NZM3	LIG_SH3_2	SH3_2
P48023	Q9NZM3	LIG_SH3_3	SH3_1
Q8IVH8	Q9NZM3	LIG_SH3_1	SH3_1
Q8IVH8	Q9NZM3	LIG_SH3_3	SH3_1
Q8IVH8	Q9NZM3	LIG_SH3_2	SH3_1
Q8IVH8	Q9NZM3	LIG_SH3_2	SH3_2
Q07889	Q9NZM3	LIG_SH3_3	SH3_1
Q07889	Q9NZM3	LIG_SH3_2	SH3_1
Q07889	Q9NZM3	LIG_SH3_2	SH3_2
P16070	P36897	MOD_GSK3_1	Pkinase
P16070	P36897	MOD_NEK2_1	Pkinase
P16070	P36897	MOD_ProDKin_1	Pkinase
P16070	Q8IZE3	MOD_GSK3_1	Pkinase
P16070	Q8IZE3	MOD_NEK2_1	Pkinase
P16070	Q8IZE3	MOD_ProDKin_1	Pkinase
P16070	P06239	TRG_PEX_1	SH3_1
P16070	Q9Y4K3	DOC_USP7_1	MATH
P16070	Q9Y4K3	LIG_TRAF2_1	MATH
P16070	Q13873	MOD_GSK3_1	Pkinase
P16070	Q13873	MOD_NEK2_1	Pkinase
P16070	Q13873	MOD_ProDKin_1	Pkinase
P16070	P06241	TRG_PEX_1	SH3_1
Q8NFW9	P27986	LIG_SH3_2	SH3_2
Q8NFW9	P16333	LIG_SH3_1	SH3_1
Q8NFW9	P16333	LIG_SH3_3	SH3_1
Q8NFW9	P16333	LIG_SH3_2	SH3_1
Q9H4Z2	P61964	DEG_SCF_FBW7_2	WD40
Q9H4Z2	P61964	TRG_ER_diArg_1	WD40
Q9H4Z2	P61964	DEG_SCF_TRCP1_1	WD40
Q9H4Z2	P11802	MOD_GSK3_1	Pkinase
Q9H4Z2	P11802	MOD_NEK2_1	Pkinase
Q9H4Z2	P11802	MOD_ProDKin_1	Pkinase
Q9H4Z2	P11802	MOD_CK2_1	Pkinase
Q9H4Z2	Q15291	DEG_SCF_FBW7_2	WD40
Q9H4Z2	Q15291	TRG_ER_diArg_1	WD40
Q9H4Z2	Q15291	DEG_SCF_TRCP1_1	WD40
P52945	Q9H4Z3	DOC_WW_Pin1_4	WW
P05412	P27361	MOD_CK2_1	Pkinase
P05412	P53779	MOD_CK2_1	Pkinase
P05412	Q15759	MOD_CK2_1	Pkinase
P05412	Q9UQ07	MOD_CK2_1	Pkinase
P05412	Q9H4B4	MOD_CK2_1	Pkinase
P05412	Q8IW41	MOD_CK2_1	Pkinase
P05412	Q9Y616	MOD_CK2_1	Pkinase
P05412	Q8NHY2	DEG_COP1	WD40
P05412	Q15751	DEG_COP1	WD40
P05412	P28482	MOD_CK2_1	Pkinase
P05412	Q99986	MOD_CK2_1	Pkinase
P05412	P19784	MOD_CK2_1	Pkinase
P05412	Q969H0	DEG_COP1	WD40
P05412	P45984	MOD_CK2_1	Pkinase
P05412	P45983	MOD_CK2_1	Pkinase
P05412	Q9NRL3	DEG_COP1	WD40
P05412	P68400	MOD_CK2_1	Pkinase
P05412	Q15139	MOD_CK2_1	Pkinase
P05412	P49841	MOD_CK2_1	Pkinase
Q9UBH6	Q9HAV0	TRG_ER_diArg_1	WD40
Q9Y572	Q9HAV0	DEG_SCF_FBW7_1	WD40
Q9HAV4	Q9HC98	MOD_CK2_1	Pkinase
Q9HAV4	Q9HC98	MOD_NEK2_2	Pkinase
Q9HAV4	Q14164	MOD_CK2_1	Pkinase
Q9HAV4	Q14164	MOD_NEK2_2	Pkinase
P21860	Q14451	LIG_SH2_STAT5	SH2
P21860	Q14451	LIG_SH2_PTP2	SH2
Q15047	Q14451	LIG_SH2_STAT5	SH2
Q15303	Q14451	LIG_SH2_GRB2	SH2
Q15303	Q14451	LIG_SH2_STAT5	SH2
P09619	Q14451	LIG_SH2_STAT5	SH2
P09619	Q14451	LIG_SH2_PTP2	SH2
P09619	Q14451	LIG_SH2_SRC	SH2
Q06124	Q14451	LIG_SH2_GRB2	SH2
Q06124	Q14451	LIG_SH2_STAT5	SH2
Q06124	Q14451	LIG_SH2_SRC	SH2
P04626	Q14451	LIG_SH2_STAT5	SH2
Q9NX58	Q9UKE5	MOD_PKB_1	Pkinase
Q9NX58	P52294	TRG_NLS_MonoExtN_4	Arm
Q9NX58	P52294	TRG_NLS_Bipartite_1	Arm
Q9NX58	P52294	TRG_NLS_MonoExtC_3	Arm
Q9NX58	P52294	TRG_NLS_MonoCore_2	Arm
Q9NX58	O60684	TRG_NLS_MonoExtN_4	Arm
Q9NX58	O60684	TRG_NLS_Bipartite_1	Arm
Q9NX58	O60684	TRG_NLS_MonoExtC_3	Arm
Q9NX58	O60684	TRG_NLS_MonoCore_2	Arm
Q9NX58	P49137	MOD_PKB_1	Pkinase
Q9NX58	Q96SB4	MOD_PKB_1	Pkinase
Q86WH2	Q13188	MOD_CK2_1	Pkinase
Q86WH2	Q13188	MOD_CK1_1	Pkinase
Q86WH2	Q13043	MOD_CK2_1	Pkinase
Q86WH2	Q13043	MOD_CK1_1	Pkinase
Q96DX7	O15111	MOD_GSK3_1	Pkinase
Q96DX7	O15111	MOD_CK2_1	Pkinase
Q15475	Q04724	TRG_ER_diArg_1	WD40
Q96KQ7	P16333	LIG_SH3_1	SH3_1
Q96KQ7	P16333	LIG_SH3_3	SH3_1
Q96KQ7	P16333	LIG_SH3_2	SH3_1
Q96KQ4	Q9NRM7	MOD_GSK3_1	Pkinase
Q96KQ4	Q9NRM7	MOD_ProDKin_1	Pkinase
Q96KQ4	Q9NRM7	MOD_CK1_1	Pkinase
Q96KQ4	Q9NRM7	MOD_CK2_1	Pkinase
Q9NRM7	Q96KQ4	LIG_SH3_3	SH3_1
Q96KQ4	Q9UKE5	MOD_GSK3_1	Pkinase
Q96KQ4	Q9UKE5	MOD_ProDKin_1	Pkinase
Q96KQ4	Q9UKE5	MOD_CK1_1	Pkinase
Q96KQ4	Q9UKE5	MOD_CK2_1	Pkinase
Q9UKE5	Q96KQ4	LIG_SH3_3	SH3_1
Q96KQ4	O95835	MOD_GSK3_1	Pkinase
Q96KQ4	O95835	MOD_ProDKin_1	Pkinase
Q96KQ4	O95835	MOD_CK1_1	Pkinase
Q96KQ4	O95835	MOD_CK2_1	Pkinase
O95835	Q96KQ4	LIG_SH3_1	SH3_1
O95835	Q96KQ4	LIG_SH3_3	SH3_1
O95835	Q96KQ4	LIG_SH3_2	SH3_1
Q07666	Q96KQ4	LIG_SH3_3	SH3_1
Q96KQ4	Q9HAU0	DOC_WW_Pin1_4	WW
Q9HAU0	Q96KQ4	LIG_SH3_3	SH3_1
Q09472	Q96KQ4	LIG_SH3_3	SH3_1
Q96KQ4	P25054	TRG_NLS_MonoExtN_4	Arm
P25054	Q96KQ4	LIG_SH3_1	SH3_1
P25054	Q96KQ4	LIG_SH3_3	SH3_1
P25054	Q96KQ4	LIG_SH3_2	SH3_1
Q99459	Q96KQ4	LIG_SH3_3	SH3_1
Q8TDR0	Q96KQ4	LIG_SH3_3	SH3_1
Q8TDR0	Q96KQ4	LIG_SH3_4	SH3_1
Q03167	P37023	DOC_MAPK_2	Pkinase
Q03167	P36897	DOC_MAPK_2	Pkinase
Q03167	P27037	DOC_MAPK_2	Pkinase
Q03164	Q15291	TRG_ER_diArg_1	WD40
Q03164	Q15291	DEG_APCC_KENBOX_2	WD40
Q03164	P61964	TRG_ER_diArg_1	WD40
Q03164	P61964	DEG_APCC_KENBOX_2	WD40
Q9UM73	O14733	MOD_NEK2_1	Pkinase
Q9UM73	O14733	MOD_ProDKin_1	Pkinase
Q9UM73	O14733	MOD_PKA_2	Pkinase
Q9UM73	P57075	LIG_SH3_3	SH3_1
Q9UM73	P20936	LIG_SH3_3	SH3_1
Q9UM73	Q13233	MOD_NEK2_1	Pkinase
Q9UM73	Q13233	MOD_ProDKin_1	Pkinase
Q9UM73	Q13233	MOD_PKA_2	Pkinase
Q9UM73	Q99683	MOD_NEK2_1	Pkinase
Q9UM73	Q99683	MOD_ProDKin_1	Pkinase
Q9UM73	Q99683	MOD_PKA_2	Pkinase
Q9UM73	P19174	LIG_SH3_3	SH3_1
Q9UM73	Q99759	MOD_NEK2_1	Pkinase
Q9UM73	Q99759	MOD_ProDKin_1	Pkinase
Q9UM73	Q99759	MOD_PKA_2	Pkinase
P23467	P27361	MOD_CK1_1	Pkinase
P19235	P27361	MOD_PLK	Pkinase
Q9UQC2	P27361	MOD_NEK2_1	Pkinase
Q9UQC2	P27361	MOD_CK1_1	Pkinase
Q9UQC2	P27361	MOD_PKA_1	Pkinase
Q9UQC2	P27361	MOD_PKA_2	Pkinase
Q9Y508	P27361	MOD_NEK2_1	Pkinase
Q15262	P27361	MOD_NEK2_1	Pkinase
Q12772	P27361	MOD_GSK3_1	Pkinase
Q12772	P27361	MOD_ProDKin_1	Pkinase
Q12772	P27361	MOD_PKA_2	Pkinase
P15336	P27361	MOD_GSK3_1	Pkinase
P15336	P27361	MOD_ProDKin_1	Pkinase
P08575	P27361	MOD_GSK3_1	Pkinase
P08575	P27361	MOD_ProDKin_1	Pkinase
P08575	P27361	MOD_CK1_1	Pkinase
P08575	P27361	MOD_PLK	Pkinase
P78347	P27361	MOD_PLK	Pkinase
P78347	P27361	MOD_CK1_1	Pkinase
Q13501	P27361	MOD_CK2_1	Pkinase
Q13501	P27361	MOD_GSK3_1	Pkinase
Q9BVL2	P27361	MOD_GSK3_1	Pkinase
Q9BVL2	P27361	MOD_ProDKin_1	Pkinase
Q01892	P27361	MOD_GSK3_1	Pkinase
Q01892	P27361	MOD_ProDKin_1	Pkinase
Q01892	P27361	MOD_CK2_1	Pkinase
Q07352	P27361	MOD_GSK3_1	Pkinase
Q07352	P27361	MOD_ProDKin_1	Pkinase
Q07352	P27361	MOD_CK1_1	Pkinase
Q07352	P27361	MOD_PKA_2	Pkinase
Q07352	P27361	MOD_PKA_1	Pkinase
Q07352	P27361	MOD_PK_1	Pkinase
Q07352	P27361	DOC_MAPK_1	Pkinase
P56524	P27361	MOD_NEK2_1	Pkinase
P56524	P27361	MOD_GSK3_1	Pkinase
P56524	P27361	MOD_ProDKin_1	Pkinase
P56524	P27361	MOD_CK2_1	Pkinase
P56524	P27361	MOD_CK1_1	Pkinase
P56524	P27361	MOD_PKA_2	Pkinase
P55211	P27361	MOD_ProDKin_1	Pkinase
P20749	P27361	MOD_GSK3_1	Pkinase
P20749	P27361	MOD_CK1_1	Pkinase
Q12913	P27361	MOD_ProDKin_1	Pkinase
Q16559	P27361	MOD_GSK3_1	Pkinase
Q16559	P27361	MOD_ProDKin_1	Pkinase
Q14160	P27361	DOC_MAPK_1	Pkinase
Q14160	P27361	MOD_GSK3_1	Pkinase
Q14160	P27361	MOD_CK1_1	Pkinase
Q14160	P27361	MOD_PLK	Pkinase
Q14160	P27361	MOD_NEK2_1	Pkinase
Q14160	P27361	MOD_ProDKin_1	Pkinase
Q14160	P27361	MOD_CK2_1	Pkinase
P43146	P27361	MOD_ProDKin_1	Pkinase
P43146	P27361	MOD_CK2_1	Pkinase
P43146	P27361	DOC_MAPK_1	Pkinase
Q9P2Y4	P27361	MOD_GSK3_1	Pkinase
Q9P2Y4	P27361	MOD_CK2_1	Pkinase
Q9P2Y4	P27361	MOD_CK1_1	Pkinase
Q9P2Y4	P27361	MOD_PKA_2	Pkinase
P19419	P27361	MOD_CK2_1	Pkinase
P19419	P27361	MOD_ProDKin_1	Pkinase
P19419	P27361	DOC_MAPK_1	Pkinase
P54829	P27361	MOD_GSK3_1	Pkinase
P54829	P27361	MOD_CK2_1	Pkinase
P54829	P27361	MOD_PKA_1	Pkinase
P54829	P27361	MOD_PKA_2	Pkinase
P54829	P27361	MOD_PK_1	Pkinase
Q96SM3	P27361	MOD_GSK3_1	Pkinase
Q96SM3	P27361	MOD_NEK2_2	Pkinase
P06213	P27361	MOD_NEK2_2	Pkinase
P28324	P27361	MOD_ProDKin_1	Pkinase
P28324	P27361	MOD_CK1_1	Pkinase
P28324	P27361	MOD_CDK_1	Pkinase
P28324	P27361	DOC_MAPK_1	Pkinase
P05023	P27361	MOD_GSK3_1	Pkinase
P05023	P27361	MOD_CK1_1	Pkinase
P17097	P27361	MOD_LATS_1	Pkinase
Q13541	P27361	MOD_GSK3_1	Pkinase
Q13541	P27361	MOD_CK2_1	Pkinase
P01106	P27361	MOD_ProDKin_1	Pkinase
P01106	P27361	MOD_PKA_2	Pkinase
P01106	P27361	MOD_PKA_1	Pkinase
Q12967	P27361	MOD_GSK3_1	Pkinase
Q12967	P27361	MOD_NEK2_1	Pkinase
Q12967	P27361	MOD_CK1_1	Pkinase
Q15746	P27361	MOD_GSK3_1	Pkinase
Q15746	P27361	MOD_NEK2_1	Pkinase
Q15746	P27361	MOD_PLK	Pkinase
Q15746	P27361	MOD_CK1_1	Pkinase
P04637	P27361	MOD_PKA_2	Pkinase
P04637	P27361	MOD_CK2_1	Pkinase
P55081	P68400	MOD_CK2_1	Pkinase
Q9BWN1	Q99962	LIG_SH3_2	SH3_2
Q9BWN1	Q9P0V3	LIG_SH3_3	SH3_1
Q9BWN1	Q9P0V3	LIG_SH3_2	SH3_1
Q9BWN1	Q9P0V3	LIG_SH3_2	SH3_2
P54253	Q9BYW2	DOC_WW_Pin1_4	WW
Q9BYW2	Q9BYW2	DOC_WW_Pin1_4	WW
P42858	Q9BYW2	DOC_WW_Pin1_4	WW
Q96ST2	Q9BYW2	DOC_WW_Pin1_4	WW
Q9BYW2	P36897	MOD_CDK_1	Pkinase
Q9BYW2	P36897	MOD_PK_1	Pkinase
Q9BYW2	P36897	DOC_MAPK_1	Pkinase
Q9BYW2	P36897	MOD_GSK3_1	Pkinase
Q9BYW2	P36897	MOD_PKB_1	Pkinase
Q9BYW2	P36897	MOD_CK1_1	Pkinase
Q9BYW2	P36897	MOD_PLK	Pkinase
Q9BYW2	P36897	MOD_ProDKin_1	Pkinase
Q9BYW2	P36897	MOD_PKA_1	Pkinase
Q9BYW2	P36897	MOD_PKA_2	Pkinase
Q9BYW2	P36897	MOD_CK2_1	Pkinase
Q96RK0	Q9BYW2	DOC_WW_Pin1_4	WW
Q96RK0	Q9BYW2	LIG_WW_2	WW
P84022	Q9BYW2	DOC_WW_Pin1_4	WW
P84022	Q9BYW2	LIG_WW_1	WW
Q9C004	Q15569	MOD_GSK3_1	Pkinase
Q9P2B4	O00506	MOD_GSK3_1	Pkinase
Q9P2B4	O00506	MOD_ProDKin_1	Pkinase
Q9P2B4	O00506	MOD_CK1_1	Pkinase
Q5VSL9	O00506	MOD_ProDKin_1	Pkinase
Q9ULQ0	O00506	MOD_GSK3_1	Pkinase
O43815	O00506	MOD_GSK3_1	Pkinase
O43815	O00506	MOD_CK1_1	Pkinase
O43815	O00506	MOD_PKA_2	Pkinase
Q9Y6E0	O00506	MOD_CK2_1	Pkinase
Q9Y6E0	O00506	MOD_NEK2_2	Pkinase
Q08379	O00506	MOD_PLK	Pkinase
Q9BSQ5	O00506	MOD_CK2_1	Pkinase
Q9BSQ5	O00506	MOD_CK1_1	Pkinase
P09086	Q04727	TRG_ER_diArg_1	WD40
Q14CM0	Q9NRP7	MOD_CK1_1	Pkinase
Q14CM0	Q9NRP7	MOD_CK2_1	Pkinase
Q14CM0	Q9NRP7	MOD_PKA_2	Pkinase
P08151	Q9NRP7	MOD_GSK3_1	Pkinase
P08151	Q9NRP7	MOD_CK2_1	Pkinase
P08151	Q9NRP7	MOD_ProDKin_1	Pkinase
P08151	Q9NRP7	MOD_PKA_1	Pkinase
P08151	Q9NRP7	MOD_CK1_1	Pkinase
P08151	Q9NRP7	MOD_PKA_2	Pkinase
Q96SN8	Q9NRP7	MOD_GSK3_1	Pkinase
Q96SN8	Q9NRP7	MOD_ProDKin_1	Pkinase
Q96SN8	Q9NRP7	MOD_PLK	Pkinase
P10070	Q9NRP7	MOD_PK_1	Pkinase
P10070	Q9NRP7	MOD_GSK3_1	Pkinase
P10070	Q9NRP7	MOD_CK1_1	Pkinase
P10070	Q9NRP7	MOD_NEK2_1	Pkinase
P10070	Q9NRP7	MOD_ProDKin_1	Pkinase
P10070	Q9NRP7	MOD_PKA_1	Pkinase
P10070	Q9NRP7	MOD_PKA_2	Pkinase
P10070	Q9NRP7	MOD_CK2_1	Pkinase
P10071	Q9NRP7	MOD_CDK_1	Pkinase
P10071	Q9NRP7	MOD_NEK2_1	Pkinase
P10071	Q9NRP7	MOD_CK1_1	Pkinase
P10071	Q9NRP7	MOD_GSK3_1	Pkinase
P10071	Q9NRP7	MOD_ProDKin_1	Pkinase
P10071	Q9NRP7	MOD_PKA_1	Pkinase
P10071	Q9NRP7	MOD_PKA_2	Pkinase
P10071	Q9NRP7	MOD_CK2_1	Pkinase
P10071	Q9NRP7	MOD_PKB_1	Pkinase
Q9NRP7	P50750	MOD_PLK	Pkinase
Q9NRP7	Q6P0Q8	MOD_PLK	Pkinase
Q6P0Q8	Q9NRP7	MOD_CDK_1	Pkinase
Q6P0Q8	Q9NRP7	MOD_GSK3_1	Pkinase
Q6P0Q8	Q9NRP7	MOD_CK1_1	Pkinase
Q6P0Q8	Q9NRP7	MOD_NEK2_1	Pkinase
Q6P0Q8	Q9NRP7	MOD_ProDKin_1	Pkinase
Q6P0Q8	Q9NRP7	MOD_LATS_1	Pkinase
Q6P0Q8	Q9NRP7	MOD_PKA_1	Pkinase
Q6P0Q8	Q9NRP7	MOD_PKA_2	Pkinase
Q6P0Q8	Q9NRP7	MOD_CK2_1	Pkinase
Q6P0Q8	Q9NRP7	MOD_PKB_1	Pkinase
Q96QU8	P49841	MOD_ProDKin_1	Pkinase
Q9P0J7	Q96QU8	TRG_NES_CRM1_1	Xpo1
P54252	Q15418	MOD_GSK3_1	Pkinase
P54252	Q9BUB5	MOD_GSK3_1	Pkinase
P54252	P49841	MOD_GSK3_1	Pkinase
P54253	Q14847	LIG_SH3_3	SH3_1
P54253	Q9HAU0	DOC_WW_Pin1_4	WW
P54253	Q9H4A3	MOD_GSK3_1	Pkinase
P54253	Q9H4A3	MOD_CK1_1	Pkinase
P54253	Q9H4A3	MOD_NEK2_1	Pkinase
P54253	Q9H4A3	MOD_ProDKin_1	Pkinase
P54253	Q9H4A3	MOD_PKA_1	Pkinase
P54253	Q9H4A3	MOD_PKA_2	Pkinase
P54253	Q9H4A3	MOD_CK2_1	Pkinase
P54253	Q9H4A3	MOD_PKB_1	Pkinase
P54253	Q14011	LIG_ULM_U2AF65_1	RRM_1
P54253	Q12933	LIG_TRAF2_1	MATH
P54253	Q93062	LIG_ULM_U2AF65_1	RRM_1
P54253	Q8N684	LIG_ULM_U2AF65_1	RRM_1
P54253	Q96T58	LIG_ULM_U2AF65_1	RRM_1
P54253	P46108	LIG_SH2_SRC	SH2
P54253	P46108	LIG_SH3_3	SH3_1
P54253	Q9UBE8	MOD_GSK3_1	Pkinase
P54253	Q9UBE8	MOD_CK1_1	Pkinase
P54253	Q9UBE8	MOD_NEK2_1	Pkinase
P54253	Q9UBE8	MOD_ProDKin_1	Pkinase
P54253	Q9UBE8	MOD_PKA_1	Pkinase
P54253	Q9UBE8	MOD_PKA_2	Pkinase
P54253	Q9UBE8	MOD_CK2_1	Pkinase
P54253	Q9UBE8	MOD_PKB_1	Pkinase
P54253	Q93009	LIG_TRAF2_1	MATH
P54253	Q8IZQ1	TRG_ER_diArg_1	WD40
P54253	O00213	DOC_WW_Pin1_4	WW
P54253	Q9H7D0	LIG_SH3_3	SH3_1
P54253	Q9P1W9	MOD_GSK3_1	Pkinase
P54253	Q9P1W9	MOD_CK1_1	Pkinase
P54253	Q9P1W9	MOD_NEK2_1	Pkinase
P54253	Q9P1W9	MOD_ProDKin_1	Pkinase
P54253	Q9P1W9	MOD_PKA_1	Pkinase
P54253	Q9P1W9	MOD_PKA_2	Pkinase
P54253	Q9P1W9	MOD_CK2_1	Pkinase
P54253	Q9P1W9	MOD_PKB_1	Pkinase
P54253	A7KAX9	LIG_SH3_3	SH3_1
P54253	P26368	LIG_ULM_U2AF65_1	RRM_1
P54253	O75886	LIG_SH3_3	SH3_1
P54253	Q9NWB1	LIG_ULM_U2AF65_1	RRM_1
P54253	Q9Y3S1	MOD_GSK3_1	Pkinase
P54253	Q9Y3S1	MOD_CK1_1	Pkinase
P54253	Q9Y3S1	MOD_NEK2_1	Pkinase
P54253	Q9Y3S1	MOD_ProDKin_1	Pkinase
P54253	Q9Y3S1	MOD_PKA_1	Pkinase
P54253	Q9Y3S1	MOD_PKA_2	Pkinase
P54253	Q9Y3S1	MOD_CK2_1	Pkinase
P54253	Q9Y3S1	MOD_PKB_1	Pkinase
P54253	Q9BVC4	TRG_ER_diArg_1	WD40
P54253	O43251	LIG_ULM_U2AF65_1	RRM_1
P54253	O60828	DOC_WW_Pin1_4	WW
P54253	P62258	LIG_14-3-3_1	14-3-3
P54253	P62258	LIG_14-3-3_3	14-3-3
P54253	P06241	LIG_SH2_SRC	SH2
P54253	P06241	LIG_SH3_3	SH3_1
P54259	Q9HAU0	DOC_WW_Pin1_4	WW
P54259	Q9HAU0	LIG_WW_1	WW
P54259	Q9H0M0	DOC_WW_Pin1_4	WW
P54259	Q9H0M0	LIG_WW_1	WW
P54259	Q92824	CLV_PCSK_SKI1_1	Peptidase_S8
P54259	Q6ZWJ1	DOC_WW_Pin1_4	WW
P54259	Q6ZWJ1	LIG_WW_1	WW
P54259	O43439	LIG_MYND_1	zf-MYND
P54259	O75081	LIG_MYND_1	zf-MYND
P54259	Q06455	LIG_MYND_1	zf-MYND
P54259	Q9ULU4	LIG_MYND_1	zf-MYND
P54259	O43639	LIG_SH3_1	SH3_1
P54259	O43639	LIG_SH3_3	SH3_1
P54259	Q96J02	DOC_WW_Pin1_4	WW
P54259	Q96J02	LIG_WW_1	WW
P54259	Q86UL8	DOC_WW_Pin1_4	WW
P54259	Q86UL8	LIG_WW_1	WW
P54259	Q96QZ7	DOC_WW_Pin1_4	WW
P54259	Q96QZ7	LIG_WW_1	WW
P54259	O00308	DOC_WW_Pin1_4	WW
P54259	O00308	LIG_WW_1	WW
Q9Y6C2	P05556	LIG_Integrin_isoDGR_1	Integrin_beta
P07996	P05556	LIG_RGD	Integrin_beta
Q99598	Q09019	TRG_ER_diArg_1	WD40
Q99594	Q9UKE5	MOD_ProDKin_1	Pkinase
Q99594	Q9GZV5	DOC_WW_Pin1_4	WW
Q99594	Q9GZV5	LIG_WW_2	WW
Q99590	Q96SB4	MOD_CDK_1	Pkinase
Q99590	Q96SB4	MOD_PK_1	Pkinase
Q99590	Q96SB4	MOD_GSK3_1	Pkinase
Q99590	Q96SB4	MOD_CK1_1	Pkinase
Q99590	Q96SB4	MOD_ProDKin_1	Pkinase
Q99590	Q96SB4	MOD_PKA_1	Pkinase
Q99590	Q96SB4	MOD_PKA_2	Pkinase
Q99592	Q13153	MOD_GSK3_1	Pkinase
Q99592	Q13153	MOD_CK1_1	Pkinase
Q9Y5I1	P46108	LIG_SH3_3	SH3_1
Q9Y5I3	P46108	LIG_SH3_3	SH3_1
Q9Y5I2	P46108	LIG_SH3_3	SH3_1
O75376	Q16342	LIG_MYND_2	zf-MYND
O75376	Q16342	LIG_MYND_1	zf-MYND
Q16348	Q5T2W1	LIG_PDZ_Class_1	PDZ
Q9BSC4	Q8NI36	TRG_ER_diArg_1	WD40
Q9ULW3	Q8NI36	TRG_ER_diArg_1	WD40
Q9P2K8	Q8NI36	TRG_ER_diArg_1	WD40
Q6NWY9	Q8NI36	TRG_ER_diArg_1	WD40
Q13895	Q8NI36	TRG_ER_diArg_1	WD40
Q9Y3A2	Q8NI36	TRG_ER_diArg_1	WD40
O95049	Q8NI35	LIG_PDZ_Class_1	PDZ
P35240	Q8NI35	LIG_PDZ_Class_3	PDZ
Q8NI35	P17252	MOD_GSK3_1	Pkinase
Q8NI35	P17252	MOD_ProDKin_1	Pkinase
Q8NI35	P17252	MOD_CK1_1	Pkinase
P49815	Q8NI35	LIG_PDZ_Class_3	PDZ
Q9NQS1	O14727	TRG_ER_diArg_1	WD40
Q96CG3	Q96CG3	LIG_FHA_2	FHA
O14641	Q96CG3	LIG_FHA_1	FHA
Q96CG3	Q6ZNK6	LIG_FHA_2	FHA
Q8TDC0	Q16659	MOD_ProDKin_1	Pkinase
Q8TDC3	Q13131	MOD_GSK3_1	Pkinase
Q8TDC3	Q13131	MOD_ProDKin_1	Pkinase
Q8TDC3	Q13131	MOD_CK1_1	Pkinase
Q8TDC3	Q13131	MOD_PKB_1	Pkinase
Q8TDC3	Q13131	MOD_PK_1	Pkinase
Q15599	P17612	MOD_CK2_1	Pkinase
Q15599	P17612	DOC_AGCK_PIF_3	Pkinase
Q3V6T2	P17612	MOD_GSK3_1	Pkinase
Q3V6T2	P17612	MOD_ProDKin_1	Pkinase
Q3V6T2	P17612	MOD_PKB_1	Pkinase
Q3V6T2	P17612	MOD_PKA_2	Pkinase
Q3V6T2	P17612	MOD_CK1_1	Pkinase
Q3V6T2	P17612	DOC_MAPK_1	Pkinase
P17181	P17612	MOD_GSK3_1	Pkinase
P17181	P17612	MOD_CK1_1	Pkinase
Q04206	P17612	MOD_CK2_1	Pkinase
Q04206	P17612	MOD_CK1_1	Pkinase
Q04206	P17612	MOD_PKA_1	Pkinase
Q04206	P17612	MOD_PKA_2	Pkinase
O43521	P17612	MOD_GSK3_1	Pkinase
O43521	P17612	MOD_ProDKin_1	Pkinase
O43521	P17612	MOD_CK1_1	Pkinase
Q16543	P17612	MOD_PLK	Pkinase
Q9Y2K2	P17612	MOD_GSK3_1	Pkinase
Q9Y2K2	P17612	MOD_ProDKin_1	Pkinase
Q9Y2K2	P17612	MOD_PKA_2	Pkinase
Q9Y2K2	P17612	MOD_PKA_1	Pkinase
Q9Y2K2	P17612	MOD_CDK_1	Pkinase
Q96S59	P17612	MOD_GSK3_1	Pkinase
Q96S59	P17612	MOD_ProDKin_1	Pkinase
Q96S59	P17612	MOD_CK1_1	Pkinase
P18146	P17612	MOD_GSK3_1	Pkinase
P18146	P17612	MOD_PKA_2	Pkinase
P18146	P17612	MOD_PKA_1	Pkinase
P18146	P17612	MOD_ProDKin_1	Pkinase
P18146	P17612	DOC_MAPK_1	Pkinase
P42261	P17612	MOD_PKA_2	Pkinase
Q7L2J0	O15131	TRG_NLS_MonoExtN_4	Arm
Q7L2J0	O15131	TRG_NLS_MonoExtC_3	Arm
Q7L2J0	O15131	TRG_NLS_MonoCore_2	Arm
Q14839	O15131	TRG_NLS_Bipartite_1	Arm
Q14839	O15131	TRG_NLS_MonoExtN_4	Arm
Q92918	P16333	LIG_SH3_3	SH3_1
Q92918	P16333	LIG_SH3_2	SH3_1
Q92918	P00519	LIG_SH3_3	SH3_1
Q92918	P00519	LIG_SH3_2	SH3_1
P00519	Q92918	MOD_NEK2_1	Pkinase
P00519	Q92918	MOD_ProDKin_1	Pkinase
P00519	Q92918	MOD_PKA_1	Pkinase
P00519	Q92918	MOD_CDK_1	Pkinase
P29353	Q92918	MOD_GSK3_1	Pkinase
P29353	Q92918	MOD_NEK2_1	Pkinase
P29353	Q92918	MOD_CK1_1	Pkinase
Q13094	Q92918	MOD_GSK3_1	Pkinase
Q13094	Q92918	MOD_ProDKin_1	Pkinase
Q13094	Q92918	MOD_CK1_1	Pkinase
Q13094	Q92918	MOD_PKA_2	Pkinase
Q13094	Q92918	MOD_CK2_1	Pkinase
Q92918	Q16584	LIG_SH3_2	SH3_2
Q16584	Q92918	MOD_ProDKin_1	Pkinase
Q92918	P46109	LIG_SH3_3	SH3_1
Q92918	P46109	LIG_SH3_2	SH3_1
Q92918	P46109	LIG_SH3_2	SH3_2
P46109	Q92918	MOD_ProDKin_1	Pkinase
Q92918	P46108	LIG_SH3_3	SH3_1
Q92918	P46108	LIG_SH3_2	SH3_1
Q92918	P46108	LIG_SH3_2	SH3_2
Q92918	Q9UJU6	LIG_SH3_3	SH3_1
Q92918	Q9UJU6	LIG_SH3_2	SH3_1
Q92918	P12931	LIG_SH3_3	SH3_1
Q92918	P12931	LIG_SH3_2	SH3_1
O43318	Q92918	MOD_GSK3_1	Pkinase
O43318	Q92918	MOD_NEK2_1	Pkinase
O43318	Q92918	MOD_CK1_1	Pkinase
O43318	Q92918	MOD_CK2_1	Pkinase
O43318	Q92918	MOD_PKA_1	Pkinase
O43318	Q92918	MOD_PKA_2	Pkinase
O43318	Q92918	MOD_PK_1	Pkinase
Q92918	P27986	LIG_SH3_2	SH3_2
P27986	Q92918	MOD_CK2_1	Pkinase
Q92918	P14317	LIG_SH3_3	SH3_1
Q92918	P14317	LIG_SH3_2	SH3_1
P14317	Q92918	MOD_CK2_1	Pkinase
Q8WV28	Q92918	MOD_ProDKin_1	Pkinase
Q92918	O75791	LIG_SH3_3	SH3_1
Q92918	O75791	LIG_SH3_2	SH3_1
O75791	Q92918	DOC_MAPK_1	Pkinase
Q92918	P19174	LIG_SH3_3	SH3_1
Q92918	P19174	LIG_SH3_2	SH3_1
Q92918	P06241	LIG_SH3_3	SH3_1
Q92918	P06241	LIG_SH3_2	SH3_1
P15924	P41279	MOD_GSK3_1	Pkinase
P15924	P41279	MOD_LATS_1	Pkinase
P15924	P41279	MOD_PKA_1	Pkinase
P15924	P41279	MOD_PKA_2	Pkinase
P15924	Q02156	MOD_GSK3_1	Pkinase
P15924	Q02156	MOD_LATS_1	Pkinase
P15924	Q02156	MOD_LATS_1	Pkinase_C
P15924	Q02156	MOD_PKA_1	Pkinase
P15924	Q02156	MOD_PKA_2	Pkinase
P15924	Q9Y6E0	MOD_GSK3_1	Pkinase
P15924	Q9Y6E0	MOD_LATS_1	Pkinase
P15924	Q9Y6E0	MOD_PKA_1	Pkinase
P15924	Q9Y6E0	MOD_PKA_2	Pkinase
P15924	Q14164	MOD_GSK3_1	Pkinase
P15924	Q14164	MOD_LATS_1	Pkinase
P15924	Q14164	MOD_PKA_1	Pkinase
P15924	Q14164	MOD_PKA_2	Pkinase
P15923	Q16644	MOD_ProDKin_1	Pkinase
P15923	Q16644	MOD_GSK3_1	Pkinase
P15923	Q16644	MOD_CK2_1	Pkinase
P15923	Q16644	MOD_CK1_1	Pkinase
P15923	Q16644	MOD_NEK2_1	Pkinase
Q9UI08	P08631	LIG_SH3_3	SH3_1
Q9UI08	P02549	LIG_SH3_3	SH3_1
Q9UI08	Q13813	LIG_SH3_3	SH3_1
Q99929	Q15291	TRG_ER_diArg_1	WD40
Q8IWV1	O75791	LIG_SH2_GRB2	SH2
Q8IWV1	O75791	LIG_SH2_SRC	SH2
Q13191	Q99962	LIG_SH3_2	SH3_2
Q13191	P12931	LIG_SH3_1	SH3_1
Q13191	P12931	LIG_SH3_3	SH3_1
Q13191	P12931	LIG_SH3_2	SH3_1
Q13191	O43150	LIG_SH3_1	SH3_1
Q13191	O43150	LIG_SH3_3	SH3_1
Q13191	O43150	LIG_SH3_2	SH3_1
Q13191	P15498	LIG_SH3_1	SH3_1
Q13191	P15498	LIG_SH3_3	SH3_1
Q13191	P15498	LIG_SH3_2	SH3_1
Q13191	O43639	LIG_SH3_1	SH3_1
Q13191	O43639	LIG_SH3_3	SH3_1
Q13191	O43639	LIG_SH3_2	SH3_1
Q13191	Q9ULH1	LIG_SH3_1	SH3_1
Q13191	Q9ULH1	LIG_SH3_3	SH3_1
Q13191	Q9ULH1	LIG_SH3_2	SH3_1
Q13191	P16885	LIG_SH3_1	SH3_1
Q13191	P16885	LIG_SH3_3	SH3_1
Q13191	P16885	LIG_SH3_2	SH3_1
Q13191	P52735	LIG_SH3_2	SH3_2
Q13191	Q14155	LIG_SH3_2	SH3_2
Q13191	P46109	LIG_SH3_1	SH3_1
Q13191	P46109	LIG_SH3_3	SH3_1
Q13191	P46109	LIG_SH3_2	SH3_1
Q13191	P46109	LIG_SH3_2	SH3_2
Q13191	P46934	DOC_WW_Pin1_4	WW
Q13191	P46934	LIG_WW_3	WW
Q13191	P27986	LIG_SH3_2	SH3_2
Q13191	O60504	LIG_SH3_1	SH3_1
Q13191	O60504	LIG_SH3_3	SH3_1
Q13191	O60504	LIG_SH3_2	SH3_1
Q13191	O60504	LIG_SH3_2	SH3_2
Q13191	Q06187	LIG_SH3_1	SH3_1
Q13191	Q06187	LIG_SH3_3	SH3_1
Q13191	Q06187	LIG_SH3_2	SH3_1
Q13191	Q9Y5K6	LIG_SH3_1	SH3_1
Q13191	Q9Y5K6	LIG_SH3_3	SH3_1
Q13191	Q9Y5K6	LIG_SH3_2	SH3_1
Q13191	Q9Y5K6	LIG_SH3_2	SH3_2
Q13191	P16333	LIG_SH3_1	SH3_1
Q13191	P16333	LIG_SH3_3	SH3_1
Q13191	P16333	LIG_SH3_2	SH3_1
Q13191	Q8IZP0	LIG_SH3_1	SH3_1
Q13191	Q8IZP0	LIG_SH3_3	SH3_1
Q13191	Q8IZP0	LIG_SH3_2	SH3_1
Q13190	Q10713	CLV_NDR_NDR_1	Peptidase_M16
Q13443	Q99962	LIG_SH3_2	SH3_2
Q13443	Q9UKS6	LIG_SH3_1	SH3_1
Q13443	Q9UKS6	LIG_SH3_3	SH3_1
Q13443	Q9UKS6	LIG_SH3_2	SH3_1
Q13443	Q9Y371	LIG_SH3_1	SH3_1
Q13443	Q9Y371	LIG_SH3_3	SH3_1
Q13443	Q9Y371	LIG_SH3_2	SH3_1
Q13443	Q5HYK7	LIG_SH3_1	SH3_1
Q13443	Q5HYK7	LIG_SH3_3	SH3_1
Q13443	Q5HYK7	LIG_SH3_2	SH3_1
Q13443	Q5HYK7	LIG_SH3_2	SH3_2
Q13443	Q9Y5X1	LIG_SH3_1	SH3_1
Q13443	Q9Y5X1	LIG_SH3_3	SH3_1
Q13443	Q9Y5X1	LIG_SH3_2	SH3_1
Q13442	P68400	MOD_CK2_1	Pkinase
Q13444	Q99962	LIG_SH3_2	SH3_2
Q13444	P08631	LIG_SH3_2	SH3_1
Q13444	P08631	LIG_SH3_1	SH3_1
Q13444	P08631	LIG_SH3_3	SH3_1
Q13444	P16333	LIG_SH3_2	SH3_1
Q13444	P16333	LIG_SH3_1	SH3_1
Q13444	P16333	LIG_SH3_3	SH3_1
Q13444	P07947	LIG_SH3_2	SH3_1
Q13444	P07947	LIG_SH3_1	SH3_1
Q13444	P07947	LIG_SH3_3	SH3_1
Q13444	Q5HYK7	LIG_SH3_2	SH3_1
Q13444	Q5HYK7	LIG_SH3_2	SH3_2
Q13444	Q5HYK7	LIG_SH3_1	SH3_1
Q13444	Q5HYK7	LIG_SH3_3	SH3_1
Q13444	P07948	LIG_SH3_2	SH3_1
Q13444	P07948	LIG_SH3_1	SH3_1
Q13444	P07948	LIG_SH3_3	SH3_1
Q13444	Q9Y5X1	LIG_SH3_2	SH3_1
Q13444	Q9Y5X1	LIG_SH3_1	SH3_1
Q13444	Q9Y5X1	LIG_SH3_3	SH3_1
Q13444	P00519	LIG_SH3_2	SH3_1
Q13444	P00519	LIG_SH3_1	SH3_1
Q13444	P00519	LIG_SH3_3	SH3_1
Q13444	O15259	LIG_SH3_2	SH3_1
Q13444	O15259	LIG_SH3_1	SH3_1
Q13444	O15259	LIG_SH3_3	SH3_1
Q13444	Q14155	LIG_SH3_2	SH3_2
Q13444	P06239	LIG_SH3_2	SH3_1
Q13444	P06239	LIG_SH3_1	SH3_1
Q13444	P06239	LIG_SH3_3	SH3_1
Q13444	Q9UKS6	LIG_SH3_2	SH3_1
Q13444	Q9UKS6	LIG_SH3_1	SH3_1
Q13444	Q9UKS6	LIG_SH3_3	SH3_1
Q13444	Q9Y371	LIG_SH3_2	SH3_1
Q13444	Q9Y371	LIG_SH3_1	SH3_1
Q13444	Q9Y371	LIG_SH3_3	SH3_1
Q13444	Q8TEJ3	LIG_SH3_2	SH3_1
Q13444	Q8TEJ3	LIG_SH3_1	SH3_1
Q13444	Q8TEJ3	LIG_SH3_3	SH3_1
Q13444	Q9BX66	LIG_SH3_2	SH3_1
Q13444	Q9BX66	LIG_SH3_2	SH3_2
Q13444	Q9BX66	LIG_SH3_1	SH3_1
Q13444	Q9BX66	LIG_SH3_3	SH3_1
Q13444	Q5TCZ1	LIG_SH3_2	SH3_1
Q13444	Q5TCZ1	LIG_SH3_2	SH3_2
Q13444	Q5TCZ1	LIG_SH3_1	SH3_1
Q13444	Q5TCZ1	LIG_SH3_3	SH3_1
Q13444	P12931	LIG_SH3_2	SH3_1
Q13444	P12931	LIG_SH3_1	SH3_1
Q13444	P12931	LIG_SH3_3	SH3_1
Q13444	Q15052	LIG_SH3_2	SH3_2
Q13444	Q7Z6J0	LIG_SH3_2	SH3_1
Q13444	Q7Z6J0	LIG_SH3_1	SH3_1
Q13444	Q7Z6J0	LIG_SH3_3	SH3_1
Q13444	O94875	LIG_SH3_2	SH3_1
Q13444	O94875	LIG_SH3_2	SH3_2
Q13444	O94875	LIG_SH3_1	SH3_1
Q13444	O94875	LIG_SH3_3	SH3_1
Q13444	P06241	LIG_SH3_2	SH3_1
Q13444	P06241	LIG_SH3_1	SH3_1
Q13444	P06241	LIG_SH3_3	SH3_1
Q16625	P05129	MOD_GSK3_1	Pkinase
Q16625	P05129	MOD_CK2_1	Pkinase
Q16625	P49674	MOD_GSK3_1	Pkinase
Q16625	P49674	MOD_CK2_1	Pkinase
Q16625	P48729	MOD_GSK3_1	Pkinase
Q16625	P48729	MOD_CK2_1	Pkinase
Q16625	Q96J02	DOC_WW_Pin1_4	WW
Q16625	Q96J02	LIG_WW_1	WW
Q16625	O75385	MOD_GSK3_1	Pkinase
Q16625	O75385	MOD_CK2_1	Pkinase
Q16625	P07947	LIG_SH3_3	SH3_1
Q16625	P36897	MOD_GSK3_1	Pkinase
Q16625	P36897	MOD_CK2_1	Pkinase
Q16625	P05771	MOD_GSK3_1	Pkinase
Q16625	P05771	MOD_CK2_1	Pkinase
Q16625	P24723	MOD_GSK3_1	Pkinase
Q16625	P24723	MOD_CK2_1	Pkinase
Q16629	Q9BWU1	MOD_GSK3_1	Pkinase
Q16629	Q9BWU1	MOD_ProDKin_1	Pkinase
Q16629	Q9BWU1	MOD_CDK_1	Pkinase
Q16629	Q9BWU1	MOD_PKB_1	Pkinase
Q16629	Q9UQ88	MOD_GSK3_1	Pkinase
Q16629	Q9UQ88	MOD_ProDKin_1	Pkinase
Q16629	Q9UQ88	MOD_CDK_1	Pkinase
Q16629	Q9UQ88	MOD_PKB_1	Pkinase
Q16629	P46934	DOC_WW_Pin1_4	WW
Q8WYL5	P27348	LIG_14-3-3_3	14-3-3
Q8WYL5	O96013	MOD_GSK3_1	Pkinase
Q8WYL5	O96013	MOD_NEK2_1	Pkinase
Q8WYL5	O96013	MOD_ProDKin_1	Pkinase
Q8WYL5	O96013	MOD_CK2_1	Pkinase
Q8WYL5	P31946	LIG_14-3-3_3	14-3-3
O75909	Q13526	DOC_WW_Pin1_4	WW
O75909	Q13526	LIG_WW_2	WW
O75909	Q13627	MOD_GSK3_1	Pkinase
O75909	Q13627	MOD_ProDKin_1	Pkinase
O75909	Q13627	MOD_CK1_1	Pkinase
O75909	P33981	MOD_GSK3_1	Pkinase
O75909	P33981	MOD_ProDKin_1	Pkinase
O75909	P33981	MOD_CK1_1	Pkinase
O75909	P06493	MOD_GSK3_1	Pkinase
O75909	P06493	MOD_ProDKin_1	Pkinase
O75909	P06493	MOD_CK1_1	Pkinase
O75909	P50750	MOD_GSK3_1	Pkinase
O75909	P50750	MOD_ProDKin_1	Pkinase
O75909	P50750	MOD_CK1_1	Pkinase
O75909	Q00532	MOD_GSK3_1	Pkinase
O75909	Q00532	MOD_ProDKin_1	Pkinase
O75909	Q00532	MOD_CK1_1	Pkinase
O75909	P24941	MOD_GSK3_1	Pkinase
O75909	P24941	MOD_ProDKin_1	Pkinase
O75909	P24941	MOD_CK1_1	Pkinase
O75909	Q9Y243	MOD_GSK3_1	Pkinase
O75909	Q9Y243	MOD_ProDKin_1	Pkinase
O75909	Q9Y243	MOD_CK1_1	Pkinase
O75909	Q9NZQ3	LIG_SH3_1	SH3_1
O75909	Q9NZQ3	LIG_SH3_3	SH3_1
O75909	Q07002	MOD_GSK3_1	Pkinase
O75909	Q07002	MOD_ProDKin_1	Pkinase
O75909	Q07002	MOD_CK1_1	Pkinase
P30281	P06400	LIG_Rb_LxCxE_1	RB_B
P06400	P62140	DOC_PP1	Metallophos
P06400	P42685	LIG_SH2_STAT5	SH2
P06400	P42685	LIG_SH3_3	SH3_1
P06400	Q96GD4	MOD_GSK3_1	Pkinase
P06400	Q96GD4	MOD_NEK2_1	Pkinase
P06400	Q96GD4	MOD_ProDKin_1	Pkinase
P06400	Q96GD4	MOD_CK1_1	Pkinase
P06400	Q96GD4	MOD_CDK_1	Pkinase
P06400	P00519	LIG_SH2_STAT5	SH2
P06400	P00519	LIG_SH3_3	SH3_1
P06400	Q92569	LIG_SH2_STAT5	SH2
P06400	P62136	DOC_PP1	Metallophos
P06400	O14757	MOD_GSK3_1	Pkinase
P06400	O14757	MOD_NEK2_1	Pkinase
P06400	O14757	MOD_ProDKin_1	Pkinase
P06400	O14757	MOD_CK1_1	Pkinase
P06400	O14757	MOD_CDK_1	Pkinase
P06400	O96017	MOD_GSK3_1	Pkinase
P06400	O96017	MOD_NEK2_1	Pkinase
P06400	O96017	MOD_ProDKin_1	Pkinase
P06400	O96017	MOD_CK1_1	Pkinase
P06400	O96017	MOD_CDK_1	Pkinase
P06400	P27986	LIG_SH2_STAT5	SH2
P06400	P24941	MOD_GSK3_1	Pkinase
P06400	P24941	MOD_NEK2_1	Pkinase
P06400	P24941	MOD_ProDKin_1	Pkinase
P06400	P24941	MOD_CK1_1	Pkinase
P06400	P24941	MOD_CDK_1	Pkinase
P06400	P05771	MOD_GSK3_1	Pkinase
P06400	P05771	MOD_NEK2_1	Pkinase
P06400	P05771	MOD_ProDKin_1	Pkinase
P06400	P05771	MOD_CK1_1	Pkinase
P06400	P05771	MOD_CDK_1	Pkinase
P06400	P28482	MOD_GSK3_1	Pkinase
P06400	P28482	MOD_NEK2_1	Pkinase
P06400	P28482	MOD_ProDKin_1	Pkinase
P06400	P28482	MOD_CK1_1	Pkinase
P06400	P28482	MOD_CDK_1	Pkinase
P06400	P55345	LIG_SH3_3	SH3_1
P06400	Q16539	MOD_GSK3_1	Pkinase
P06400	Q16539	MOD_NEK2_1	Pkinase
P06400	Q16539	MOD_ProDKin_1	Pkinase
P06400	Q16539	MOD_CK1_1	Pkinase
P06400	Q16539	MOD_CDK_1	Pkinase
P06400	P45984	MOD_GSK3_1	Pkinase
P06400	P45984	MOD_NEK2_1	Pkinase
P06400	P45984	MOD_ProDKin_1	Pkinase
P06400	P45984	MOD_CK1_1	Pkinase
P06400	P45984	MOD_CDK_1	Pkinase
P06400	P11802	MOD_GSK3_1	Pkinase
P06400	P11802	MOD_NEK2_1	Pkinase
P06400	P11802	MOD_ProDKin_1	Pkinase
P06400	P11802	MOD_CK1_1	Pkinase
P06400	P11802	MOD_CDK_1	Pkinase
P06400	P36873	DOC_PP1	Metallophos
P06400	P50750	MOD_GSK3_1	Pkinase
P06400	P50750	MOD_NEK2_1	Pkinase
P06400	P50750	MOD_ProDKin_1	Pkinase
P06400	P50750	MOD_CK1_1	Pkinase
P06400	P50750	MOD_CDK_1	Pkinase
P06401	P06401	LIG_NRBOX	Hormone_recep
Q15788	P06401	LIG_NRBOX	Hormone_recep
Q9H7B2	O60684	TRG_NLS_MonoExtN_4	Arm
Q9H7B2	O60684	TRG_NLS_MonoCore_2	Arm
Q9H7B2	P14735	CLV_NDR_NDR_1	Peptidase_M16
P42694	Q9H7B4	LIG_MYND_1	zf-MYND
Q9BVA0	P36897	MOD_GSK3_1	Pkinase
Q9BVA0	P36897	MOD_ProDKin_1	Pkinase
Q9BVA0	P36897	MOD_CDK_1	Pkinase
Q9BVA0	P36897	MOD_PKA_2	Pkinase
O75449	Q9BVA0	TRG_ER_diArg_1	WD40
Q9BVA0	Q9BVA0	TRG_ER_diArg_1	WD40
Q15942	P15498	LIG_SH2_STAT3	SH2
Q15942	P15498	LIG_SH3_3	SH3_1
Q15942	P15498	LIG_SH3_2	SH3_1
Q15022	P15498	LIG_SH3_1	SH3_1
Q15022	P15498	LIG_SH3_3	SH3_1
P78314	P15498	LIG_SH3_1	SH3_1
P78314	P15498	LIG_SH3_3	SH3_1
P78314	P15498	LIG_SH3_2	SH3_1
P19235	P15498	LIG_SH2_GRB2	SH2
P19235	P15498	LIG_SH2_SRC	SH2
Q15464	P15498	LIG_SH2_STAT5	SH2
Q15464	P15498	LIG_SH2_STAT3	SH2
Q15464	P15498	LIG_SH3_1	SH3_1
Q15464	P15498	LIG_SH3_2	SH3_1
Q15464	P15498	LIG_SH3_5	SH3_1
Q15464	P15498	LIG_SH3_3	SH3_1
Q06187	P15498	LIG_SH3_1	SH3_1
Q06187	P15498	LIG_SH3_3	SH3_1
P18146	P15498	LIG_SH2_GRB2	SH2
P18146	P15498	LIG_SH3_1	SH3_1
P18146	P15498	LIG_SH2_STAT3	SH2
P18146	P15498	LIG_SH3_2	SH3_1
P18146	P15498	LIG_SH3_3	SH3_1
P46108	P15498	LIG_SH2_STAT5	SH2
Q14289	P15498	LIG_SH3_3	SH3_1
Q14289	P15498	LIG_SH3_2	SH3_1
P27986	P15498	LIG_SH3_1	SH3_1
P27986	P15498	LIG_SH3_3	SH3_1
P27986	P15498	LIG_SH3_2	SH3_1
P15391	P15498	LIG_SH2_GRB2	SH2
P15391	P15498	LIG_SH2_SRC	SH2
Q9H0H5	P15498	LIG_SH3_3	SH3_1
O43561	P15498	LIG_SH2_GRB2	SH2
O43561	P15498	LIG_SH2_STAT5	SH2
O43561	P15498	LIG_SH2_PTP2	SH2
O43561	P15498	LIG_SH3_3	SH3_1
O43561	P15498	LIG_SH2_SRC	SH2
P29350	P15498	LIG_SH2_GRB2	SH2
Q13094	P15498	LIG_SH2_STAT5	SH2
Q13094	P15498	LIG_SH3_3	SH3_1
Q13094	P15498	LIG_SH3_2	SH3_1
Q13094	P15498	LIG_SH2_SRC	SH2
Q12866	P15498	LIG_SH3_3	SH3_1
Q12866	P15498	LIG_SH3_2	SH3_1
Q07666	P15498	LIG_SH2_STAT5	SH2
Q07666	P15498	LIG_SH3_3	SH3_1
P40189	P15498	LIG_SH2_STAT5	SH2
P40189	P15498	LIG_SH2_STAT3	SH2
P40189	P15498	LIG_SH3_3	SH3_1
P40189	P15498	LIG_TYR_ITIM	SH2
P11274	P15498	LIG_SH3_3	SH3_1
Q8IZP0	P15498	LIG_SH3_3	SH3_1
Q9NWQ8	P15498	LIG_SH3_1	SH3_1
Q9NWQ8	P15498	LIG_SH3_2	SH3_1
Q9NWQ8	P15498	LIG_SH3_5	SH3_1
Q9NWQ8	P15498	LIG_SH3_3	SH3_1
P04626	P15498	LIG_SH2_STAT5	SH2
P21860	P15498	LIG_SH2_STAT5	SH2
P21860	P15498	LIG_SH2_PTP2	SH2
P21860	P15498	LIG_SH3_5	SH3_1
P22681	P15498	LIG_SH3_1	SH3_1
P22681	P15498	LIG_SH3_3	SH3_1
P22681	P15498	LIG_SH3_2	SH3_1
P05107	P15498	LIG_SH3_3	SH3_1
P09619	P15498	LIG_SH2_STAT5	SH2
P09619	P15498	LIG_SH2_PTP2	SH2
P09619	P15498	LIG_SH3_3	SH3_1
P09619	P15498	LIG_SH2_SRC	SH2
P00519	P15498	LIG_SH3_1	SH3_1
P00519	P15498	LIG_SH3_3	SH3_1
P00519	P15498	LIG_SH3_2	SH3_1
Q8WV28	P15498	LIG_SH3_5	SH3_1
Q8WV28	P15498	LIG_SH2_STAT5	SH2
Q8WV28	P15498	LIG_SH2_PTP2	SH2
Q8WV28	P15498	LIG_SH3_2	SH3_1
Q8WV28	P15498	LIG_SH2_SRC	SH2
Q99704	P09769	LIG_SH2_SRC	SH2
Q99704	P09769	LIG_SH3_3	SH3_1
P04626	P09769	LIG_SH2_STAT5	SH2
P21860	P09769	LIG_SH2_STAT5	SH2
P21860	P09769	LIG_SH2_PTP2	SH2
P21860	P09769	LIG_SH3_5	SH3_1
P22681	P09769	LIG_SH3_1	SH3_1
P22681	P09769	LIG_SH3_3	SH3_1
P22681	P09769	LIG_SH3_2	SH3_1
Q05397	P09769	LIG_SH3_3	SH3_1
Q05397	P09769	LIG_SH3_2	SH3_1
Q05397	P09769	LIG_SH2_SRC	SH2
Q07666	P09769	LIG_SH2_STAT5	SH2
Q07666	P09769	LIG_SH3_3	SH3_1
P42768	P09769	LIG_SH3_3	SH3_1
P42768	P09769	LIG_SH3_2	SH3_1
P12931	P09769	LIG_SH3_3	SH3_1
P48023	P09769	LIG_SH3_3	SH3_1
P14317	P09769	LIG_SH3_3	SH3_1
P14317	P09769	LIG_SH3_2	SH3_1
P14317	P09769	LIG_SH2_SRC	SH2
P98082	P09769	LIG_SH3_1	SH3_1
P98082	P09769	LIG_SH3_3	SH3_1
P98082	P09769	LIG_SH3_2	SH3_1
Q8IZP0	P09769	LIG_SH3_3	SH3_1
Q86TP1	P49841	MOD_GSK3_1	Pkinase
Q86TP1	P49841	MOD_ProDKin_1	Pkinase
P16220	Q6SA08	DOC_MAPK_1	Pkinase
Q9HAU4	Q6SA08	MOD_PKA_2	Pkinase
Q9BY84	Q15759	MOD_GSK3_1	Pkinase
Q9BY84	Q15759	MOD_CK2_1	Pkinase
Q9BY84	Q15759	MOD_ProDKin_1	Pkinase
Q9BY84	Q15759	MOD_CDK_1	Pkinase
Q9BY84	Q15759	MOD_PKA_2	Pkinase
Q9BY84	Q15759	MOD_CK1_1	Pkinase
Q9BY84	P53779	MOD_GSK3_1	Pkinase
Q9BY84	P53779	MOD_CK2_1	Pkinase
Q9BY84	P53779	MOD_ProDKin_1	Pkinase
Q9BY84	P53779	MOD_CDK_1	Pkinase
Q9BY84	P53779	MOD_PKA_2	Pkinase
Q9BY84	P53779	MOD_CK1_1	Pkinase
Q9BY84	Q16539	MOD_GSK3_1	Pkinase
Q9BY84	Q16539	MOD_CK2_1	Pkinase
Q9BY84	Q16539	MOD_ProDKin_1	Pkinase
Q9BY84	Q16539	MOD_CDK_1	Pkinase
Q9BY84	Q16539	MOD_PKA_2	Pkinase
Q9BY84	Q16539	MOD_CK1_1	Pkinase
Q9BY84	P28482	MOD_GSK3_1	Pkinase
Q9BY84	P28482	MOD_CK2_1	Pkinase
Q9BY84	P28482	MOD_ProDKin_1	Pkinase
Q9BY84	P28482	MOD_CDK_1	Pkinase
Q9BY84	P28482	MOD_PKA_2	Pkinase
Q9BY84	P28482	MOD_CK1_1	Pkinase
Q9BY84	P45984	MOD_GSK3_1	Pkinase
Q9BY84	P45984	MOD_CK2_1	Pkinase
Q9BY84	P45984	MOD_ProDKin_1	Pkinase
Q9BY84	P45984	MOD_CDK_1	Pkinase
Q9BY84	P45984	MOD_PKA_2	Pkinase
Q9BY84	P45984	MOD_CK1_1	Pkinase
Q9BY84	P45983	MOD_GSK3_1	Pkinase
Q9BY84	P45983	MOD_CK2_1	Pkinase
Q9BY84	P45983	MOD_ProDKin_1	Pkinase
Q9BY84	P45983	MOD_CDK_1	Pkinase
Q9BY84	P45983	MOD_PKA_2	Pkinase
Q9BY84	P45983	MOD_CK1_1	Pkinase
Q96PV7	Q16513	MOD_GSK3_1	Pkinase
Q96PV7	Q16513	MOD_CK2_1	Pkinase
Q96PV7	Q16513	MOD_ProDKin_1	Pkinase
Q96PV7	Q16513	MOD_CK1_1	Pkinase
Q96PV7	Q16513	MOD_PKA_2	Pkinase
Q96PV7	P45983	MOD_GSK3_1	Pkinase
Q96PV7	P45983	MOD_CK2_1	Pkinase
Q96PV7	P45983	MOD_ProDKin_1	Pkinase
Q96PV7	P45983	MOD_CK1_1	Pkinase
Q96PV7	P45983	MOD_PKA_2	Pkinase
Q96PV0	Q8IYT8	MOD_GSK3_1	Pkinase
Q96PV0	Q8IYT8	MOD_CK1_1	Pkinase
Q96PV0	Q8IYT8	MOD_PKA_2	Pkinase
Q96PV0	Q8IYT8	MOD_PKA_1	Pkinase
Q96PV0	Q8IYT8	MOD_PKB_1	Pkinase
Q96PV0	Q8IYT8	MOD_PK_1	Pkinase
Q14957	Q96RT1	LIG_PDZ_Class_1	PDZ
Q14957	P78352	LIG_SH3_1	SH3_1
Q14957	P78352	LIG_PDZ_Class_1	PDZ
Q14957	P78352	LIG_SH3_3	SH3_1
Q14957	Q92796	LIG_SH3_1	SH3_1
Q14957	Q92796	LIG_PDZ_Class_1	PDZ
Q14957	Q92796	LIG_SH3_3	SH3_1
Q96D46	O43818	DEG_APCC_DBOX_1	WD40
Q96D46	Q96EE3	DEG_APCC_DBOX_1	WD40
Q96D46	O96017	MOD_CK2_1	Pkinase
Q96D46	O96017	MOD_PKA_2	Pkinase
Q96D46	Q13610	DEG_APCC_DBOX_1	WD40
Q96D46	Q12788	DEG_APCC_DBOX_1	WD40
Q96D46	O75717	DEG_APCC_DBOX_1	WD40
Q96D46	P68400	MOD_CK2_1	Pkinase
Q96D46	P68400	MOD_PKA_2	Pkinase
Q96D46	Q969X6	DEG_APCC_DBOX_1	WD40
Q6UVK1	Q9C0E4	LIG_PDZ_Class_2	PDZ
Q15386	Q9NWT1	TRG_ER_diArg_1	WD40
Q05925	Q04724	TRG_ER_diArg_1	WD40
P28289	P54646	MOD_CK2_1	Pkinase
P29474	Q8IVI9	LIG_SH3_1	SH3_1
P29474	Q8IVI9	LIG_SH3_3	SH3_1
O43264	O43683	MOD_CK1_1	Pkinase
O43264	O60566	MOD_CK1_1	Pkinase
Q9NYA4	Q9H422	MOD_GSK3_1	Pkinase
Q9NYA4	Q9H422	MOD_NEK2_1	Pkinase
Q9NYA4	Q9H422	MOD_CK1_1	Pkinase
Q9NYA4	Q9H422	MOD_PLK	Pkinase
Q9NYA4	Q9H422	MOD_PKA_2	Pkinase
Q14165	Q14164	MOD_ProDKin_1	Pkinase
P62750	Q14164	DOC_MAPK_1	Pkinase
O75533	Q14164	MOD_GSK3_1	Pkinase
O75533	Q14164	MOD_ProDKin_1	Pkinase
O75533	Q14164	MOD_CK2_1	Pkinase
O75533	Q14164	MOD_PKA_2	Pkinase
O75533	Q14164	MOD_PKA_1	Pkinase
O75533	Q14164	MOD_PKB_1	Pkinase
O15371	Q14164	MOD_GSK3_1	Pkinase
O15371	Q14164	MOD_PK_1	Pkinase
O15371	Q14164	MOD_PLK	Pkinase
Q12792	Q14164	MOD_CK1_1	Pkinase
Q9NR30	Q14164	MOD_CK2_1	Pkinase
P50502	Q14164	MOD_CK2_1	Pkinase
P50502	Q14164	MOD_CK1_1	Pkinase
P61086	Q14164	MOD_CK2_1	Pkinase
P61086	Q14164	MOD_ProDKin_1	Pkinase
Q92844	Q14164	MOD_NEK2_1	Pkinase
Q92844	Q14164	MOD_ProDKin_1	Pkinase
Q92844	Q14164	MOD_CDK_1	Pkinase
Q92844	Q14164	MOD_CK2_1	Pkinase
P62263	Q14164	MOD_ProDKin_1	Pkinase
P07814	Q14164	MOD_PKA_1	Pkinase
P07814	Q14164	DOC_MAPK_1	Pkinase
P06748	Q14164	MOD_CK2_1	Pkinase
P06748	Q14164	MOD_ProDKin_1	Pkinase
Q8WU90	Q14164	MOD_PLK	Pkinase
Q13263	Q14164	MOD_ProDKin_1	Pkinase
O00193	Q14164	MOD_GSK3_1	Pkinase
O00193	Q14164	MOD_NEK2_1	Pkinase
O00193	Q14164	MOD_CK2_1	Pkinase
O00193	Q14164	DOC_MAPK_1	Pkinase
Q04206	Q14164	MOD_CK2_1	Pkinase
Q04206	Q14164	MOD_CK1_1	Pkinase
Q04206	Q14164	MOD_PKA_1	Pkinase
Q04206	Q14164	MOD_PKA_2	Pkinase
Q6NZ67	Q14164	MOD_CK2_1	Pkinase
Q6NZ67	Q14164	MOD_GSK3_1	Pkinase
Q6NZ67	Q14164	MOD_PKA_2	Pkinase
O60506	Q14164	MOD_NEK2_1	Pkinase
P25963	Q14164	MOD_GSK3_1	Pkinase
P25963	Q14164	MOD_NEK2_2	Pkinase
P25963	Q14164	MOD_CK2_1	Pkinase
Q9NPJ3	Q14164	MOD_PKA_2	Pkinase
O00571	Q14164	MOD_PKA_2	Pkinase
Q01105	Q14164	MOD_CK1_1	Pkinase
Q92922	Q14164	MOD_ProDKin_1	Pkinase
P29692	Q14164	MOD_GSK3_1	Pkinase
P30520	Q14164	MOD_NEK2_1	Pkinase
P24534	Q14164	MOD_CK2_1	Pkinase
Q9H6S1	Q14164	MOD_GSK3_1	Pkinase
Q9H6S1	Q14164	MOD_ProDKin_1	Pkinase
Q9H6S1	Q14164	MOD_CDK_1	Pkinase
Q9H6S1	Q14164	MOD_PLK	Pkinase
P52272	Q14164	MOD_CK2_1	Pkinase
Q04864	Q14164	MOD_NEK2_1	Pkinase
Q04864	Q14164	MOD_CK1_1	Pkinase
Q9H2G2	Q14164	MOD_GSK3_1	Pkinase
Q9H2G2	Q14164	MOD_NEK2_1	Pkinase
Q9H2G2	Q14164	MOD_CK2_1	Pkinase
Q9H2G2	Q14164	MOD_CK1_1	Pkinase
Q9NQC7	Q14164	MOD_NEK2_1	Pkinase
Q9NQC7	Q14164	MOD_CK2_1	Pkinase
P62910	Q14164	MOD_PKA_1	Pkinase
Q9NTJ3	Q14164	MOD_GSK3_1	Pkinase
P17812	Q14164	MOD_NEK2_1	Pkinase
Q15459	Q14164	MOD_CK2_1	Pkinase
P20290	Q14164	DOC_MAPK_1	Pkinase
O43524	Q14164	MOD_GSK3_1	Pkinase
O43524	Q14164	MOD_CK1_1	Pkinase
O43524	Q14164	MOD_ProDKin_1	Pkinase
O43524	Q14164	MOD_PKA_1	Pkinase
O43524	Q14164	MOD_CK2_1	Pkinase
O43524	Q14164	MOD_PKB_1	Pkinase
Q8IUC6	Q14164	MOD_GSK3_1	Pkinase
Q8IUC6	Q14164	MOD_ProDKin_1	Pkinase
Q8IUC6	Q14164	MOD_PLK	Pkinase
Q14152	Q14164	MOD_NEK2_2	Pkinase
Q14152	Q14164	MOD_CK1_1	Pkinase
Q14152	Q14164	MOD_PLK	Pkinase
P55210	Q14164	MOD_PLK	Pkinase
Q04637	Q14164	DOC_MAPK_1	Pkinase
Q04637	Q14164	MOD_GSK3_1	Pkinase
Q04637	Q14164	MOD_CK1_1	Pkinase
Q04637	Q14164	MOD_ProDKin_1	Pkinase
Q04637	Q14164	MOD_PKA_2	Pkinase
P47756	Q14164	MOD_NEK2_1	Pkinase
P43307	Q14164	MOD_PLK	Pkinase
P49321	Q14164	MOD_GSK3_1	Pkinase
P49321	Q14164	MOD_CK2_1	Pkinase
P49321	Q14164	MOD_PKA_2	Pkinase
P11940	Q14164	MOD_GSK3_1	Pkinase
P11940	Q14164	MOD_ProDKin_1	Pkinase
P11940	Q14164	MOD_PKA_2	Pkinase
P02786	Q14164	MOD_GSK3_1	Pkinase
Q9Y5Q3	Q14164	MOD_GSK3_1	Pkinase
Q9Y5Q3	Q14164	MOD_ProDKin_1	Pkinase
Q9Y5Q3	Q14164	MOD_CK1_1	Pkinase
Q9Y5Q3	Q14164	MOD_CK2_1	Pkinase
A7MCY6	Q14164	MOD_ProDKin_1	Pkinase
P35580	Q14164	MOD_CK2_1	Pkinase
Q16650	Q14164	MOD_NEK2_1	Pkinase
Q16650	Q14164	MOD_ProDKin_1	Pkinase
Q16650	Q14164	MOD_CDK_1	Pkinase
P21580	Q14164	MOD_GSK3_1	Pkinase
Q92769	Q14164	MOD_CK2_1	Pkinase
Q16543	Q14164	MOD_PLK	Pkinase
P53396	Q14164	MOD_GSK3_1	Pkinase
P06753	Q14164	DOC_MAPK_1	Pkinase
Q16630	Q14164	MOD_ProDKin_1	Pkinase
P09874	Q14164	MOD_NEK2_1	Pkinase
P15170	Q14164	MOD_CK2_1	Pkinase
Q86UP2	Q14164	MOD_ProDKin_1	Pkinase
Q8NC51	Q14164	MOD_CK2_1	Pkinase
Q8NC51	Q14164	MOD_PLK	Pkinase
Q8NC51	Q14164	MOD_PKA_1	Pkinase
Q8NC51	Q14164	MOD_PKA_2	Pkinase
P43487	Q14164	MOD_CK2_1	Pkinase
Q6P0Q8	Q8WZ42	MOD_CDK_1	Pkinase
Q6P0Q8	Q8WZ42	MOD_GSK3_1	Pkinase
Q6P0Q8	Q8WZ42	MOD_CK1_1	Pkinase
Q6P0Q8	Q8WZ42	MOD_NEK2_1	Pkinase
Q6P0Q8	Q8WZ42	MOD_ProDKin_1	Pkinase
Q6P0Q8	Q8WZ42	MOD_LATS_1	Pkinase
Q6P0Q8	Q8WZ42	MOD_PKA_1	Pkinase
Q6P0Q8	Q8WZ42	MOD_PKA_2	Pkinase
Q6P0Q8	Q8WZ42	MOD_CK2_1	Pkinase
Q6P0Q8	Q8WZ42	MOD_PKB_1	Pkinase
Q8WZ42	Q6P0Q8	MOD_CDK_1	Pkinase
Q8WZ42	Q6P0Q8	DOC_MAPK_1	Pkinase
Q8WZ42	Q6P0Q8	MOD_GSK3_1	Pkinase
Q8WZ42	Q6P0Q8	MOD_CK1_1	Pkinase
Q8WZ42	Q6P0Q8	MOD_PLK	Pkinase
Q8WZ42	Q6P0Q8	MOD_NEK2_1	Pkinase
Q8WZ42	Q6P0Q8	MOD_ProDKin_1	Pkinase
Q8WZ42	Q6P0Q8	MOD_PKA_2	Pkinase
Q8WZ42	Q6P0Q8	MOD_CK2_1	Pkinase
Q6P0Q8	Q9Y4K3	LIG_TRAF2_1	MATH
Q6P0Q8	Q9Y4K3	DOC_USP7_1	MATH
Q8TAU3	Q6P0Q8	MOD_LATS_1	Pkinase
Q9BYE9	Q6P0Q8	MOD_CK1_1	Pkinase
P06753	Q6P0Q8	DOC_MAPK_1	Pkinase
Q6P0Q8	O95835	MOD_CDK_1	Pkinase
Q6P0Q8	O95835	MOD_GSK3_1	Pkinase
Q6P0Q8	O95835	MOD_CK1_1	Pkinase
Q6P0Q8	O95835	MOD_NEK2_1	Pkinase
Q6P0Q8	O95835	MOD_ProDKin_1	Pkinase
Q6P0Q8	O95835	MOD_LATS_1	Pkinase_C
Q6P0Q8	O95835	MOD_LATS_1	Pkinase
Q6P0Q8	O95835	MOD_PKA_1	Pkinase
Q6P0Q8	O95835	MOD_PKA_2	Pkinase
Q6P0Q8	O95835	MOD_CK2_1	Pkinase
Q6P0Q8	O95835	MOD_PKB_1	Pkinase
O95835	Q6P0Q8	MOD_NEK2_1	Pkinase
O95835	Q6P0Q8	MOD_ProDKin_1	Pkinase
O95835	Q6P0Q8	MOD_CK1_1	Pkinase
O95835	Q6P0Q8	MOD_PKA_2	Pkinase
P84157	Q6P0Q8	MOD_CDK_1	Pkinase
P84157	Q6P0Q8	MOD_ProDKin_1	Pkinase
P07951	Q6P0Q8	DOC_MAPK_1	Pkinase
P48764	Q6P0Q8	MOD_CK2_1	Pkinase
Q6P0Q8	Q12933	LIG_TRAF2_1	MATH
Q6P0Q8	Q12933	DOC_USP7_1	MATH
Q14161	Q13177	MOD_GSK3_1	Pkinase
Q14161	Q13177	MOD_NEK2_1	Pkinase
Q14161	Q13177	MOD_ProDKin_1	Pkinase
Q14161	Q13177	MOD_CK1_1	Pkinase
Q14161	Q13177	MOD_CK2_1	Pkinase
Q14161	Q13177	MOD_PKA_2	Pkinase
Q14161	O75914	MOD_GSK3_1	Pkinase
Q14161	O75914	MOD_NEK2_1	Pkinase
Q14161	O75914	MOD_ProDKin_1	Pkinase
Q14161	O75914	MOD_CK1_1	Pkinase
Q14161	O75914	MOD_CK2_1	Pkinase
Q14161	O75914	MOD_PKA_2	Pkinase
Q14161	P36897	MOD_GSK3_1	Pkinase
Q14161	P36897	MOD_NEK2_1	Pkinase
Q14161	P36897	MOD_ProDKin_1	Pkinase
Q14161	P36897	MOD_CK1_1	Pkinase
Q14161	P36897	MOD_CK2_1	Pkinase
Q14161	P36897	MOD_PKA_2	Pkinase
Q14161	Q13077	DOC_USP7_1	MATH
Q14161	Q13153	MOD_GSK3_1	Pkinase
Q14161	Q13153	MOD_NEK2_1	Pkinase
Q14161	Q13153	MOD_ProDKin_1	Pkinase
Q14161	Q13153	MOD_CK1_1	Pkinase
Q14161	Q13153	MOD_CK2_1	Pkinase
Q14161	Q13153	MOD_PKA_2	Pkinase
Q14161	P25098	MOD_GSK3_1	Pkinase
Q14161	P25098	MOD_NEK2_1	Pkinase
Q14161	P25098	MOD_ProDKin_1	Pkinase
Q14161	P25098	MOD_CK1_1	Pkinase
Q14161	P25098	MOD_CK2_1	Pkinase
Q14161	P25098	MOD_PKA_2	Pkinase
Q14161	O43791	DOC_USP7_1	MATH
Q14160	P36897	DOC_MAPK_1	Pkinase
Q14160	P36897	MOD_GSK3_1	Pkinase
Q14160	P36897	MOD_CK1_1	Pkinase
Q14160	P36897	MOD_PLK	Pkinase
Q14160	P36897	MOD_NEK2_1	Pkinase
Q14160	P36897	MOD_ProDKin_1	Pkinase
Q14160	P36897	MOD_CK2_1	Pkinase
P25054	Q14160	LIG_PDZ_Class_1	PDZ
Q14160	P28482	DOC_MAPK_1	Pkinase
Q14160	P28482	MOD_GSK3_1	Pkinase
Q14160	P28482	MOD_CK1_1	Pkinase
Q14160	P28482	MOD_PLK	Pkinase
Q14160	P28482	MOD_NEK2_1	Pkinase
Q14160	P28482	MOD_ProDKin_1	Pkinase
Q14160	P28482	MOD_CK2_1	Pkinase
Q14160	Q09019	DEG_SCF_FBW7_1	WD40
Q09019	Q14160	LIG_PDZ_Class_1	PDZ
Q9ULK5	Q14160	LIG_PDZ_Class_1	PDZ
P48065	Q14160	LIG_PDZ_Class_1	PDZ
Q14160	Q99759	DOC_MAPK_1	Pkinase
Q14160	Q99759	MOD_GSK3_1	Pkinase
Q14160	Q99759	MOD_CK1_1	Pkinase
Q14160	Q99759	MOD_PLK	Pkinase
Q14160	Q99759	MOD_NEK2_1	Pkinase
Q14160	Q99759	MOD_ProDKin_1	Pkinase
Q14160	Q99759	MOD_CK2_1	Pkinase
O43521	P63167	LIG_Dynein_DLC8_1	Dynein_light
Q13409	P63167	LIG_Dynein_DLC8_1	Dynein_light
O60765	P63167	LIG_Dynein_DLC8_1	Dynein_light
Q9Y228	P63167	LIG_Dynein_DLC8_1	Dynein_light
P63162	Q99963	LIG_SH3_3	SH3_1
P63162	Q9Y5X1	LIG_SH3_3	SH3_1
Q9BRK4	Q9P286	MOD_GSK3_1	Pkinase
Q9BRK4	Q9P286	MOD_NEK2_1	Pkinase
Q9BRK4	Q9P286	MOD_CK2_1	Pkinase
Q9BRK4	Q9P286	MOD_ProDKin_1	Pkinase
Q9BRK4	Q9P286	MOD_CK1_1	Pkinase
Q9BRK4	Q9P286	MOD_PKA_2	Pkinase
Q9BRK4	Q12933	DOC_USP7_1	MATH
Q9BRK4	Q96E35	LIG_MYND_2	zf-MYND
Q9BRK4	Q96E35	LIG_MYND_1	zf-MYND
P06729	Q08881	LIG_SH3_1	SH3_1
P06729	Q08881	LIG_SH3_3	SH3_1
P06729	P06239	LIG_SH3_1	SH3_1
P06729	P06239	LIG_SH3_3	SH3_1
P06729	Q9Y5K6	LIG_SH3_1	SH3_1
P06729	Q9Y5K6	LIG_SH3_3	SH3_1
P06729	P06241	LIG_SH3_1	SH3_1
P06729	P06241	LIG_SH3_3	SH3_1
P06729	O43586	LIG_SH3_1	SH3_1
P06729	O43586	LIG_SH3_3	SH3_1
Q9HBZ2	Q93009	DOC_USP7_1	MATH
O95402	Q9Y2X0	TRG_ER_diArg_1	WD40
Q9UBK2	Q9Y2X0	DEG_SCF_FBW7_1	WD40
Q9UBK2	Q9Y2X0	TRG_ER_diArg_1	WD40
Q15648	Q9Y2X0	DEG_SCF_FBW7_1	WD40
Q9Y2X3	P68400	MOD_GSK3_1	Pkinase
Q9Y2X3	Q14974	TRG_NLS_MonoExtC_3	Arm
Q9Y2X3	Q14974	TRG_NLS_MonoCore_2	Arm
Q9Y2X3	Q14974	TRG_NLS_MonoExtN_4	Arm
Q9Y2X7	Q13177	MOD_GSK3_1	Pkinase
Q9Y2X7	Q13177	MOD_CK1_1	Pkinase
Q9Y2X7	Q13177	MOD_CK2_1	Pkinase
Q9Y2X7	O75914	MOD_GSK3_1	Pkinase
Q9Y2X7	O75914	MOD_CK1_1	Pkinase
Q9Y2X7	O75914	MOD_CK2_1	Pkinase
Q9Y2X7	O15111	MOD_GSK3_1	Pkinase
Q9Y2X7	O15111	MOD_CK1_1	Pkinase
Q9Y2X7	O15111	MOD_CK2_1	Pkinase
Q9Y2X7	P34947	MOD_GSK3_1	Pkinase
Q9Y2X7	P34947	MOD_CK1_1	Pkinase
Q9Y2X7	P34947	MOD_CK2_1	Pkinase
Q9Y2X7	P35626	MOD_GSK3_1	Pkinase
Q9Y2X7	P35626	MOD_CK1_1	Pkinase
Q9Y2X7	P35626	MOD_CK2_1	Pkinase
Q9Y2X7	Q13153	MOD_GSK3_1	Pkinase
Q9Y2X7	Q13153	MOD_CK1_1	Pkinase
Q9Y2X7	Q13153	MOD_CK2_1	Pkinase
Q9Y2X7	P25098	MOD_GSK3_1	Pkinase
Q9Y2X7	P25098	MOD_CK1_1	Pkinase
Q9Y2X7	P25098	MOD_CK2_1	Pkinase
Q9Y2X7	P43250	MOD_GSK3_1	Pkinase
Q9Y2X7	P43250	MOD_CK1_1	Pkinase
Q9Y2X7	P43250	MOD_CK2_1	Pkinase
Q9Y2X7	P51955	MOD_GSK3_1	Pkinase
Q9Y2X7	P51955	MOD_CK1_1	Pkinase
Q9Y2X7	P51955	MOD_CK2_1	Pkinase
Q9Y2X7	P19174	LIG_SH2_GRB2	SH2
Q9Y2X7	P19174	LIG_SH2_SRC	SH2
Q9Y2X7	O15530	MOD_GSK3_1	Pkinase
Q9Y2X7	O15530	MOD_CK1_1	Pkinase
Q9Y2X7	O15530	MOD_CK2_1	Pkinase
Q9Y2X7	P12931	LIG_SH2_GRB2	SH2
Q9Y2X7	P12931	LIG_SH2_SRC	SH2
Q96BH1	Q9Y2X8	MOD_SUMO	UQ_con
O60287	P16333	LIG_SH3_1	SH3_1
O60287	P16333	LIG_SH3_3	SH3_1
Q7Z794	O60285	MOD_GSK3_1	Pkinase
Q93008	O60285	MOD_GSK3_1	Pkinase
Q93008	O60285	MOD_ProDKin_1	Pkinase
Q93008	O60285	MOD_CK1_1	Pkinase
P04637	O60285	MOD_PKA_2	Pkinase
P04637	O60285	MOD_CK2_1	Pkinase
O60285	Q13131	MOD_GSK3_1	Pkinase
O60285	Q13131	MOD_NEK2_1	Pkinase
O60285	Q13131	MOD_ProDKin_1	Pkinase
O60285	Q13131	MOD_CDK_1	Pkinase
O60285	Q13131	MOD_CK2_1	Pkinase
Q13131	O60285	DOC_MAPK_1	Pkinase
O60285	O95835	MOD_GSK3_1	Pkinase
O60285	O95835	MOD_NEK2_1	Pkinase
O60285	O95835	MOD_ProDKin_1	Pkinase
O60285	O95835	MOD_CDK_1	Pkinase
[truncated: 14,615 more rows]
