# Supplementary material for: Proteome-wide analysis of human disease mutations in short linear motifs: neglected players in cancer?
Source: Mol Biosyst. 2014 Jul 24;10(10):2626–42. doi: 10.1039/c4mb00290c (PMC4306509; doi:10.1039/c4mb00290c)
Supplement: Supplementary file 3 [file MB-010-C4mb00290c-s003.zip › Supplementary_file_13.tsv]

uniprotAcc	mutated_site	MD_interactions_affected_count	MD_interactions_affected	motifs
P30613	384	0	NA	NA
P30613	385	0	NA	NA
P30613	165	0	NA	NA
O15078	7	0	NA	NA
Q5T481	634	0	NA	NA
Q5T481	635	0	NA	NA
Q5T481	636	0	NA	NA
Q5T481	637	0	NA	NA
Q5T481	638	0	NA	NA
Q5T481	716	0	NA	NA
O95255	881	0	NA	NA
O95255	751	0	NA	NA
Q9BR39	165	0	NA	NA
P02545	602	0	NA	NA
P02545	573	0	NA	NA
P02545	453	0	NA	NA
P02545	454	0	NA	NA
P02545	455	0	NA	NA
P02545	456	0	NA	NA
P02545	271	0	NA	NA
P02545	469	0	NA	NA
P02545	399	0	NA	NA
P02545	28	0	NA	NA
P02545	349	0	NA	NA
P02545	336	0	NA	NA
P02545	465	0	NA	NA
P02545	467	0	NA	NA
P02545	471	0	NA	NA
P02545	25	0	NA	NA
P02545	435	0	NA	NA
Q5TD94	87	0	NA	NA
P02766	67	0	NA	NA
P02766	64	0	NA	NA
P02766	144	0	NA	NA
P02766	142	0	NA	NA
P02766	75	0	NA	NA
P02766	73	0	NA	NA
P02766	72	0	NA	NA
P02766	78	0	NA	NA
P02766	74	0	NA	NA
P02766	65	0	NA	NA
P10275	491	0	NA	NA
P10275	2	0	NA	NA
P10275	194	0	NA	NA
P10275	214	0	NA	NA
P10275	917	0	NA	NA
P56715	669	0	NA	NA
P56715	1808	0	NA	NA
P56715	1370	0	NA	NA
P56715	373	0	NA	NA
P29400	216	0	NA	NA
P29400	1143	0	NA	NA
P29400	669	0	NA	NA
P29400	1261	0	NA	NA
P29400	579	0	NA	NA
P29400	219	0	NA	NA
P29400	494	0	NA	NA
P29400	497	0	NA	NA
P29400	491	0	NA	NA
P29400	624	0	NA	NA
P29400	289	0	NA	NA
P29400	406	0	NA	NA
P29400	400	0	NA	NA
P29400	1379	0	NA	NA
P29400	811	0	NA	NA
P29400	409	0	NA	NA
P29400	1158	0	NA	NA
P29400	264	0	NA	NA
P29400	129	0	NA	NA
P29400	54	0	NA	NA
P29400	1066	0	NA	NA
P29400	415	0	NA	NA
P29400	412	0	NA	NA
P29400	371	0	NA	NA
P29400	295	0	NA	NA
P29400	292	0	NA	NA
P29400	374	0	NA	NA
P29400	822	0	NA	NA
P29400	1086	0	NA	NA
P29400	319	0	NA	NA
P29400	192	0	NA	NA
P29400	114	0	NA	NA
P29400	796	0	NA	NA
P29400	772	0	NA	NA
P29400	524	0	NA	NA
P29400	898	0	NA	NA
P29400	1252	0	NA	NA
P29400	521	0	NA	NA
P29400	420	0	NA	NA
P29400	423	0	NA	NA
P29400	365	0	NA	NA
P29400	911	0	NA	NA
P29400	298	0	NA	NA
P29400	1015	0	NA	NA
P29400	1333	0	NA	NA
P29400	1410	0	NA	NA
P29400	383	0	NA	NA
P29400	902	0	NA	NA
P29400	852	0	NA	NA
P29400	1241	0	NA	NA
P29400	1244	0	NA	NA
P29400	1006	0	NA	NA
P29400	621	0	NA	NA
P29400	1220	0	NA	NA
P29400	573	0	NA	NA
P29400	629	0	NA	NA
P29400	331	0	NA	NA
P29400	1229	0	NA	NA
P29400	1167	0	NA	NA
P29400	177	0	NA	NA
P29400	174	0	NA	NA
P29400	1161	0	NA	NA
P29400	1421	0	NA	NA
P29400	1422	0	NA	NA
P29400	1427	0	NA	NA
P29400	1039	0	NA	NA
P29400	653	0	NA	NA
P29400	739	0	NA	NA
P29400	1030	0	NA	NA
P29400	1036	0	NA	NA
P29400	632	0	NA	NA
P29400	1211	0	NA	NA
P29400	635	0	NA	NA
P29400	638	0	NA	NA
P29400	561	0	NA	NA
P29400	545	0	NA	NA
P29400	1357	0	NA	NA
P29400	567	0	NA	NA
P29400	869	0	NA	NA
P29400	1182	0	NA	NA
P29400	866	0	NA	NA
P29400	1107	0	NA	NA
P29400	1104	0	NA	NA
P29400	722	0	NA	NA
P29400	1451	0	NA	NA
P29400	740	0	NA	NA
P29400	743	0	NA	NA
P29400	558	0	NA	NA
P29400	603	0	NA	NA
P29400	1205	0	NA	NA
P29400	609	0	NA	NA
P29400	633	0	NA	NA
P29400	239	0	NA	NA
P29400	230	0	NA	NA
P29400	878	0	NA	NA
P29400	953	0	NA	NA
P29400	872	0	NA	NA
P29400	1196	0	NA	NA
P29400	1442	0	NA	NA
P29400	325	0	NA	NA
P29400	466	0	NA	NA
P29400	204	0	NA	NA
P29400	1170	0	NA	NA
P29400	1270	0	NA	NA
P29400	802	0	NA	NA
P29400	1045	0	NA	NA
P29400	947	0	NA	NA
P29400	941	0	NA	NA
P29400	472	0	NA	NA
P29400	808	0	NA	NA
P29400	684	0	NA	NA
P29400	687	0	NA	NA
P29400	681	0	NA	NA
P35240	360	0	NA	NA
P35240	352	0	NA	NA
P35241	578	0	NA	NA
Q7Z494	1314	0	NA	NA
Q92838	153	0	NA	NA
Q92838	155	0	NA	NA
Q92838	198	0	NA	NA
Q92838	156	0	NA	NA
Q92838	158	0	NA	NA
Q92838	218	0	NA	NA
Q92838	252	0	NA	NA
Q92838	255	0	NA	NA
Q92838	211	0	NA	NA
Q92838	189	0	NA	NA
Q92838	207	0	NA	NA
Q92838	209	0	NA	NA
Q92838	224	0	NA	NA
Q8N196	296	0	NA	NA
Q8N196	365	0	NA	NA
Q18PE1	469	0	NA	NA
Q18PE1	3	0	NA	NA
Q14563	730	0	NA	NA
Q14563	733	0	NA	NA
Q14563	688	0	NA	NA
Q9UHF0	90	0	NA	NA
Q9UHF7	952	0	NA	NA
P54098	251	0	NA	NA
P54098	3	0	NA	NA
P54098	737	0	NA	NA
P54098	562	0	NA	NA
P54098	511	0	NA	NA
P54098	517	0	NA	NA
O75360	73	0	NA	NA
Q13233	616	0	NA	NA
O75369	751	0	NA	NA
O75369	202	0	NA	NA
P10916	166	0	NA	NA
P10912	440	0	NA	NA
P10912	56	0	NA	NA
P48788	174	0	NA	NA
P12644	91	0	NA	NA
P12644	93	0	NA	NA
P12644	287	0	NA	NA
Q99519	260	0	NA	NA
Q9BQ52	211	0	NA	NA
Q9BQ52	217	0	NA	NA
Q9BQ52	806	0	NA	NA
Q02127	392	0	NA	NA
Q02127	135	0	NA	NA
O95630	14	0	NA	NA
O15528	429	0	NA	NA
Q86SU0	97	0	NA	NA
Q9BZ23	134	0	NA	NA
P10644	74	0	NA	NA
P10644	9	0	NA	NA
P51460	102	0	NA	NA
P51460	93	0	NA	NA
Q96J92	562	0	NA	NA
Q96J92	1185	0	NA	NA
Q96J92	564	0	NA	NA
Q96J92	565	0	NA	NA
P51608	155	0	NA	NA
P51608	210	0	NA	NA
P51608	156	0	NA	NA
P51608	158	0	NA	NA
P51608	453	0	NA	NA
P51608	100	0	NA	NA
P51608	101	0	NA	NA
P51608	344	0	NA	NA
P51608	225	0	NA	NA
P51608	167	0	NA	NA
P51608	106	0	NA	NA
P51608	161	0	NA	NA
P51608	97	0	NA	NA
P51608	10	0	NA	NA
P51608	111	0	NA	NA
P19544	397	0	NA	NA
P19544	396	0	NA	NA
P19544	398	0	NA	NA
P19544	405	1	Q7L7X3.Pkinase	[MOD_LATS_1]
P19544	181	0	NA	NA
P19544	401	1	Q7L7X3.Pkinase	[MOD_LATS_1]
P19544	369	0	NA	NA
P19544	373	1	Q7L7X3.Pkinase	[MOD_LATS_1]
P19544	377	1	Q7L7X3.Pkinase	[MOD_PKA_2]
O76039	793	1	O76039.Pkinase	[MOD_PKA_1]
O76039	718	3	P06241.SH3_1 , P00519.SH3_1 , O76039.Pkinase	[LIG_SH3_3] [LIG_SH3_3] [MOD_ProDKin_1]
O76039	399	0	NA	NA
Q9UQ13	2	0	NA	NA
P01133	1070	0	NA	NA
Q92734	285	0	NA	NA
P43026	173	0	NA	NA
Q08289	535	0	NA	NA
Q9Y6D5	209	0	NA	NA
P08034	264	0	NA	NA
P08034	280	0	NA	NA
P08034	238	0	NA	NA
P08034	239	0	NA	NA
P08034	235	0	NA	NA
P08034	230	0	NA	NA
P10071	625	0	NA	NA
P10071	707	1	Q9NRP7.Pkinase	[MOD_CK1_1]
P10071	727	0	NA	NA
P10071	808	0	NA	NA
P10071	934	0	NA	NA
Q15198	23	0	NA	NA
P00441	150	0	NA	NA
P00441	152	0	NA	NA
P00441	88	0	NA	NA
P00441	66	0	NA	NA
P00441	68	0	NA	NA
P00441	81	0	NA	NA
P00441	86	0	NA	NA
P00441	87	0	NA	NA
P00441	85	0	NA	NA
P00441	5	0	NA	NA
P00441	140	0	NA	NA
P00441	149	0	NA	NA
P00441	77	0	NA	NA
P00441	73	0	NA	NA
P00441	135	0	NA	NA
Q9NYF0	356	0	NA	NA
Q9NRG9	15	1	P33981.Pkinase	[MOD_CK2_1]
O76024	58	0	NA	NA
O43435	194	0	NA	NA
O43435	310	0	NA	NA
O95409	152	0	NA	NA
O95409	415	0	NA	NA
O95409	128	0	NA	NA
O95409	409	0	NA	NA
Q14643	1059	0	NA	NA
P04637	158	0	NA	NA
P04637	82	0	NA	NA
P04637	325	0	NA	NA
P04637	285	27	P27361.Pkinase , Q86Z02.Pkinase , P53350.Pkinase , P45983.Pkinase , P06493.Pkinase , O96017.Pkinase , P28482.Pkinase , P53779.Pkinase , P45984.Pkinase , O15111.Pkinase , P49674.Pkinase , Q15831.Pkinase , P17252.Pkinase , P48730.Pkinase , Q96KB5.Pkinase , P19525.Pkinase , Q99986.Pkinase , Q15759.Pkinase , O14757.Pkinase , O14920.Pkinase , P49841.Pkinase , O60285.Pkinase , Q9H2X6.Pkinase , O14965.P…	[MOD_PKA_2] [MOD_PKA_2] [MOD_PKA_2] [MOD_PKA_2] [MOD_PKA_2] [MOD_PKA_2] [MOD_PKA_2] [MOD_PKA_2] [MOD_PKA_2] [MOD_PKA_2] [MOD_PKA_2] [MOD_PKA_2] [MOD_PKA_2] [MOD_PKA_2] [MOD_PKA_2] [MOD_PKA_2] [MOD_PKA_2] [MOD_PKA_2] [MOD_PKA_2] [MOD_PKA_2] [MOD_PKA_2] [MOD_PKA_2] [MOD_PKA_2] [MOD_PKA_2] [MOD_PKA_2] [MOD_PKA_2] [MOD_PKA_2]
P04637	286	27	P27361.Pkinase , Q86Z02.Pkinase , P53350.Pkinase , P45983.Pkinase , P06493.Pkinase , O96017.Pkinase , P28482.Pkinase , P53779.Pkinase , P45984.Pkinase , O15111.Pkinase , P49674.Pkinase , Q15831.Pkinase , P17252.Pkinase , P48730.Pkinase , Q96KB5.Pkinase , P19525.Pkinase , Q99986.Pkinase , Q15759.Pkinase , O14757.Pkinase , O14920.Pkinase , P49841.Pkinase , O60285.Pkinase , Q9H2X6.Pkinase , O14965.P…	[MOD_PKA_2] [MOD_PKA_2] [MOD_PKA_2] [MOD_PKA_2] [MOD_PKA_2] [MOD_PKA_2] [MOD_PKA_2] [MOD_PKA_2] [MOD_PKA_2] [MOD_PKA_2] [MOD_PKA_2] [MOD_PKA_2] [MOD_PKA_2] [MOD_PKA_2] [MOD_PKA_2] [MOD_PKA_2] [MOD_PKA_2] [MOD_PKA_2] [MOD_PKA_2] [MOD_PKA_2] [MOD_PKA_2] [MOD_PKA_2] [MOD_PKA_2] [MOD_PKA_2] [MOD_PKA_2] [MOD_PKA_2] [MOD_PKA_2]
P04637	309	0	NA	NA
P04637	306	0	NA	NA
P04637	290	0	NA	NA
P04637	292	0	NA	NA
Q16518	473	0	NA	NA
P20823	133	0	NA	NA
P20823	142	0	NA	NA
P20823	583	0	NA	NA
P20823	48	0	NA	NA
P20823	200	1	Q04724.WD40	[TRG_ER_diArg_1]
P20823	203	1	Q04724.WD40	[TRG_ER_diArg_1]
P20823	205	0	NA	NA
P20823	229	0	NA	NA
P20823	415	0	NA	NA
O14936	396	0	NA	NA
P40337	64	0	NA	NA
P40337	25	0	NA	NA
P40337	63	0	NA	NA
P40337	200	0	NA	NA
P40337	101	0	NA	NA
P40337	38	0	NA	NA
P40337	65	0	NA	NA
P40337	52	0	NA	NA
P50416	710	0	NA	NA
Q9NXB0	166	0	NA	NA
Q01955	1167	0	NA	NA
Q01955	1216	0	NA	NA
Q01955	853	0	NA	NA
Q01955	1334	0	NA	NA
Q01955	1207	0	NA	NA
Q01955	1277	0	NA	NA
Q01955	407	0	NA	NA
Q01955	640	0	NA	NA
Q01955	532	0	NA	NA
Q01955	1015	0	NA	NA
Q01955	739	0	NA	NA
Q01955	297	0	NA	NA
Q01955	985	0	NA	NA
P21333	273	0	NA	NA
P21333	170	0	NA	NA
P21333	288	0	NA	NA
P21333	1291	0	NA	NA
P21333	39	0	NA	NA
P30566	3	0	NA	NA
P30566	2	0	NA	NA
O43526	333	0	NA	NA
O60243	404	0	NA	NA
Q9UP52	22	0	NA	NA
P48436	165	0	NA	NA
P48436	170	0	NA	NA
P48436	173	0	NA	NA
Q06124	279	0	NA	NA
Q06124	139	0	NA	NA
Q06124	2	0	NA	NA
Q06124	564	4	P12931.SH3_1 , P46109.SH3_1 , P20929.SH3_1 , P06241.SH3_1	[LIG_SH3_3] [LIG_SH3_3] [LIG_SH3_3] [LIG_SH3_3]
P78363	1300	0	NA	NA
P78363	1063	0	NA	NA
P78363	897	0	NA	NA
P78363	2263	0	NA	NA
P78363	1038	0	NA	NA
P78363	1508	0	NA	NA
P78363	1517	0	NA	NA
P78363	1513	0	NA	NA
P78363	1055	0	NA	NA
O95343	69	0	NA	NA
O95343	250	0	NA	NA
O95343	257	2	Q04726.WD40 , Q04724.WD40	[TRG_ER_diArg_1] [TRG_ER_diArg_1]
P05129	101	0	NA	NA
O00469	601	0	NA	NA
O95180	744	0	NA	NA
O95180	748	0	NA	NA
O95180	499	0	NA	NA
O95180	648	0	NA	NA
Q495M9	458	0	NA	NA
Q5HYA8	833	0	NA	NA
Q5HYA8	821	0	NA	NA
Q5HYA8	820	0	NA	NA
Q9NQH7	453	0	NA	NA
P38398	749	0	NA	NA
P38398	1207	0	NA	NA
P38398	1200	0	NA	NA
P38398	552	0	NA	NA
P38398	271	0	NA	NA
P38398	1204	0	NA	NA
P38398	1150	12	O96017.FHA , Q14676.FHA , O76064.FHA , P06493.Pkinase , O14965.Pkinase , O60934.FHA , O96017.Pkinase , Q99759.Pkinase , P24941.Pkinase , O14757.Pkinase , P11802.Pkinase , P68400.Pkinase	[LIG_FHA_2] [LIG_FHA_2] [LIG_FHA_2] [MOD_ProDKin_1] [MOD_ProDKin_1] [LIG_FHA_2] [MOD_ProDKin_1] [MOD_ProDKin_1] [MOD_ProDKin_1] [MOD_ProDKin_1] [MOD_ProDKin_1] [MOD_ProDKin_1]
P38398	1047	0	NA	NA
P38398	1025	8	P06493.Pkinase , O14965.Pkinase , O96017.Pkinase , Q99759.Pkinase , P24941.Pkinase , O14757.Pkinase , P11802.Pkinase , P68400.Pkinase	[MOD_CK1_1] [MOD_CK1_1] [MOD_CK1_1] [MOD_CK1_1] [MOD_CK1_1] [MOD_CK1_1] [MOD_CK1_1] [MOD_CK1_1]
P38398	1187	0	NA	NA
Q8NBK3	279	0	NA	NA
Q9NVV9	89	0	NA	NA
P17661	2	0	NA	NA
P17661	7	0	NA	NA
P17661	442	0	NA	NA
P17661	460	0	NA	NA
P17661	357	0	NA	NA
P02746	42	0	NA	NA
O43918	252	0	NA	NA
Q8TAB3	153	0	NA	NA
Q8TAB3	249	0	NA	NA
Q8TAB3	262	0	NA	NA
O60706	1547	0	NA	NA
Q01484	1458	0	NA	NA
Q01484	3744	0	NA	NA
Q01484	3931	0	NA	NA
Q01484	3740	0	NA	NA
Q9H161	218	0	NA	NA
Q6KF10	249	0	NA	NA
Q6KF10	42	0	NA	NA
Q6KF10	327	0	NA	NA
Q6KF10	253	0	NA	NA
P00451	1701	0	NA	NA
P00451	1705	0	NA	NA
P00451	1708	0	NA	NA
P00451	1698	0	NA	NA
P00451	1699	0	NA	NA
P00451	147	0	NA	NA
P00451	145	0	NA	NA
P00451	141	0	NA	NA
P00451	947	0	NA	NA
P00451	135	0	NA	NA
P00451	138	0	NA	NA
P00451	1610	0	NA	NA
P00451	137	0	NA	NA
P00451	365	0	NA	NA
P00451	431	0	NA	NA
Q9UHD9	525	0	NA	NA
Q9UHD9	283	0	NA	NA
Q9UHD8	106	0	NA	NA
Q15831	315	0	NA	NA
Q6ZUT3	340	0	NA	NA
P42768	236	0	NA	NA
P42768	481	0	NA	NA
P42768	187	0	NA	NA
P42768	476	0	NA	NA
P42768	477	0	NA	NA
Q04671	86	0	NA	NA
Q04671	10	0	NA	NA
Q8IWY9	1043	0	NA	NA
Q8IWY9	1042	0	NA	NA
P42166	690	0	NA	NA
P19235	487	0	NA	NA
P19235	488	0	NA	NA
P23769	398	0	NA	NA
P23760	391	0	NA	NA
P23760	99	0	NA	NA
Q9Y5Q3	59	1	Q14164.Pkinase	[MOD_CK1_1]
Q9Y5Q3	66	0	NA	NA
Q9Y5Q3	54	1	Q14164.Pkinase	[MOD_CK1_1]
Q9Y5Q3	62	0	NA	NA
Q9Y5Q3	63	0	NA	NA
Q9Y5Q3	71	0	NA	NA
Q9Y5Q3	70	0	NA	NA
Q9Y5Q3	69	0	NA	NA
P78562	746	0	NA	NA
P78562	749	0	NA	NA
Q96MS0	66	0	NA	NA
Q96MS0	361	0	NA	NA
O14745	153	0	NA	NA
P23942	305	0	NA	NA
Q9P2D1	2948	0	NA	NA
Q9P2D1	1684	1	Q9UBE8.Pkinase	[MOD_CK1_1]
Q9P2D1	2286	0	NA	NA
Q9P2D1	55	0	NA	NA
P50402	133	0	NA	NA
P50402	54	0	NA	NA
Q3SXY7	328	0	NA	NA
Q5JVL4	210	0	NA	NA
Q01831	334	0	NA	NA
Q07889	482	0	NA	NA
P02649	31	0	NA	NA
O75161	469	0	NA	NA
O75161	3	0	NA	NA
O75161	627	0	NA	NA
P04350	2	0	NA	NA
Q5JWF2	436	0	NA	NA
Q5JWF2	459	0	NA	NA
Q13501	387	0	NA	NA
Q9Y253	535	0	NA	NA
Q9Y253	589	0	NA	NA
O15232	70	0	NA	NA
O15232	192	0	NA	NA
Q9UKY4	748	0	NA	NA
Q9Y6H8	2	0	NA	NA
Q8N302	133	0	NA	NA
P35637	216	0	NA	NA
P35637	518	0	NA	NA
P35637	230	0	NA	NA
P35637	191	0	NA	NA
P35637	514	0	NA	NA
P35637	524	0	NA	NA
P35637	525	0	NA	NA
P35637	521	0	NA	NA
P35637	522	0	NA	NA
P35637	234	0	NA	NA
P35637	507	0	NA	NA
P35637	244	0	NA	NA
P35637	515	0	NA	NA
P35637	225	0	NA	NA
Q92574	899	0	NA	NA
Q92574	654	0	NA	NA
Q92574	500	0	NA	NA
P35520	139	0	NA	NA
P35520	49	0	NA	NA
P35520	288	0	NA	NA
P35520	143	0	NA	NA
P35520	65	0	NA	NA
P35520	58	0	NA	NA
P35520	290	0	NA	NA
P35523	708	0	NA	NA
P28069	239	0	NA	NA
P35680	151	0	NA	NA
P35680	153	0	NA	NA
P35680	156	0	NA	NA
P35680	76	0	NA	NA
P35680	370	0	NA	NA
P35680	61	0	NA	NA
P35680	260	0	NA	NA
P35680	112	0	NA	NA
P35680	235	0	NA	NA
P35680	110	0	NA	NA
P19429	204	0	NA	NA
P19429	36	0	NA	NA
P19429	178	0	NA	NA
P19429	206	0	NA	NA
P19429	185	0	NA	NA
P19429	2	0	NA	NA
P06858	328	0	NA	NA
P06858	220	0	NA	NA
P49335	334	0	NA	NA
Q8IVH4	218	0	NA	NA
Q8IVH4	207	0	NA	NA
Q9NU63	193	0	NA	NA
P20807	26	0	NA	NA
P20807	4	0	NA	NA
P20807	638	0	NA	NA
P20807	606	0	NA	NA
Q9NYJ8	208	0	NA	NA
Q9NYJ8	230	0	NA	NA
P22557	218	0	NA	NA
P13498	156	4	Q8NFA2.SH3_1 , P19878.SH3_1 , Q15080.SH3_1 , P14598.SH3_1	[LIG_SH3_3] [LIG_SH3_3] [LIG_SH3_3] [LIG_SH3_3]
P51587	2456	0	NA	NA
P51587	64	0	NA	NA
P51587	1730	0	NA	NA
P51587	222	0	NA	NA
P51587	53	0	NA	NA
P51587	728	0	NA	NA
Q96NY8	185	0	NA	NA
O14773	153	0	NA	NA
Q13562	111	0	NA	NA
Q13563	807	0	NA	NA
O60481	405	0	NA	NA
Q8WTS1	7	0	NA	NA
Q9H211	117	0	NA	NA
Q9H211	66	0	NA	NA
Q7Z333	3	0	NA	NA
Q7Z333	653	0	NA	NA
Q7Z333	1294	0	NA	NA
P05106	240	0	NA	NA
P05106	242	0	NA	NA
P13637	220	0	NA	NA
P00492	7	0	NA	NA
P00492	8	0	NA	NA
P15884	565	0	NA	NA
P15884	535	0	NA	NA
P15884	358	0	NA	NA
Q96S37	90	0	NA	NA
P53985	472	0	NA	NA
P53985	204	0	NA	NA
O15169	425	0	NA	NA
O15169	650	0	NA	NA
O15169	345	0	NA	NA
P22314	547	0	NA	NA
Q9BXM7	147	0	NA	NA
Q9BXM7	196	0	NA	NA
Q9Y6K9	417	0	NA	NA
Q8NFG4	108	0	NA	NA
Q99959	137	0	NA	NA
Q99959	169	0	NA	NA
Q02388	2713	0	NA	NA
Q02388	2653	0	NA	NA
Q02388	1782	0	NA	NA
Q02388	2073	0	NA	NA
Q02388	2775	0	NA	NA
Q02388	1347	0	NA	NA
Q02388	2192	0	NA	NA
Q02388	2040	0	NA	NA
Q02388	2569	0	NA	NA
Q02388	1815	0	NA	NA
Q02388	1776	0	NA	NA
Q02388	1982	0	NA	NA
Q02388	1812	0	NA	NA
Q02388	1981	0	NA	NA
Q02388	2009	0	NA	NA
Q02388	2037	0	NA	NA
Q02388	2740	0	NA	NA
Q02388	2079	0	NA	NA
Q02388	2034	0	NA	NA
Q02388	2207	0	NA	NA
Q02388	2369	0	NA	NA
Q02388	1652	0	NA	NA
Q02388	2263	0	NA	NA
Q02388	2070	0	NA	NA
Q02388	2076	0	NA	NA
Q02388	2242	0	NA	NA
Q02388	2622	0	NA	NA
Q02388	2623	0	NA	NA
Q02388	2031	0	NA	NA
Q02388	1522	0	NA	NA
Q02388	1791	0	NA	NA
Q02388	2296	0	NA	NA
Q02388	1595	0	NA	NA
Q02388	2749	0	NA	NA
Q02388	1703	1	Q5JRA6.SH3_2	[LIG_SH3_2]
Q02388	2132	0	NA	NA
Q02388	2366	0	NA	NA
Q02388	2055	0	NA	NA
Q02388	2069	0	NA	NA
Q02388	1277	0	NA	NA
Q02388	2006	0	NA	NA
Q02388	2025	0	NA	NA
Q02388	2046	0	NA	NA
Q02388	2063	0	NA	NA
Q02388	2043	0	NA	NA
Q02388	1557	0	NA	NA
Q02388	2557	0	NA	NA
Q02388	2028	0	NA	NA
Q02388	2575	0	NA	NA
Q02388	1604	0	NA	NA
Q02388	1845	0	NA	NA
Q02388	2049	0	NA	NA
Q02388	2671	0	NA	NA
Q02388	2003	0	NA	NA
Q02388	1519	0	NA	NA
Q02388	2674	0	NA	NA
Q02388	2008	0	NA	NA
Q02388	2791	0	NA	NA
Q02388	2064	0	NA	NA
Q02388	2015	0	NA	NA
Q02388	2251	0	NA	NA
Q02388	1772	0	NA	NA
Q9H251	1586	0	NA	NA
Q9H251	582	0	NA	NA
Q9H251	3175	0	NA	NA
Q9H251	2530	0	NA	NA
Q9H251	2517	0	NA	NA
Q14781	443	0	NA	NA
Q14781	98	0	NA	NA
P21817	2404	0	NA	NA
P21817	403	0	NA	NA
P21817	328	0	NA	NA
P21817	1352	0	NA	NA
P21817	2730	0	NA	NA
P21817	1058	0	NA	NA
P21817	4501	0	NA	NA
P41180	988	0	NA	NA
P41180	898	2	P05771.Pkinase , P05129.Pkinase	[MOD_PKA_1] [MOD_PKA_1]
P41180	225	0	NA	NA
P41181	258	0	NA	NA
P41181	254	0	NA	NA
P41181	262	0	NA	NA
O43379	511	3	P45984.Pkinase , O14733.Pkinase , P45983.Pkinase	[MOD_GSK3_1] [MOD_GSK3_1] [MOD_GSK3_1]
P49459	11	0	NA	NA
P49459	23	0	NA	NA
O75030	317	0	NA	NA
P07202	378	0	NA	NA
P07204	495	0	NA	NA
P07204	486	0	NA	NA
P07204	501	0	NA	NA
Q9ULV1	157	0	NA	NA
Q9ULV1	525	0	NA	NA
Q9ULV1	181	0	NA	NA
P40692	441	0	NA	NA
P40692	485	0	NA	NA
P40692	379	0	NA	NA
P40692	474	0	NA	NA
P15382	127	0	NA	NA
P84996	397	0	NA	NA
P84996	374	0	NA	NA
O75631	273	0	NA	NA
Q9UQN3	148	0	NA	NA
Q9UQN3	104	0	NA	NA
Q9UQN3	206	0	NA	NA
P37275	649	0	NA	NA
P37275	78	0	NA	NA
Q9NP59	270	0	NA	NA
Q9NP59	267	0	NA	NA
Q13950	233	0	NA	NA
Q13950	287	0	NA	NA
Q13950	218	0	NA	NA
Q13950	228	1	Q04724.WD40	[TRG_ER_diArg_1]
Q13950	225	0	NA	NA
P56693	157	0	NA	NA
P56693	175	0	NA	NA
P56693	174	0	NA	NA
P56693	161	0	NA	NA
P02462	1236	0	NA	NA
P02462	755	0	NA	NA
P02462	749	0	NA	NA
P02462	562	0	NA	NA
P02462	1130	0	NA	NA
P02462	1423	0	NA	NA
P02462	519	0	NA	NA
P02462	525	0	NA	NA
P02462	498	0	NA	NA
P02462	720	0	NA	NA
P02462	510	0	NA	NA
P02462	528	0	NA	NA
P02462	805	0	NA	NA
P62854	115	0	NA	NA
P02461	1164	0	NA	NA
P02461	882	0	NA	NA
P02461	1167	0	NA	NA
P02461	744	0	NA	NA
P02461	1161	0	NA	NA
P02461	210	0	NA	NA
P02461	762	0	NA	NA
P02461	666	0	NA	NA
P02461	264	0	NA	NA
P02461	984	0	NA	NA
P02461	192	0	NA	NA
P02461	804	0	NA	NA
P02461	252	0	NA	NA
P02461	582	0	NA	NA
P02461	657	0	NA	NA
P02461	918	0	NA	NA
P02461	255	0	NA	NA
P02461	1050	0	NA	NA
P02461	726	0	NA	NA
P02461	972	0	NA	NA
P02461	852	0	NA	NA
P02461	879	0	NA	NA
P02461	1077	0	NA	NA
P02461	699	0	NA	NA
P02461	540	0	NA	NA
P02461	957	0	NA	NA
P02461	1071	0	NA	NA
P02461	243	0	NA	NA
P02461	345	0	NA	NA
P02461	939	0	NA	NA
P02461	321	0	NA	NA
P02461	1179	0	NA	NA
P02461	327	0	NA	NA
P02461	1014	0	NA	NA
P02461	738	0	NA	NA
P02461	549	0	NA	NA
P02461	1011	0	NA	NA
P02461	501	0	NA	NA
P02461	201	0	NA	NA
P02461	1176	0	NA	NA
P02461	567	0	NA	NA
P02461	996	0	NA	NA
P02461	1173	0	NA	NA
P02461	756	0	NA	NA
P02461	636	0	NA	NA
P02461	1170	0	NA	NA
P02461	999	0	NA	NA
P02461	1098	0	NA	NA
P02461	786	0	NA	NA
P02461	588	0	NA	NA
P02461	444	0	NA	NA
P02461	1032	0	NA	NA
P02461	267	0	NA	NA
P02461	169	0	NA	NA
P02461	489	0	NA	NA
P02461	228	0	NA	NA
P02461	225	0	NA	NA
P02461	552	0	NA	NA
P02461	249	0	NA	NA
P02461	183	0	NA	NA
P02461	1089	0	NA	NA
P02461	903	0	NA	NA
P02461	900	0	NA	NA
P02461	966	0	NA	NA
P02461	960	0	NA	NA
P02461	1188	0	NA	NA
P02461	1044	0	NA	NA
P02461	660	0	NA	NA
P02461	924	0	NA	NA
P02461	909	0	NA	NA
P02461	1182	0	NA	NA
P02461	1185	0	NA	NA
P02461	936	0	NA	NA
P02461	519	0	NA	NA
P02461	1104	0	NA	NA
P02461	417	0	NA	NA
P02461	828	0	NA	NA
P02461	1101	0	NA	NA
P02461	297	0	NA	NA
P02461	204	0	NA	NA
P02461	1035	0	NA	NA
P02461	219	0	NA	NA
P02461	942	0	NA	NA
P02461	240	0	NA	NA
Q96CV9	103	0	NA	NA
Q96CV9	26	0	NA	NA
Q92889	490	3	O96017.Pkinase , P53350.Pkinase , Q13153.Pkinase	[DOC_MAPK_1] [DOC_MAPK_1] [DOC_MAPK_1]
Q92889	529	0	NA	NA
Q92889	513	0	NA	NA
Q92889	502	0	NA	NA
Q9Y6X0	868	0	NA	NA
Q9Y6X0	870	0	NA	NA
Q9Y6X0	871	0	NA	NA
Q8TAA9	83	0	NA	NA
Q8TAA9	328	0	NA	NA
P78314	420	1	Q9H2K2.Ank	[DOC_ANK_TNKS_1]
P78314	418	1	Q9H2K2.Ank	[DOC_ANK_TNKS_1]
P78314	415	1	Q9H2K2.Ank	[DOC_ANK_TNKS_1]
P04080	4	0	NA	NA
O60733	632	0	NA	NA
O76090	3	0	NA	NA
P42224	706	0	NA	NA
Q00LT1	2	0	NA	NA
Q00LT1	30	0	NA	NA
Q8TA86	170	0	NA	NA
P04792	151	0	NA	NA
P04792	164	0	NA	NA
P04156	102	0	NA	NA
P04156	105	0	NA	NA
Q99814	535	0	NA	NA
Q99814	540	0	NA	NA
Q9UMD9	633	0	NA	NA
Q9UMD9	627	0	NA	NA
Q9UMD9	1303	0	NA	NA
Q5JPH6	108	0	NA	NA
Q5JPH6	168	0	NA	NA
Q5JPH6	110	0	NA	NA
Q5JPH6	167	0	NA	NA
Q5JPH6	107	0	NA	NA
Q5JPH6	96	0	NA	NA
P07949	694	0	NA	NA
P53420	960	0	NA	NA
P53420	897	0	NA	NA
P53420	1132	0	NA	NA
P53420	1201	0	NA	NA
P53420	999	0	NA	NA
P53420	116	0	NA	NA
P53420	1030	0	NA	NA
Q8IWZ6	323	0	NA	NA
Q14683	196	0	NA	NA
Q14683	496	0	NA	NA
Q14683	493	0	NA	NA
P38935	974	0	NA	NA
P38935	879	0	NA	NA
P13942	621	0	NA	NA
P13942	808	0	NA	NA
P13942	1034	0	NA	NA
P13942	661	0	NA	NA
P13942	1441	0	NA	NA
Q13402	955	0	NA	NA
Q13402	968	0	NA	NA
Q9HCK4	1236	0	NA	NA
Q9HCK4	945	0	NA	NA
P11166	485	0	NA	NA
P11161	268	0	NA	NA
P10636	583	0	NA	NA
P10636	613	0	NA	NA
P10636	706	0	NA	NA
P10636	574	0	NA	NA
P10636	654	0	NA	NA
P10636	5	0	NA	NA
P10636	589	0	NA	NA
P10636	659	0	NA	NA
P19971	44	0	NA	NA
P15289	429	0	NA	NA
P15289	428	0	NA	NA
P15289	426	0	NA	NA
Q15797	3	0	NA	NA
P05166	246	0	NA	NA
P05166	536	0	NA	NA
P55265	999	1	P24941.Pkinase	[MOD_CK2_1]
P55265	1007	0	NA	NA
P55268	1380	0	NA	NA
P51812	729	0	NA	NA
P51810	5	0	NA	NA
P57796	124	0	NA	NA
O00555	2135	0	NA	NA
O00555	897	0	NA	NA
A6NGG8	612	0	NA	NA
A6NGG8	372	0	NA	NA
P78504	155	0	NA	NA
O95972	61	0	NA	NA
P02671	573	0	NA	NA
P02671	545	0	NA	NA
Q92947	191	0	NA	NA
Q92947	195	0	NA	NA
O95817	218	0	NA	NA
O95817	71	0	NA	NA
Q13148	361	0	NA	NA
Q13148	267	0	NA	NA
Q13148	357	0	NA	NA
Q13148	298	0	NA	NA
Q13148	343	0	NA	NA
Q13148	287	0	NA	NA
Q13148	294	0	NA	NA
Q13148	295	0	NA	NA
Q13148	348	0	NA	NA
Q13148	290	0	NA	NA
Q13144	447	0	NA	NA
Q99972	82	0	NA	NA
Q99972	126	0	NA	NA
P46777	285	0	NA	NA
P15918	401	0	NA	NA
P35579	1155	0	NA	NA
Q01196	174	0	NA	NA
Q71SY5	335	0	NA	NA
P35575	5	0	NA	NA
Q4KMG0	691	0	NA	NA
Q4KMG0	940	0	NA	NA
Q4KMG0	689	0	NA	NA
Q4KMG0	684	0	NA	NA
Q9UK53	335	0	NA	NA
Q6PJF5	189	0	NA	NA
Q6PJF5	186	0	NA	NA
P14653	207	0	NA	NA
Q8TD43	7	0	NA	NA
P12830	832	0	NA	NA
Q14055	326	0	NA	NA
P82279	1381	0	NA	NA
P82279	1383	0	NA	NA
P07954	180	0	NA	NA
P07954	185	0	NA	NA
P17405	196	0	NA	NA
P07315	5	0	NA	NA
Q2M1K9	913	0	NA	NA
Q27J81	13	0	NA	NA
Q9UBP0	615	0	NA	NA
Q9UBP0	614	0	NA	NA
Q9UBP0	293	0	NA	NA
P55017	90	0	NA	NA
Q9UMZ3	281	0	NA	NA
P49815	1084	0	NA	NA
P49815	1329	0	NA	NA
P49815	1773	0	NA	NA
P49815	1315	0	NA	NA
P49815	1783	0	NA	NA
P35749	1758	0	NA	NA
P29965	258	0	NA	NA
P29965	116	0	NA	NA
P29965	123	0	NA	NA
P29965	125	0	NA	NA
P29965	126	0	NA	NA
Q9Y4Z2	93	0	NA	NA
Q9Y210	270	0	NA	NA
Q12840	198	0	NA	NA
O75531	12	0	NA	NA
P27635	213	0	NA	NA
P28360	151	0	NA	NA
P28360	114	0	NA	NA
P28360	116	0	NA	NA
P28360	91	0	NA	NA
P28360	78	0	NA	NA
P78424	192	0	NA	NA
Q96AD5	195	0	NA	NA
P04070	210	0	NA	NA
P04070	211	0	NA	NA
P01241	3	0	NA	NA
P06213	762	1	P31946.14-3-3	[LIG_14-3-3_2]
P06213	1119	2	Q05655.Pkinase , P27361.Pkinase	[MOD_NEK2_2] [MOD_NEK2_2]
P06213	1378	0	NA	NA
Q9H3D4	266	0	NA	NA
P98161	2092	0	NA	NA
P98161	3751	0	NA	NA
P98161	3753	0	NA	NA
P98161	3510	0	NA	NA
P98161	4276	0	NA	NA
P98161	4255	0	NA	NA
P98161	3355	0	NA	NA
P04049	260	23	P62258.14-3-3 , P45983.Pkinase , Q13164.Pkinase , P28482.Pkinase , P27348.14-3-3 , Q9P289.Pkinase , Q96KB5.Pkinase , Q13976.Pkinase , Q99683.Pkinase , P61981.14-3-3 , Q05513.Pkinase , O43353.Pkinase , Q13526.WW , Q13153.Pkinase , Q13177.Pkinase , Q13233.Pkinase , P31946.14-3-3 , Q04917.14-3-3 , Q02156.Pkinase , P31947.14-3-3 , Q13188.Pkinase , P36507.Pkinase , Q13131.Pkinase	[LIG_14-3-3_3] [MOD_PKB_1] [MOD_PKB_1] [MOD_PKB_1] [LIG_14-3-3_3] [MOD_PKB_1] [MOD_PKB_1] [MOD_PKB_1] [MOD_PKB_1] [LIG_14-3-3_3] [MOD_PKB_1] [MOD_PKB_1] [DOC_WW_Pin1_4] [MOD_PKB_1] [MOD_PKB_1] [MOD_PKB_1] [LIG_14-3-3_3] [LIG_14-3-3_3] [MOD_PKB_1] [LIG_14-3-3_3] [MOD_PKB_1] [MOD_PKB_1] [MOD_PKB_1]
P04049	263	16	O43353.Pkinase , Q13233.Pkinase , Q9P289.Pkinase , Q99683.Pkinase , Q13188.Pkinase , P45983.Pkinase , Q13177.Pkinase , P36507.Pkinase , Q96KB5.Pkinase , P28482.Pkinase , Q13976.Pkinase , Q13153.Pkinase , Q05513.Pkinase , Q13164.Pkinase , Q02156.Pkinase , Q13131.Pkinase	[MOD_CK1_1] [MOD_CK1_1] [MOD_CK1_1] [MOD_CK1_1] [MOD_CK1_1] [MOD_CK1_1] [MOD_CK1_1] [MOD_CK1_1] [MOD_CK1_1] [MOD_CK1_1] [MOD_CK1_1] [MOD_CK1_1] [MOD_CK1_1] [MOD_CK1_1] [MOD_CK1_1] [MOD_CK1_1]
P04049	261	23	P62258.14-3-3 , P45983.Pkinase , Q13164.Pkinase , P28482.Pkinase , P27348.14-3-3 , Q9P289.Pkinase , Q96KB5.Pkinase , Q13976.Pkinase , Q99683.Pkinase , P61981.14-3-3 , Q05513.Pkinase , O43353.Pkinase , Q13526.WW , Q13153.Pkinase , Q13177.Pkinase , Q13233.Pkinase , P31946.14-3-3 , Q04917.14-3-3 , Q02156.Pkinase , P31947.14-3-3 , Q13188.Pkinase , P36507.Pkinase , Q13131.Pkinase	[LIG_14-3-3_3] [MOD_PKB_1] [MOD_PKB_1] [MOD_PKB_1] [LIG_14-3-3_3] [MOD_PKB_1] [MOD_PKB_1] [MOD_PKB_1] [MOD_PKB_1] [LIG_14-3-3_3] [MOD_PKB_1] [MOD_PKB_1] [DOC_WW_Pin1_4] [MOD_PKB_1] [MOD_PKB_1] [MOD_PKB_1] [LIG_14-3-3_3] [LIG_14-3-3_3] [MOD_PKB_1] [LIG_14-3-3_3] [MOD_PKB_1] [MOD_PKB_1] [MOD_PKB_1]
P04049	259	23	P62258.14-3-3 , P45983.Pkinase , Q13164.Pkinase , P28482.Pkinase , P27348.14-3-3 , Q9P289.Pkinase , Q96KB5.Pkinase , Q13976.Pkinase , Q99683.Pkinase , P61981.14-3-3 , Q05513.Pkinase , O43353.Pkinase , Q13526.WW , Q13153.Pkinase , Q13177.Pkinase , Q13233.Pkinase , P31946.14-3-3 , Q04917.14-3-3 , Q02156.Pkinase , P31947.14-3-3 , Q13188.Pkinase , P36507.Pkinase , Q13131.Pkinase	[LIG_14-3-3_3] [MOD_PKB_1] [MOD_PKB_1] [MOD_PKB_1] [LIG_14-3-3_3] [MOD_PKB_1] [MOD_PKB_1] [MOD_PKB_1] [MOD_PKB_1] [LIG_14-3-3_3] [MOD_PKB_1] [MOD_PKB_1] [DOC_WW_Pin1_4] [MOD_PKB_1] [MOD_PKB_1] [MOD_PKB_1] [LIG_14-3-3_3] [LIG_14-3-3_3] [MOD_PKB_1] [LIG_14-3-3_3] [MOD_PKB_1] [MOD_PKB_1] [MOD_PKB_1]
P04049	256	22	P62258.14-3-3 , P45983.Pkinase , Q13164.Pkinase , P28482.Pkinase , P27348.14-3-3 , Q9P289.Pkinase , Q13976.Pkinase , Q99683.Pkinase , Q96KB5.Pkinase , Q05513.Pkinase , O43353.Pkinase , Q13153.Pkinase , Q13177.Pkinase , Q13233.Pkinase , P31946.14-3-3 , Q04917.14-3-3 , Q02156.Pkinase , P31947.14-3-3 , Q13188.Pkinase , P61981.14-3-3 , P36507.Pkinase , Q13131.Pkinase	[LIG_14-3-3_3] [MOD_PKB_1] [MOD_PKB_1] [MOD_PKB_1] [LIG_14-3-3_3] [MOD_PKB_1] [MOD_PKB_1] [MOD_PKB_1] [MOD_PKB_1] [MOD_PKB_1] [MOD_PKB_1] [MOD_PKB_1] [MOD_PKB_1] [MOD_PKB_1] [LIG_14-3-3_3] [LIG_14-3-3_3] [MOD_PKB_1] [LIG_14-3-3_3] [MOD_PKB_1] [LIG_14-3-3_3] [MOD_PKB_1] [MOD_PKB_1]
P04049	257	23	P62258.14-3-3 , P45983.Pkinase , Q13164.Pkinase , P28482.Pkinase , P27348.14-3-3 , Q9P289.Pkinase , Q96KB5.Pkinase , Q13976.Pkinase , Q99683.Pkinase , P61981.14-3-3 , Q05513.Pkinase , O43353.Pkinase , Q13526.WW , Q13153.Pkinase , Q13177.Pkinase , Q13233.Pkinase , P31946.14-3-3 , Q04917.14-3-3 , Q02156.Pkinase , P31947.14-3-3 , Q13188.Pkinase , P36507.Pkinase , Q13131.Pkinase	[LIG_14-3-3_3] [MOD_PKB_1] [MOD_PKB_1] [MOD_PKB_1] [LIG_14-3-3_3] [MOD_PKB_1] [MOD_PKB_1] [MOD_PKB_1] [MOD_PKB_1] [LIG_14-3-3_3] [MOD_PKB_1] [MOD_PKB_1] [DOC_WW_Pin1_4] [MOD_PKB_1] [MOD_PKB_1] [MOD_PKB_1] [LIG_14-3-3_3] [LIG_14-3-3_3] [MOD_PKB_1] [LIG_14-3-3_3] [MOD_PKB_1] [MOD_PKB_1] [MOD_PKB_1]
Q9H444	161	0	NA	NA
O43766	249	0	NA	NA
P00751	242	0	NA	NA
Q9GZV9	176	0	NA	NA
Q9GZV9	179	0	NA	NA
O43511	775	0	NA	NA
O60260	82	0	NA	NA
O60260	92	0	NA	NA
Q9ULL8	1089	0	NA	NA
P11362	178	0	NA	NA
P11362	117	0	NA	NA
P11362	795	0	NA	NA
P11362	129	0	NA	NA
O15553	319	0	NA	NA
O15553	761	0	NA	NA
O15553	110	0	NA	NA
O15553	177	0	NA	NA
O15553	369	0	NA	NA
O15553	148	0	NA	NA
O15553	108	0	NA	NA
O15553	267	0	NA	NA
O15553	167	0	NA	NA
O15553	163	0	NA	NA
O15553	780	0	NA	NA
O60315	1119	0	NA	NA
Q16595	155	0	NA	NA
P63261	370	0	NA	NA
Q9H6I2	259	0	NA	NA
Q9H6I2	178	0	NA	NA
P21359	2507	0	NA	NA
P21359	777	0	NA	NA
P21359	780	0	NA	NA
P21359	31	0	NA	NA
Q9UM01	5	0	NA	NA
P63316	159	0	NA	NA
P63316	134	0	NA	NA
Q96KN7	547	0	NA	NA
Q8NCM8	2227	0	NA	NA
Q14CZ8	288	0	NA	NA
P25067	155	0	NA	NA
P25067	304	0	NA	NA
P25067	455	0	NA	NA
P25067	357	0	NA	NA
P25067	434	0	NA	NA
Q15465	280	0	NA	NA
Q15465	416	0	NA	NA
Q15465	296	0	NA	NA
Q15465	290	0	NA	NA
Q15465	136	0	NA	NA
Q06187	184	9	Q08881.SH3_1 , P08631.SH3_1 , Q06187.SH3_1 , P07948.SH3_1 , P42680.SH3_1 , P19174.SH3_1 , P15498.SH3_1 , P16885.SH3_1 , P00519.SH3_1	[LIG_SH3_3] [LIG_SH3_3] [LIG_SH3_3] [LIG_SH3_3] [LIG_SH3_3] [LIG_SH3_3] [LIG_SH3_3] [LIG_SH3_3] [LIG_SH3_3]
P51787	417	0	NA	NA
P51787	587	0	NA	NA
P51787	589	0	NA	NA
P51787	626	0	NA	NA
P51787	619	0	NA	NA
P51787	73	0	NA	NA
P12107	796	0	NA	NA
P12107	1027	0	NA	NA
P12107	625	0	NA	NA
P12107	1042	0	NA	NA
P12107	676	0	NA	NA
P12107	565	0	NA	NA
P12107	1516	0	NA	NA
P12107	1513	0	NA	NA
P12109	571	0	NA	NA
P12109	305	0	NA	NA
P12109	272	0	NA	NA
P12109	274	0	NA	NA
P12109	341	0	NA	NA
P12109	281	0	NA	NA
P12109	284	0	NA	NA
P12109	290	0	NA	NA
P12109	275	0	NA	NA
P32004	698	0	NA	NA
P32004	1194	0	NA	NA
Q9BYE0	186	0	NA	NA
Q7Z4S6	1010	0	NA	NA
P52945	59	0	NA	NA
Q9NZR4	144	0	NA	NA
Q9NZR4	17	0	NA	NA
Q9NZR4	159	0	NA	NA
Q9NZR4	160	0	NA	NA
Q9NZR4	166	0	NA	NA
P49810	62	0	NA	NA
Q9NP85	20	0	NA	NA
P02458	1143	0	NA	NA
P02458	989	0	NA	NA
P02458	1176	0	NA	NA
P02458	667	0	NA	NA
P02458	453	0	NA	NA
P02458	270	0	NA	NA
P02458	318	0	NA	NA
P02458	275	0	NA	NA
P02458	1485	0	NA	NA
P02458	894	0	NA	NA
P02458	771	0	NA	NA
P02458	492	0	NA	NA
P02458	855	0	NA	NA
P02458	795	0	NA	NA
P02458	897	0	NA	NA
P02458	1197	0	NA	NA
P02458	1110	0	NA	NA
P02458	547	0	NA	NA
P02458	1119	0	NA	NA
P02458	504	0	NA	NA
P02458	282	0	NA	NA
P02458	891	0	NA	NA
P02458	774	0	NA	NA
P02458	981	0	NA	NA
P02458	1173	0	NA	NA
P02458	1158	0	NA	NA
P02458	719	0	NA	NA
P02458	1170	0	NA	NA
P02458	717	0	NA	NA
P02458	948	0	NA	NA
P02458	303	0	NA	NA
P02458	447	0	NA	NA
P02458	565	0	NA	NA
P02458	992	0	NA	NA
P02458	267	0	NA	NA
P02458	240	0	NA	NA
P02458	1017	0	NA	NA
P02458	780	0	NA	NA
P02458	1188	0	NA	NA
P02458	904	0	NA	NA
P02458	909	0	NA	NA
P02458	1065	0	NA	NA
P02458	969	0	NA	NA
P02458	510	0	NA	NA
P02458	513	0	NA	NA
P02458	501	0	NA	NA
P02458	375	0	NA	NA
P02452	1142	0	NA	NA
P02452	767	0	NA	NA
P02452	764	0	NA	NA
P02452	1079	0	NA	NA
P02452	1076	0	NA	NA
P02452	349	0	NA	NA
P02452	401	0	NA	NA
P02452	1464	0	NA	NA
P02452	548	0	NA	NA
P02452	815	0	NA	NA
P02452	287	0	NA	NA
P02452	1094	0	NA	NA
P02452	1025	0	NA	NA
P02452	1091	0	NA	NA
P02452	719	0	NA	NA
P02452	1154	0	NA	NA
P02452	1157	0	NA	NA
P02452	1151	0	NA	NA
P02452	263	0	NA	NA
P02452	266	0	NA	NA
P02452	1061	0	NA	NA
P02452	425	0	NA	NA
P02452	530	0	NA	NA
P02452	824	0	NA	NA
P02452	821	0	NA	NA
P02452	926	0	NA	NA
P02452	593	0	NA	NA
P02452	1082	0	NA	NA
P02452	704	0	NA	NA
P02452	194	0	NA	NA
P02452	197	0	NA	NA
P02452	1124	0	NA	NA
P02452	701	0	NA	NA
P02452	1088	0	NA	NA
P02452	272	0	NA	NA
P02452	776	0	NA	NA
P02452	275	0	NA	NA
P02452	398	0	NA	NA
P02452	833	0	NA	NA
P02452	839	0	NA	NA
P02452	527	0	NA	NA
P02452	368	0	NA	NA
P02452	1014	0	NA	NA
P02452	533	0	NA	NA
P02452	422	0	NA	NA
P02452	1010	0	NA	NA
P02452	581	0	NA	NA
P02452	383	0	NA	NA
P02452	389	0	NA	NA
P02452	845	0	NA	NA
P02452	842	0	NA	NA
P02452	848	0	NA	NA
P02452	647	0	NA	NA
P02452	434	0	NA	NA
P02452	1001	0	NA	NA
P02452	605	0	NA	NA
P02452	338	0	NA	NA
P02452	455	0	NA	NA
P02452	332	0	NA	NA
P02452	257	0	NA	NA
P02452	977	0	NA	NA
P02452	851	0	NA	NA
P02452	602	0	NA	NA
P02452	656	0	NA	NA
P02452	734	0	NA	NA
P02452	737	0	NA	NA
P02452	312	0	NA	NA
P02452	980	0	NA	NA
P02452	569	0	NA	NA
P02452	560	0	NA	NA
P02452	509	0	NA	NA
P02452	224	0	NA	NA
P02452	221	0	NA	NA
P02452	869	0	NA	NA
P02452	1022	0	NA	NA
P02452	1187	0	NA	NA
P02452	1184	0	NA	NA
P02452	1181	0	NA	NA
P02452	1106	0	NA	NA
P02452	722	0	NA	NA
P02452	1100	0	NA	NA
P02452	728	0	NA	NA
P02452	740	0	NA	NA
P02452	1166	0	NA	NA
P02452	743	0	NA	NA
P02452	884	0	NA	NA
P02452	555	0	NA	NA
P02452	866	0	NA	NA
P02452	1055	0	NA	NA
P02452	1058	0	NA	NA
P02452	875	0	NA	NA
P02452	1195	0	NA	NA
P02452	809	0	NA	NA
P02452	320	0	NA	NA
P02452	476	0	NA	NA
P02452	200	0	NA	NA
P02452	203	0	NA	NA
P02452	1219	0	NA	NA
P02452	1172	0	NA	NA
P02452	896	0	NA	NA
P02452	614	0	NA	NA
P02452	1043	0	NA	NA
P02452	1040	0	NA	NA
P02452	947	0	NA	NA
P02452	1049	0	NA	NA
P02452	356	0	NA	NA
P02452	470	0	NA	NA
P02452	353	0	NA	NA
P02452	350	0	NA	NA
P02452	683	0	NA	NA
P15848	393	0	NA	NA
P15848	405	0	NA	NA
P15848	531	0	NA	NA
Q93099	25	0	NA	NA
Q93099	368	0	NA	NA
Q93099	371	0	NA	NA
Q93099	97	0	NA	NA
P68133	44	0	NA	NA
P68133	45	0	NA	NA
P68133	3	0	NA	NA
P68133	375	0	NA	NA
P68133	374	0	NA	NA
P54819	165	0	NA	NA
P35222	33	27	Q8TEQ6.WD40 , O60907.WD40 , Q00535.Pkinase , O00141.Pkinase , P45984.Pkinase , Q9UBE8.Pkinase , P27986.SH2 , P53350.Pkinase , P51955.Pkinase , O75717.WD40 , Q15291.WD40 , P16591.SH2 , P17252.Pkinase , O15111.Pkinase , P24941.Pkinase , P00519.SH2 , Q9Y297.WD40 , Q9UEW8.Pkinase , Q9UKB1.WD40 , Q9UKE5.Pkinase , Q04724.WD40 , O14920.Pkinase , P49841.Pkinase , P36897.Pkinase , O14965.Pkinase , P48729.…	[DEG_SCF_TRCP1_1] [DEG_SCF_TRCP1_1] [MOD_GSK3_1] [MOD_GSK3_1] [MOD_GSK3_1] [MOD_GSK3_1] [LIG_SH2_SRC] [MOD_GSK3_1] [MOD_GSK3_1] [DEG_SCF_TRCP1_1] [DEG_SCF_TRCP1_1] [LIG_SH2_SRC] [MOD_GSK3_1] [MOD_GSK3_1] [MOD_GSK3_1] [LIG_SH2_SRC] [DEG_SCF_TRCP1_1] [MOD_GSK3_1] [DEG_SCF_TRCP1_1] [MOD_GSK3_1] [DEG_SCF_TRCP1_1] [MOD_GSK3_1] [MOD_GSK3_1] [MOD_GSK3_1] [MOD_GSK3_1] [MOD_GSK3_1] [MOD_GSK3_1]
P35222	32	27	Q8TEQ6.WD40 , O60907.WD40 , Q00535.Pkinase , O00141.Pkinase , P45984.Pkinase , Q9UBE8.Pkinase , P27986.SH2 , P53350.Pkinase , P51955.Pkinase , O75717.WD40 , Q15291.WD40 , P16591.SH2 , P17252.Pkinase , O15111.Pkinase , P24941.Pkinase , P00519.SH2 , Q9Y297.WD40 , Q9UEW8.Pkinase , Q9UKB1.WD40 , Q9UKE5.Pkinase , Q04724.WD40 , O14920.Pkinase , P49841.Pkinase , P36897.Pkinase , O14965.Pkinase , P48729.…	[DEG_SCF_TRCP1_1] [DEG_SCF_TRCP1_1] [MOD_GSK3_1] [MOD_GSK3_1] [MOD_GSK3_1] [MOD_GSK3_1] [LIG_SH2_SRC] [MOD_GSK3_1] [MOD_GSK3_1] [DEG_SCF_TRCP1_1] [DEG_SCF_TRCP1_1] [LIG_SH2_SRC] [MOD_GSK3_1] [MOD_GSK3_1] [MOD_GSK3_1] [LIG_SH2_SRC] [DEG_SCF_TRCP1_1] [MOD_GSK3_1] [DEG_SCF_TRCP1_1] [MOD_GSK3_1] [DEG_SCF_TRCP1_1] [MOD_GSK3_1] [MOD_GSK3_1] [MOD_GSK3_1] [MOD_GSK3_1] [MOD_GSK3_1] [MOD_GSK3_1]
P35222	34	24	Q8TEQ6.WD40 , O60907.WD40 , Q00535.Pkinase , O00141.Pkinase , P45984.Pkinase , Q9UBE8.Pkinase , Q9Y297.WD40 , P53350.Pkinase , P51955.Pkinase , O75717.WD40 , Q15291.WD40 , P17252.Pkinase , O15111.Pkinase , P24941.Pkinase , Q9UEW8.Pkinase , Q9UKB1.WD40 , Q9UKE5.Pkinase , Q04724.WD40 , O14920.Pkinase , P49841.Pkinase , P36897.Pkinase , O14965.Pkinase , P48729.Pkinase , P31751.Pkinase	[DEG_SCF_TRCP1_1] [DEG_SCF_TRCP1_1] [MOD_GSK3_1] [MOD_GSK3_1] [MOD_GSK3_1] [MOD_GSK3_1] [DEG_SCF_TRCP1_1] [MOD_GSK3_1] [MOD_GSK3_1] [DEG_SCF_TRCP1_1] [DEG_SCF_TRCP1_1] [MOD_GSK3_1] [MOD_GSK3_1] [MOD_GSK3_1] [MOD_GSK3_1] [DEG_SCF_TRCP1_1] [MOD_GSK3_1] [DEG_SCF_TRCP1_1] [MOD_GSK3_1] [MOD_GSK3_1] [MOD_GSK3_1] [MOD_GSK3_1] [MOD_GSK3_1] [MOD_GSK3_1]
P35222	37	24	Q8TEQ6.WD40 , O60907.WD40 , Q00535.Pkinase , O00141.Pkinase , P45984.Pkinase , Q9UBE8.Pkinase , Q9Y297.WD40 , P53350.Pkinase , P51955.Pkinase , O75717.WD40 , Q15291.WD40 , P17252.Pkinase , O15111.Pkinase , P24941.Pkinase , Q9UEW8.Pkinase , Q9UKB1.WD40 , Q9UKE5.Pkinase , Q04724.WD40 , O14920.Pkinase , P49841.Pkinase , P36897.Pkinase , O14965.Pkinase , P48729.Pkinase , P31751.Pkinase	[DEG_SCF_TRCP1_1] [DEG_SCF_TRCP1_1] [MOD_GSK3_1] [MOD_GSK3_1] [MOD_GSK3_1] [MOD_GSK3_1] [DEG_SCF_TRCP1_1] [MOD_GSK3_1] [MOD_GSK3_1] [DEG_SCF_TRCP1_1] [DEG_SCF_TRCP1_1] [MOD_GSK3_1] [MOD_GSK3_1] [MOD_GSK3_1] [MOD_GSK3_1] [DEG_SCF_TRCP1_1] [MOD_GSK3_1] [DEG_SCF_TRCP1_1] [MOD_GSK3_1] [MOD_GSK3_1] [MOD_GSK3_1] [MOD_GSK3_1] [MOD_GSK3_1] [MOD_GSK3_1]
P35222	41	17	P51955.Pkinase , Q00535.Pkinase , P36897.Pkinase , O14965.Pkinase , O00141.Pkinase , P48729.Pkinase , P17252.Pkinase , O15111.Pkinase , Q9UKE5.Pkinase , P53350.Pkinase , P24941.Pkinase , P45984.Pkinase , Q9UBE8.Pkinase , O14920.Pkinase , P49841.Pkinase , Q9UEW8.Pkinase , P31751.Pkinase	[MOD_GSK3_1] [MOD_GSK3_1] [MOD_GSK3_1] [MOD_GSK3_1] [MOD_GSK3_1] [MOD_GSK3_1] [MOD_GSK3_1] [MOD_GSK3_1] [MOD_GSK3_1] [MOD_GSK3_1] [MOD_GSK3_1] [MOD_GSK3_1] [MOD_GSK3_1] [MOD_GSK3_1] [MOD_GSK3_1] [MOD_GSK3_1] [MOD_GSK3_1]
P08686	320	0	NA	NA
P08686	483	0	NA	NA
P08686	482	0	NA	NA
Q92851	414	0	NA	NA
Q96QU1	178	0	NA	NA
P45379	38	0	NA	NA
P45379	173	0	NA	NA
P45379	215	0	NA	NA
P45379	89	0	NA	NA
P45379	288	0	NA	NA
P45379	296	0	NA	NA
P45379	80	0	NA	NA
P45379	189	0	NA	NA
Q15928	474	0	NA	NA
P98172	182	0	NA	NA
P98174	205	0	NA	NA
P14679	299	0	NA	NA
P14679	294	0	NA	NA
P00747	147	0	NA	NA
P00747	374	0	NA	NA
P00740	410	0	NA	NA
P00740	411	0	NA	NA
P00740	412	0	NA	NA
P00740	413	0	NA	NA
P00740	414	0	NA	NA
Q15858	10	0	NA	NA
P00748	328	0	NA	NA
P10070	932	0	NA	NA
Q9H1R3	95	0	NA	NA
Q9H1R3	87	0	NA	NA
P35498	1174	0	NA	NA
P35498	27	0	NA	NA
P35498	63	0	NA	NA
P35498	1514	0	NA	NA
P35498	1742	0	NA	NA
P35498	604	0	NA	NA
P51168	618	0	NA	NA
P51168	620	0	NA	NA
P51168	616	0	NA	NA
P51168	617	0	NA	NA
Q9Y2S0	82	0	NA	NA
P98194	201	0	NA	NA
Q16586	89	0	NA	NA
Q16586	77	0	NA	NA
Q16586	91	0	NA	NA
Q15582	124	0	NA	NA
Q15583	280	0	NA	NA
Q15583	236	0	NA	NA
Q15583	291	0	NA	NA
Q15583	157	0	NA	NA
P08F94	3957	0	NA	NA
P08F94	3783	0	NA	NA
Q9NSU2	302	0	NA	NA
Q9NSU2	295	0	NA	NA
P25054	1348	0	NA	NA
P25054	880	0	NA	NA
P25054	1326	0	NA	NA
P25054	1120	0	NA	NA
P25054	1197	2	O43683.Pkinase , P49674.Pkinase	[MOD_GSK3_1] [MOD_GSK3_1]
P25054	2621	0	NA	NA
P25054	1313	0	NA	NA
P25054	1312	0	NA	NA
P25054	99	0	NA	NA
P25054	2839	9	P54792.PDZ , O14641.PDZ , O43683.Pkinase , P78352.PDZ , O14640.PDZ , Q92796.PDZ , Q14160.PDZ , Q96RT1.PDZ , P49674.Pkinase	[LIG_PDZ_Class_1] [LIG_PDZ_Class_1] [MOD_GSK3_1] [LIG_PDZ_Class_1] [LIG_PDZ_Class_1] [LIG_PDZ_Class_1] [LIG_PDZ_Class_1] [LIG_PDZ_Class_1] [MOD_GSK3_1]
P25054	784	2	O43683.Pkinase , P49674.Pkinase	[MOD_GSK3_1] [MOD_GSK3_1]
P25054	911	0	NA	NA
P25054	1184	0	NA	NA
P25054	1472	0	NA	NA
O00165	130	3	Q05513.Pkinase , P53779.Pkinase , Q99759.Pkinase	[MOD_PKA_2] [MOD_PKA_2] [MOD_PKA_2]
O00165	172	0	NA	NA
O00165	141	0	NA	NA
P12111	2047	0	NA	NA
P12111	2056	0	NA	NA
P12111	2080	0	NA	NA
P55072	191	0	NA	NA
P05155	118	0	NA	NA
P51687	427	0	NA	NA
P52952	216	2	Q9H2X6.Pkinase , Q86Z02.Pkinase	[DOC_MAPK_1] [DOC_MAPK_1]
P52952	133	0	NA	NA
P52952	135	0	NA	NA
P52952	322	0	NA	NA
P52952	323	0	NA	NA
P52952	320	0	NA	NA
P52952	7	0	NA	NA
P52952	205	0	NA	NA
P52952	124	0	NA	NA
P52952	126	0	NA	NA
P52952	127	0	NA	NA
P52952	219	2	Q9H2X6.Pkinase , Q86Z02.Pkinase	[DOC_MAPK_1] [DOC_MAPK_1]
P51688	447	0	NA	NA
P51688	298	0	NA	NA
P14854	20	0	NA	NA
Q03252	407	0	NA	NA
P05089	11	0	NA	NA
P42892	754	0	NA	NA
P08235	979	0	NA	NA
Q02846	438	0	NA	NA
P28347	421	0	NA	NA
P35548	148	1	Q04724.WD40	[DEG_SCF_FBW7_1]
P35548	154	0	NA	NA
P08123	1087	0	NA	NA
P08123	319	0	NA	NA
P08123	592	0	NA	NA
P08123	625	0	NA	NA
P08123	211	0	NA	NA
P08123	748	0	NA	NA
P08123	334	0	NA	NA
P08123	337	0	NA	NA
P08123	766	0	NA	NA
P08123	751	0	NA	NA
P08123	193	0	NA	NA
P08123	457	0	NA	NA
P08123	397	0	NA	NA
P08123	234	0	NA	NA
P08123	253	0	NA	NA
P08123	256	0	NA	NA
P08123	796	0	NA	NA
P08123	856	0	NA	NA
P08123	973	0	NA	NA
P08123	1078	0	NA	NA
P08123	835	0	NA	NA
P08123	877	0	NA	NA
P08123	754	0	NA	NA
P08123	955	0	NA	NA
P08123	526	0	NA	NA
P08123	730	0	NA	NA
P08123	733	0	NA	NA
P08123	997	0	NA	NA
P08123	547	0	NA	NA
P08123	325	0	NA	NA
P08123	739	0	NA	NA
P08123	328	0	NA	NA
P08123	676	0	NA	NA
P08123	409	0	NA	NA
P08123	586	0	NA	NA
P08123	784	0	NA	NA
P08123	1096	0	NA	NA
P08123	202	0	NA	NA
P08123	634	0	NA	NA
P08123	895	0	NA	NA
P08123	454	0	NA	NA
P08123	637	0	NA	NA
P08123	331	0	NA	NA
P08123	715	0	NA	NA
P08123	736	0	NA	NA
P08123	670	0	NA	NA
P08123	778	0	NA	NA
P08123	460	0	NA	NA
P08123	247	0	NA	NA
P08123	562	0	NA	NA
P08123	283	0	NA	NA
P08123	991	0	NA	NA
P08123	1027	0	NA	NA
P08123	787	0	NA	NA
P08123	949	0	NA	NA
P08123	982	0	NA	NA
P08123	790	0	NA	NA
P08123	1066	0	NA	NA
P08123	640	0	NA	NA
P08123	1102	0	NA	NA
P08123	1012	0	NA	NA
P08123	511	0	NA	NA
P08123	349	0	NA	NA
P08123	358	0	NA	NA
P08123	1003	0	NA	NA
P08123	433	0	NA	NA
P08123	517	0	NA	NA
P08123	820	0	NA	NA
O60663	253	0	NA	NA
O60663	165	0	NA	NA
O60663	266	0	NA	NA
O60663	269	0	NA	NA
P04062	87	0	NA	NA
P04062	85	0	NA	NA
P04062	535	0	NA	NA
Q6PI48	626	0	NA	NA
Q6PI48	629	0	NA	NA
P26367	395	0	NA	NA
P26367	178	0	NA	NA
P26367	375	0	NA	NA
P26367	422	0	NA	NA
P26367	208	0	NA	NA
P26367	381	0	NA	NA
P26367	19	0	NA	NA
P26367	391	0	NA	NA
P26367	353	0	NA	NA
P26367	292	0	NA	NA
P54803	111	0	NA	NA
P54803	490	0	NA	NA
P54802	314	0	NA	NA
Q71F56	2023	0	NA	NA
P07902	23	0	NA	NA
P07902	114	0	NA	NA
P07902	113	0	NA	NA
P07902	112	0	NA	NA
P07902	204	0	NA	NA
P07902	103	0	NA	NA
P07902	98	0	NA	NA
P07902	97	0	NA	NA
P07902	9	0	NA	NA
P07902	201	0	NA	NA
P07902	203	0	NA	NA
P07902	209	0	NA	NA
O43520	45	0	NA	NA
Q9Y5X4	407	0	NA	NA
Q9Y5X4	121	0	NA	NA
Q9Y5X4	353	0	NA	NA
Q9UHC1	624	0	NA	NA
Q9UHC1	1451	0	NA	NA
Q9UHC1	647	0	NA	NA
Q9UHC1	1007	0	NA	NA
Q9UHC1	817	0	NA	NA
A8MXD5	64	0	NA	NA
P22304	198	0	NA	NA
P22304	196	0	NA	NA
P22304	465	0	NA	NA
P00742	366	0	NA	NA
Q9BT22	258	0	NA	NA
O75112	189	0	NA	NA
Q13509	417	0	NA	NA
Q13509	410	0	NA	NA
Q06210	111	0	NA	NA
P12694	438	0	NA	NA
P12694	413	0	NA	NA
P12694	409	0	NA	NA
P10746	3	0	NA	NA
P10746	4	0	NA	NA
Q30201	282	0	NA	NA
Q30201	283	0	NA	NA
P35568	1043	0	NA	NA
P35568	1095	0	NA	NA
Q9H6U8	523	0	NA	NA
P06753	9	5	Q9Y572.Pkinase , Q14164.Pkinase , O15111.Pkinase , Q6P0Q8.Pkinase , P51955.Pkinase	[DOC_MAPK_1] [DOC_MAPK_1] [DOC_MAPK_1] [DOC_MAPK_1] [DOC_MAPK_1]
Q2M1P5	994	0	NA	NA
Q2M1P5	632	0	NA	NA
Q2M1P5	641	0	NA	NA
Q99697	108	0	NA	NA
O00754	892	0	NA	NA
Q13873	899	0	NA	NA
Q13873	519	0	NA	NA
P00568	128	0	NA	NA
P05186	450	0	NA	NA
P05186	452	0	NA	NA
P05186	191	0	NA	NA
P05186	176	0	NA	NA
P05186	354	0	NA	NA
P05186	348	0	NA	NA
P05186	445	0	NA	NA
Q6RI45	1596	0	NA	NA
Q9P2K1	1122	0	NA	NA
Q9P2K1	1126	0	NA	NA
Q9P2K1	1114	0	NA	NA
Q9H582	699	0	NA	NA
Q9H582	680	0	NA	NA
Q9H582	672	0	NA	NA
Q6P2Q9	2334	0	NA	NA
Q969G2	389	0	NA	NA
Q969G2	190	0	NA	NA
Q68CZ1	1236	0	NA	NA
Q8WZ42	279	5	Q8WZ42.Pkinase , Q9HAU4.WW , Q6P0Q8.Pkinase , Q8TD19.Pkinase , Q5VST9.Pkinase	[MOD_ProDKin_1] [DOC_WW_Pin1_4] [MOD_ProDKin_1] [MOD_ProDKin_1] [MOD_ProDKin_1]
Q86TC9	611	0	NA	NA
Q86TC9	20	0	NA	NA
Q86TC9	213	0	NA	NA
O43734	19	0	NA	NA
Q8WW38	657	0	NA	NA
Q8WW38	30	0	NA	NA
Q9NQW8	156	0	NA	NA
Q9NQW8	107	0	NA	NA
P01008	73	0	NA	NA
Q99732	49	0	NA	NA
Q96RK4	457	0	NA	NA
Q96RK4	503	0	NA	NA
Q96RY7	664	0	NA	NA
P10828	234	0	NA	NA
P10828	243	0	NA	NA
Q9NYQ6	2983	0	NA	NA
Q9NYQ6	2964	0	NA	NA
P05997	963	0	NA	NA
Q9HAN9	273	0	NA	NA
Q9UBF9	55	0	NA	NA
Q9UBF9	39	0	NA	NA
Q9HBA0	316	0	NA	NA
Q9HBA0	315	0	NA	NA
Q13224	682	0	NA	NA
Q9NWW5	6	0	NA	NA
Q9NWW5	12	0	NA	NA
Q9NWW5	17	0	NA	NA
P06400	616	0	NA	NA
P06400	358	0	NA	NA
P34949	129	0	NA	NA
Q16637	2	0	NA	NA
P50570	627	0	NA	NA
P0CW18	599	0	NA	NA
Q8NBP7	216	0	NA	NA
Q8NBP7	215	0	NA	NA
Q8NBP7	218	0	NA	NA
P06744	5	0	NA	NA
P06744	375	0	NA	NA
Q9BYB0	537	0	NA	NA
Q14896	792	0	NA	NA
Q14896	873	0	NA	NA
Q14896	5	0	NA	NA
Q14896	161	1	P14598.SH3_1	[LIG_SH3_3]
Q14896	282	0	NA	NA
Q14896	1003	0	NA	NA
P30793	23	0	NA	NA
P30793	249	0	NA	NA
O00294	245	0	NA	NA
O00294	261	0	NA	NA
Q96T21	540	0	NA	NA
P51649	382	0	NA	NA
O15118	992	0	NA	NA
P49918	278	0	NA	NA
P49918	279	0	NA	NA
O60500	1140	0	NA	NA
O60500	587	0	NA	NA
O60500	610	0	NA	NA
Q09428	956	0	NA	NA
P43246	2	0	NA	NA
P43243	85	0	NA	NA
Q12809	913	0	NA	NA
Q12809	922	0	NA	NA
Q12809	312	0	NA	NA
Q12809	917	0	NA	NA
Q12809	306	0	NA	NA
Q12809	925	0	NA	NA
Q12809	887	1	Q96RG2.Pkinase	[DOC_MAPK_1]
Q12809	1036	0	NA	NA
Q12809	238	0	NA	NA
P08100	345	0	NA	NA
P08100	4	0	NA	NA
P08100	342	0	NA	NA
P08100	347	0	NA	NA
O75914	67	0	NA	NA
P00480	354	0	NA	NA
P25963	32	14	Q14164.Pkinase , Q8N3Y1.WD40 , P51617.Pkinase , Q9UDY8.Peptidase_C14 , P42574.Peptidase_C14 , Q9UHD2.Pkinase , O15111.Pkinase , P68400.Pkinase , Q99558.Pkinase , Q05513.Pkinase , Q9UKB1.WD40 , O14920.Pkinase , Q9Y297.WD40 , Q15418.Pkinase	[MOD_GSK3_1] [DEG_SCF_TRCP1_1] [MOD_GSK3_1] [CLV_C14_Caspase3-7] [CLV_C14_Caspase3-7] [MOD_GSK3_1] [MOD_GSK3_1] [MOD_GSK3_1] [MOD_GSK3_1] [MOD_GSK3_1] [DEG_SCF_TRCP1_1] [MOD_GSK3_1] [DEG_SCF_TRCP1_1] [MOD_GSK3_1]
Q13285	212	0	NA	NA
Q13285	131	0	NA	NA
Q13285	123	0	NA	NA
Q13285	129	0	NA	NA
Q13285	92	0	NA	NA
Q92481	73	0	NA	NA
Q69YQ0	415	1	Q9Y572.Pkinase	[MOD_CK2_1]
O75603	502	0	NA	NA
Q9NPC6	246	0	NA	NA
O43186	41	0	NA	NA
O43186	122	0	NA	NA
O43186	242	0	NA	NA
P36551	135	0	NA	NA
Q9UJQ4	888	0	NA	NA
P49747	311	0	NA	NA
P49747	453	0	NA	NA
P49747	317	0	NA	NA
P49747	361	0	NA	NA
P49747	448	0	NA	NA
P49747	397	0	NA	NA
P49747	473	0	NA	NA
P49747	404	0	NA	NA
P49747	326	0	NA	NA
P49747	420	0	NA	NA
P49747	328	0	NA	NA
P49747	427	0	NA	NA
P49747	408	0	NA	NA
P49747	468	0	NA	NA
P49747	440	0	NA	NA
P49747	446	0	NA	NA
P49747	299	0	NA	NA
P49747	371	0	NA	NA
P49747	385	0	NA	NA
P49747	387	0	NA	NA
P49747	482	0	NA	NA
P49747	415	0	NA	NA
P49747	472	0	NA	NA
P49747	410	0	NA	NA
P49747	298	0	NA	NA
P49747	475	0	NA	NA
P49747	501	0	NA	NA
P49747	374	0	NA	NA
P49747	376	0	NA	NA
P49748	299	0	NA	NA
Q8IWL1	198	0	NA	NA
Q7Z406	976	0	NA	NA
P55084	280	0	NA	NA
Q03468	1042	0	NA	NA
Q9UBY8	269	0	NA	NA
Q9Y243	465	0	NA	NA
O95278	210	0	NA	NA
P07951	147	0	NA	NA
P07951	117	0	NA	NA
P00966	192	0	NA	NA
P00966	202	0	NA	NA
P00966	206	0	NA	NA
Q15149	2110	0	NA	NA
P10253	523	0	NA	NA
P10253	529	0	NA	NA
P12110	271	0	NA	NA
P12110	498	0	NA	NA
P12110	531	0	NA	NA
P12110	283	0	NA	NA
P35913	854	0	NA	NA
O15273	153	0	NA	NA
P32243	133	0	NA	NA
P32243	225	0	NA	NA
P32243	134	0	NA	NA
O75923	155	1	Q8WZ42.Pkinase	[MOD_CK2_1]
O75923	170	0	NA	NA
O75923	2000	0	NA	NA
O75923	1298	0	NA	NA
O15305	218	0	NA	NA
O15305	241	0	NA	NA
P08397	18	0	NA	NA
P08559	302	5	P36507.Pkinase , P35606.WD40 , Q13347.WD40 , O43660.WD40 , P53621.WD40	[MOD_CK1_1] [TRG_ER_diArg_1] [TRG_ER_diArg_1] [TRG_ER_diArg_1] [TRG_ER_diArg_1]
Q9BSI4	280	0	NA	NA
P43694	442	0	NA	NA
P43694	310	0	NA	NA
P43694	429	0	NA	NA
P43694	346	0	NA	NA
P43694	316	0	NA	NA
P43694	6	0	NA	NA
P43694	425	0	NA	NA
P43694	359	0	NA	NA
O96017	64	0	NA	NA
P41235	402	0	NA	NA
P41235	136	0	NA	NA
Q04637	1205	0	NA	NA
P30968	10	0	NA	NA
Q14160	1535	0	NA	NA
P17302	2	0	NA	NA
P17302	362	7	Q13164.Pkinase , P17252.Pkinase , P48730.Pkinase , P28482.Pkinase , P05129.Pkinase , P05771.Pkinase , Q02156.Pkinase	[MOD_GSK3_1] [MOD_GSK3_1] [MOD_GSK3_1] [MOD_GSK3_1] [MOD_GSK3_1] [MOD_GSK3_1] [MOD_GSK3_1]
P17302	376	0	NA	NA
O95475	165	0	NA	NA
O95477	1901	0	NA	NA
O95477	1289	0	NA	NA
O95477	1477	0	NA	NA
O43316	172	0	NA	NA
O14896	45	0	NA	NA
O14896	2	0	NA	NA
P22830	62	0	NA	NA
P22830	71	0	NA	NA
P22830	55	0	NA	NA
P51531	1159	0	NA	NA
P11686	167	0	NA	NA
Q16610	167	0	NA	NA
P39905	211	0	NA	NA
P20908	1489	0	NA	NA
P20908	530	0	NA	NA
P20908	1486	0	NA	NA
Q9UBX0	181	0	NA	NA
Q9UBX0	6	0	NA	NA
P13497	249	0	NA	NA
O00255	390	0	NA	NA
O00255	545	0	NA	NA
O00255	560	0	NA	NA
O00255	549	0	NA	NA
O00255	476	0	NA	NA
O00255	532	0	NA	NA
Q6UXH8	327	0	NA	NA
Q12824	377	0	NA	NA
P34059	312	0	NA	NA
P34059	307	0	NA	NA
Q6Y7W6	606	0	NA	NA
Q6Y7W6	335	0	NA	NA
Q6Y7W6	457	0	NA	NA
Q6Y7W6	1242	0	NA	NA
Q6Y7W6	112	0	NA	NA
Q6Y7W6	278	0	NA	NA
O60566	550	0	NA	NA
Q13936	39	0	NA	NA
P25189	236	0	NA	NA
P25189	221	0	NA	NA
P25189	227	0	NA	NA
P25189	224	0	NA	NA
P39019	131	0	NA	NA
P39019	120	0	NA	NA
P39019	135	0	NA	NA
P39019	127	0	NA	NA
Q9H799	1336	0	NA	NA
P35475	423	0	NA	NA
P12883	211	0	NA	NA
P12883	1263	0	NA	NA
P12883	1777	0	NA	NA
P12883	1776	0	NA	NA
P12883	931	0	NA	NA
P12883	930	0	NA	NA
P12883	1929	0	NA	NA
P12883	383	0	NA	NA
P12883	385	0	NA	NA
P12883	1513	0	NA	NA
P12883	659	0	NA	NA
P12883	1768	0	NA	NA
P00734	200	0	NA	NA
P00734	314	0	NA	NA
P35670	861	0	NA	NA
P54840	446	0	NA	NA
P54845	50	0	NA	NA
Q9NPE3	34	0	NA	NA
Q14117	490	0	NA	NA
Q14623	46	0	NA	NA
Q13488	141	0	NA	NA
Q8WUU5	102	0	NA	NA
Q99502	242	0	NA	NA
Q99502	95	0	NA	NA
P11055	375	0	NA	NA
Q9Y5N6	232	0	NA	NA
Q99259	12	0	NA	NA
P49768	333	0	NA	NA
P62158	54	0	NA	NA
Q8IWN7	1199	0	NA	NA
Q8IWN7	960	0	NA	NA
