# Supplementary material for: Proteome-wide analysis of human disease mutations in short linear motifs: neglected players in cancer?
Source: Mol Biosyst. 2014 Jul 24;10(10):2626–42. doi: 10.1039/c4mb00290c (PMC4306509; doi:10.1039/c4mb00290c)
Supplement: Supplementary file 3 [file MB-010-C4mb00290c-s003.zip › Supplementary_file_11.tsv]

uniprotAcc	mutated_site	motif_class	motif_start	motif_end	mutation_dataset
A0AUZ9	731	LIG_14-3-3_3	731	736	1000GP
A0AUZ9	734	LIG_14-3-3_3	731	736	1000GP
A0AUZ9	734	MOD_GlcNHglycan	733	736	1000GP
A0AUZ9	967	MOD_LATS_1	962	968	1000GP
A0AUZ9	968	MOD_LATS_1	962	968	1000GP
A0AVK6	382	CLV_PCSK_SKI1_1	380	384	1000GP
A0AVK6	382	DOC_CYCLIN_1	380	383	1000GP
A0FGR8	841	MOD_PKA_1	838	844	COSMIC
A0FGR8	841	MOD_PKA_2	838	844	COSMIC
A0FGR9	662	LIG_FHA_2	660	666	1000GP
A0FGR9	9	LIG_SH3_3	6	12	1000GP
A0JNW5	1393	CLV_PCSK_SKI1_1	1393	1397	1000GP
A0JNW5	1393	MOD_PIKK_1	1393	1399	1000GP
A0JNW5	1393	MOD_PK_1	1391	1397	1000GP
A0JNW5	1396	CLV_PCSK_SKI1_1	1393	1397	1000GP
A0JNW5	1396	MOD_PIKK_1	1393	1399	1000GP
A0JNW5	1396	MOD_PK_1	1391	1397	1000GP
A0MZ66	360	LIG_MYND_1	360	364	COSMIC
A0MZ66	360	LIG_SH3_3	354	360	COSMIC
A0MZ66	360	LIG_SH3_3	355	361	COSMIC
A0MZ66	360	LIG_SH3_3	357	363	COSMIC
A0MZ66	360	LIG_SH3_3	358	364	COSMIC
A0MZ66	360	LIG_SH3_3	360	366	COSMIC
A0MZ66	360	LIG_WW_2	360	363	COSMIC
A0MZ66	545	CLV_NDR_NDR_1	544	546	1000GP
A0PJX4	176	CLV_NDR_NDR_1	176	178	1000GP
A0PJX4	176	CLV_PCSK_KEX2_1	176	178	1000GP
A0PJX4	176	TRG_ER_diArg_1	176	178	1000GP
A0PK05	149	LIG_SH2_STAT5	149	152	COSMIC
A1A519	11	TRG_NLS_MonoExtC_3	5	11	COSMIC
A1A519	173	MOD_GSK3_1	171	178	COSMIC
A1A519	176	LIG_FHA_1	176	182	COSMIC
A1A519	176	MOD_CK1_1	174	180	COSMIC
A1A519	176	MOD_GSK3_1	171	178	COSMIC
A1A519	3	CLV_NDR_NDR_1	3	5	COSMIC
A1A519	3	CLV_PCSK_KEX2_1	2	4	COSMIC
A1A519	3	CLV_PCSK_KEX2_1	3	5	COSMIC
A1A519	3	CLV_PCSK_PC1ET2_1	2	4	COSMIC
A1A519	3	TRG_NLS_MonoExtC_3	1	6	COSMIC
A1A519	3	TRG_NLS_MonoExtN_4	3	10	COSMIC
A1A5C7	637	LIG_eIF4E_1	636	642	COSMIC
A1A5C7	637	LIG_SH2_STAT3	636	639	COSMIC
A1A5C7	637	LIG_SH2_STAT5	636	639	COSMIC
A1A5C7	637	LIG_SH3_3	637	643	COSMIC
A1E959	249	DOC_USP7_1	246	250	COSMIC
A1E959	249	MOD_GSK3_1	242	249	COSMIC
A1E959	276	MOD_CK2_1	272	278	1000GP
A1KZ92	934	CLV_PCSK_SKI1_1	931	935	COSMIC
A1KZ92	934	DOC_CYCLIN_1	931	935	COSMIC
A1KZ92	934	LIG_SH3_3	929	935	COSMIC
A1L4H1	1279	DOC_WW_Pin1_4	1277	1282	COSMIC
A1L4H1	1279	MOD_ProDKin_1	1277	1283	COSMIC
A1L4H1	1282	DOC_WW_Pin1_4	1277	1282	COSMIC
A1L4H1	1282	MOD_ProDKin_1	1277	1283	COSMIC
A1L4H1	1312	DOC_WW_Pin1_4	1307	1312	COSMIC
A1L4H1	923	DOC_CYCLIN_1	923	926	COSMIC
A1L4H1	926	DOC_CYCLIN_1	923	926	COSMIC
A1X283	637	MOD_NEK2_1	635	640	1000GP
A1X283	764	LIG_SH3_2	762	767	1000GP
A1X283	764	LIG_SH3_3	759	765	1000GP
A2A2Y4	397	LIG_SH3_3	397	403	1000GP
A2A2Y4	399	LIG_SH3_3	397	403	COSMIC
A2A3K4	500	DOC_WW_Pin1_4	496	501	COSMIC
A2A3L6	473	MOD_GlcNHglycan	471	474	COSMIC
A2IDD5	125	LIG_TRAF2_1	125	128	1000GP
A2IDD5	128	LIG_TRAF2_1	125	128	1000GP
A2PYH4	1314	MOD_NEK2_1	1311	1316	COSMIC
A2PYH4	1315	MOD_NEK2_1	1311	1316	COSMIC
A2RTY3	3	LIG_BIR_II_1	1	5	1000GP
A2RTY3	3	LIG_BIR_II_1	1	5	COSMIC
A2RUB6	460	CLV_NDR_NDR_1	460	462	1000GP
A2RUB6	460	CLV_PCSK_KEX2_1	459	461	1000GP
A2RUB6	460	CLV_PCSK_KEX2_1	460	462	1000GP
A2RUB6	460	TRG_ER_diArg_1	459	461	1000GP
A2RUB6	603	MOD_GSK3_1	603	610	COSMIC
A2RUB6	606	MOD_GSK3_1	603	610	COSMIC
A2RUB6	737	LIG_SUMO_SBM_2	737	741	COSMIC
A2RUB6	737	TRG_LysEnd_APsAcLL_1	734	739	COSMIC
A2RUB6	858	LIG_SH3_1	857	863	1000GP
A2RUB6	858	LIG_SH3_3	857	863	1000GP
A2RUS2	449	CLV_NDR_NDR_1	447	449	1000GP
A2RUS2	449	CLV_PCSK_KEX2_1	447	449	1000GP
A2RUS2	449	TRG_ER_diArg_1	447	449	1000GP
A3KMH1	1714	CLV_PCSK_KEX2_1	1713	1715	1000GP
A3KMH1	1714	CLV_PCSK_PC1ET2_1	1713	1715	1000GP
A3KN83	132	DOC_USP7_1	132	136	1000GP
A3KN83	132	LIG_SH3_3	131	137	1000GP
A3KN83	704	TRG_NLS_MonoCore_2	704	709	1000GP
A3KN83	704	TRG_NLS_MonoExtN_4	703	709	1000GP
A4D1F6	5	LIG_BIR_II_1	1	5	1000GP
A4D1F6	70	MOD_GSK3_1	68	75	1000GP
A4D1F6	73	MOD_GSK3_1	68	75	COSMIC
A4D1F6	73	MOD_PKA_2	72	78	COSMIC
A4D1F6	73	TRG_NLS_MonoExtC_3	72	77	COSMIC
A4D1F6	77	MOD_PKA_2	72	78	COSMIC
A4D1F6	77	TRG_NLS_MonoExtC_3	72	77	COSMIC
A4D1S0	154	LIG_SH3_3	153	159	1000GP
A4D1S0	45	MOD_ProDKin_1	44	50	1000GP
A4D263	375	MOD_NEK2_1	375	380	COSMIC
A4D2B0	43	LIG_FHA_1	43	49	1000GP
A4D2B0	43	LIG_FHA_1	43	49	COSMIC
A4D2P6	540	DOC_ANK_TNKS_1	534	541	1000GP
A4D2P6	597	MOD_CK1_1	596	602	COSMIC
A4D2P6	751	LIG_SH3_3	747	753	1000GP
A4D2P6	751	LIG_SH3_3	750	756	1000GP
A4D2P6	753	DOC_WW_Pin1_4	752	757	1000GP
A4D2P6	753	LIG_MYND_1	752	756	1000GP
A4D2P6	753	LIG_SH3_3	747	753	1000GP
A4D2P6	753	LIG_SH3_3	750	756	1000GP
A4D2P6	753	LIG_SH3_3	753	759	1000GP
A4D2P6	753	MOD_ProDKin_1	752	758	1000GP
A4D2P6	759	LIG_SH3_3	753	759	COSMIC
A4D2P6	759	LIG_SH3_3	754	760	COSMIC
A4D2P6	759	LIG_SH3_3	755	761	COSMIC
A4D2P6	759	LIG_SH3_3	757	763	COSMIC
A4D2P6	801	LIG_MYND_1	801	805	COSMIC
A4D2P6	801	LIG_SH3_3	795	801	COSMIC
A4D2P6	801	LIG_SH3_3	796	802	COSMIC
A4D2P6	801	LIG_SH3_3	798	804	COSMIC
A4D2P6	801	LIG_SH3_3	799	805	COSMIC
A4D2P6	801	LIG_WW_2	801	804	COSMIC
A4UGR9	2664	CLV_NDR_NDR_1	2663	2665	COSMIC
A4UGR9	2695	MOD_GSK3_1	2694	2701	COSMIC
A4UGR9	2695	MOD_NEK2_1	2694	2699	COSMIC
A4UGR9	2695	MOD_PIKK_1	2694	2700	COSMIC
A5D8V6	342	LIG_SH3_1	342	348	1000GP
A5D8V6	342	LIG_SH3_3	342	348	1000GP
A5PKW4	147	CLV_NDR_NDR_1	146	148	COSMIC
A5PKW4	147	DOC_CYCLIN_1	147	151	COSMIC
A5PKW4	147	TRG_NLS_MonoExtC_3	146	152	COSMIC
A5PKW4	226	DOC_USP7_2	225	231	1000GP
A5PKW4	251	MOD_GlcNHglycan	251	254	COSMIC
A5PKW4	253	MOD_GlcNHglycan	251	254	1000GP
A5PKW4	313	CLV_C14_Caspase3-7	309	313	COSMIC
A5PKW4	449	LIG_SH3_3	445	451	COSMIC
A5PKW4	71	LIG_SH3_3	70	76	COSMIC
A5PKW4	74	LIG_SH3_3	70	76	1000GP
A5PL33	204	DOC_WW_Pin1_4	203	208	COSMIC
A5PL33	204	MOD_ProDKin_1	203	209	COSMIC
A5PL33	206	DOC_WW_Pin1_4	203	208	COSMIC
A5PL33	206	MOD_ProDKin_1	203	209	COSMIC
A5PL33	388	LIG_TRAF6	381	389	COSMIC
A5PL33	464	MOD_GSK3_1	461	468	COSMIC
A5PL33	464	MOD_GSK3_1	462	469	COSMIC
A5PL33	464	MOD_GSK3_1	464	471	COSMIC
A6H8Y1	1121	LIG_FHA_2	1119	1125	1000GP
A6H8Y1	1121	MOD_CK2_1	1118	1124	1000GP
A6H8Y1	1121	MOD_NEK2_1	1118	1123	1000GP
A6H8Y1	1122	LIG_FHA_2	1119	1125	1000GP
A6H8Y1	1122	LIG_FHA_2	1119	1125	COSMIC
A6H8Y1	1122	MOD_CK2_1	1118	1124	1000GP
A6H8Y1	1122	MOD_CK2_1	1118	1124	COSMIC
A6H8Y1	1122	MOD_NEK2_1	1118	1123	1000GP
A6H8Y1	1122	MOD_NEK2_1	1118	1123	COSMIC
A6H8Y1	1156	LIG_TRAF2_1	1154	1157	1000GP
A6H8Y1	1288	MOD_CK2_1	1282	1288	COSMIC
A6H8Y1	1436	CLV_PCSK_PC7_1	1435	1441	COSMIC
A6H8Y1	1436	TRG_ER_diArg_1	1435	1438	COSMIC
A6H8Y1	1448	CLV_PCSK_PC7_1	1447	1453	1000GP
A6H8Y1	1448	CLV_PCSK_SKI1_1	1447	1451	1000GP
A6H8Y1	2580	MOD_CK1_1	2577	2583	1000GP
A6H8Y1	2580	MOD_GlcNHglycan	2577	2580	1000GP
A6H8Y1	2580	MOD_PIKK_1	2577	2583	1000GP
A6H8Y1	432	CLV_C14_Caspase3-7	431	435	1000GP
A6H8Y1	439	LIG_TRAF2_1	437	440	COSMIC
A6H8Y1	439	MOD_CK2_1	434	440	COSMIC
A6H8Y1	464	CLV_PCSK_KEX2_1	463	465	COSMIC
A6H8Y1	464	CLV_PCSK_KEX2_1	464	466	COSMIC
A6H8Y1	464	CLV_PCSK_PC1ET2_1	463	465	COSMIC
A6H8Y1	464	TRG_ER_diArg_1	464	466	COSMIC
A6H8Y1	464	TRG_NLS_MonoCore_2	461	466	COSMIC
A6H8Y1	464	TRG_NLS_MonoCore_2	462	467	COSMIC
A6H8Y1	464	TRG_NLS_MonoExtC_3	461	466	COSMIC
A6H8Y1	464	TRG_NLS_MonoExtC_3	462	467	COSMIC
A6H8Y1	464	TRG_NLS_MonoExtN_4	462	467	COSMIC
A6H8Y1	626	MOD_Cter_Amidation	626	629	COSMIC
A6H8Y1	626	MOD_N-GLC_1	621	626	COSMIC
A6H8Y1	681	LIG_FHA_1	678	684	COSMIC
A6H8Y1	681	LIG_SUMO_SBM_2	679	684	COSMIC
A6H8Y1	681	LIG_SUMO_SBM_2	680	684	COSMIC
A6H8Y1	722	CLV_NDR_NDR_1	720	722	1000GP
A6H8Y1	778	LIG_SH3_3	777	783	1000GP
A6H8Y1	94	CLV_NDR_NDR_1	94	96	1000GP
A6H8Y1	94	CLV_PCSK_FUR_1	94	98	1000GP
A6H8Y1	94	CLV_PCSK_KEX2_1	94	96	1000GP
A6H8Y1	94	TRG_ER_diArg_1	94	97	1000GP
A6H8Y1	960	MOD_CK2_1	957	963	COSMIC
A6H8Y1	960	MOD_NEK2_1	957	962	COSMIC
A6H8Y1	9	DOC_MAPK_1	3	9	COSMIC
A6H8Y1	9	LIG_14-3-3_2	4	10	COSMIC
A6H8Y1	9	MOD_NEK2_2	5	10	COSMIC
A6H8Y1	9	MOD_PKA_2	5	11	COSMIC
A6H8Z2	23	MOD_PLK	23	29	COSMIC
A6H8Z2	29	MOD_PLK	23	29	COSMIC
A6NC98	1422	TRG_ER_diArg_1	1419	1422	1000GP
A6NCI4	753	LIG_WW_3	752	756	1000GP
A6NCI8	718	DOC_MAPK_1	715	723	COSMIC
A6ND36	119	LIG_SH2_STAT3	119	122	1000GP
A6ND36	504	LIG_EVH1_1	501	505	1000GP
A6ND36	504	LIG_SH3_3	499	505	1000GP
A6ND36	504	LIG_SH3_3	501	507	1000GP
A6ND36	632	CLV_NDR_NDR_1	631	633	COSMIC
A6ND36	632	CLV_PCSK_KEX2_1	630	632	COSMIC
A6ND36	632	CLV_PCSK_KEX2_1	631	633	COSMIC
A6ND36	632	TRG_ER_diArg_1	629	632	COSMIC
A6ND36	632	TRG_ER_diArg_1	630	632	COSMIC
A6ND36	758	DOC_WW_Pin1_4	757	762	COSMIC
A6ND36	759	DOC_WW_Pin1_4	757	762	1000GP
A6ND36	790	LIG_TYR_ITIM	785	790	1000GP
A6ND36	790	MOD_CK1_1	788	794	1000GP
A6ND36	790	MOD_NEK2_1	790	795	1000GP
A6ND36	790	MOD_PIKK_1	788	794	1000GP
A6ND36	790	TRG_ENDOCYTIC_2	787	790	1000GP
A6NDB9	116	TRG_ER_diArg_1	115	117	1000GP
A6NDB9	116	TRG_ER_diArg_1	115	117	COSMIC
A6NDB9	604	DOC_WW_Pin1_4	603	608	1000GP
A6NDB9	604	LIG_BIR_III_2	604	608	1000GP
A6NDB9	604	LIG_FHA_1	604	610	1000GP
A6NDB9	604	MOD_ProDKin_1	603	609	1000GP
A6NDB9	604	TRG_LysEnd_APsAcLL_1	604	609	1000GP
A6NDB9	614	DEG_SCF_FBW7_2	609	616	COSMIC
A6NDB9	614	DOC_WW_Pin1_4	609	614	COSMIC
A6NDB9	614	MOD_ProDKin_1	609	615	COSMIC
A6NDB9	643	LIG_SH2_SRC	642	645	COSMIC
A6NDD5	10	LIG_SH3_3	7	13	COSMIC
A6NDD5	11	LIG_SH3_3	7	13	COSMIC
A6NDU8	1	LIG_BIR_II_1	1	5	1000GP
A6NDU8	1	LIG_BIR_III_3	1	5	1000GP
A6NE82	124	DOC_USP7_1	123	127	COSMIC
A6NEV1	230	LIG_SH3_3	227	233	COSMIC
A6NEV1	230	LIG_SH3_3	230	236	COSMIC
A6NEV1	230	MOD_ProDKin_1	226	232	COSMIC
A6NEV1	237	DOC_WW_Pin1_4	234	239	COSMIC
A6NEV1	237	LIG_SH3_3	232	238	COSMIC
A6NEV1	237	MOD_ProDKin_1	234	240	COSMIC
A6NEV1	239	DOC_WW_Pin1_4	234	239	COSMIC
A6NEV1	239	MOD_ProDKin_1	234	240	COSMIC
A6NFE2	107	DOC_USP7_1	105	109	COSMIC
A6NFK2	22	DOC_PP1	15	22	1000GP
A6NFK2	22	DOC_PP1	16	22	1000GP
A6NGA9	27	LIG_SH3_1	25	31	1000GP
A6NGA9	27	LIG_SH3_3	25	31	1000GP
A6NGA9	30	LIG_SH3_1	25	31	1000GP
A6NGA9	30	LIG_SH3_3	25	31	1000GP
A6NGB9	474	MOD_PIKK_1	472	478	COSMIC
A6NGB9	474	MOD_PKA_2	472	478	COSMIC
A6NGG8	109	MOD_PIKK_1	103	109	COSMIC
A6NGG8	1197	LIG_14-3-3_3	1192	1197	COSMIC
A6NGG8	1197	LIG_FHA_2	1191	1197	COSMIC
A6NGG8	177	DOC_PP1	171	177	1000GP
A6NGG8	177	DOC_PP1	171	177	COSMIC
A6NGG8	177	LIG_SH3_3	171	177	1000GP
A6NGG8	177	LIG_SH3_3	171	177	COSMIC
A6NGG8	490	DOC_WW_Pin1_4	485	490	COSMIC
A6NGG8	490	LIG_TRAF6	487	495	COSMIC
A6NGG8	490	MOD_CK1_1	484	490	COSMIC
A6NGG8	490	MOD_CK2_1	484	490	COSMIC
A6NGG8	490	MOD_CK2_1	485	491	COSMIC
A6NGG8	490	MOD_ProDKin_1	485	491	COSMIC
A6NGG8	492	LIG_TRAF6	487	495	COSMIC
A6NGG8	514	DOC_WW_Pin1_4	514	519	COSMIC
A6NGG8	514	LIG_14-3-3_1	513	518	COSMIC
A6NGG8	514	MOD_LATS_1	511	517	COSMIC
A6NGG8	514	MOD_ProDKin_1	514	520	COSMIC
A6NGG8	580	DOC_USP7_1	576	580	1000GP
A6NGG8	580	MOD_GSK3_1	577	584	1000GP
A6NGG8	924	DOC_MAPK_1	918	924	COSMIC
A6NGG8	924	MOD_NEK2_1	922	927	COSMIC
A6NGG8	993	DOC_WW_Pin1_4	992	997	COSMIC
A6NGG8	993	MOD_CDK_1	992	998	COSMIC
A6NGG8	993	MOD_GSK3_1	992	999	COSMIC
A6NGG8	993	MOD_ProDKin_1	992	998	COSMIC
A6NGG8	996	DOC_WW_Pin1_4	992	997	COSMIC
A6NGG8	996	MOD_CDK_1	992	998	COSMIC
A6NGG8	996	MOD_GSK3_1	992	999	COSMIC
A6NGG8	996	MOD_ProDKin_1	992	998	COSMIC
A6NGG8	999	MOD_GSK3_1	992	999	COSMIC
A6NHN0	164	LIG_SH3_2	163	168	COSMIC
A6NHN0	164	LIG_SH3_3	163	169	COSMIC
A6NHN0	169	LIG_SH3_3	163	169	COSMIC
A6NHR9	1709	CLV_NDR_NDR_1	1707	1709	1000GP
A6NHR9	1709	CLV_NDR_NDR_1	1707	1709	COSMIC
A6NHR9	1709	CLV_PCSK_KEX2_1	1707	1709	1000GP
A6NHR9	1709	CLV_PCSK_KEX2_1	1707	1709	COSMIC
A6NHR9	1709	DOC_USP7_1	1706	1710	1000GP
A6NHR9	1709	DOC_USP7_1	1706	1710	COSMIC
A6NHR9	1709	MOD_PKA_2	1706	1712	1000GP
A6NHR9	1709	MOD_PKA_2	1706	1712	COSMIC
A6NHR9	1986	LIG_SH3_2	1983	1988	COSMIC
A6NHR9	1986	TRG_NLS_MonoExtC_3	1986	1991	COSMIC
A6NHR9	1986	TRG_NLS_MonoExtN_4	1985	1991	COSMIC
A6NHR9	1986	TRG_NLS_MonoExtN_4	1986	1991	COSMIC
A6NI28	713	LIG_SH3_3	710	716	1000GP
A6NJ78	397	CLV_PCSK_SKI1_1	397	401	1000GP
A6NJ78	397	DOC_MAPK_1	397	407	1000GP
A6NJ78	397	MOD_GlcNHglycan	397	400	1000GP
A6NJ78	397	TRG_ER_diArg_1	394	397	1000GP
A6NJB7	21	CLV_PCSK_FUR_1	19	23	1000GP
A6NJB7	21	CLV_PCSK_KEX2_1	21	23	1000GP
A6NJB7	21	TRG_ER_diArg_1	19	22	1000GP
A6NJB7	21	TRG_ER_diArg_1	20	23	1000GP
A6NJB7	21	TRG_ER_diArg_1	21	23	1000GP
A6NJI1	14	DOC_USP7_1	13	17	COSMIC
A6NJI1	15	DOC_USP7_1	13	17	COSMIC
A6NJI1	33	CLV_NDR_NDR_1	33	35	COSMIC
A6NJI1	33	CLV_PCSK_KEX2_1	33	35	COSMIC
A6NJI1	33	LIG_14-3-3_2	33	39	COSMIC
A6NJI1	33	TRG_ER_diArg_1	32	34	COSMIC
A6NJL1	243	DOC_WW_Pin1_4	242	247	COSMIC
A6NJL1	243	LIG_SH3_3	237	243	COSMIC
A6NJL1	243	LIG_SH3_3	240	246	COSMIC
A6NJL1	243	MOD_ProDKin_1	242	248	COSMIC
A6NJL1	287	LIG_RGD	287	289	1000GP
A6NJL1	31	MOD_CK1_1	25	31	COSMIC
A6NJL1	31	MOD_ProDKin_1	25	31	COSMIC
A6NJL1	484	CLV_PCSK_KEX2_1	483	485	1000GP
A6NJL1	484	CLV_PCSK_PC1ET2_1	483	485	1000GP
A6NJV1	198	LIG_PDZ_Class_2	196	201	COSMIC
A6NKB5	163	MOD_CK2_1	160	166	COSMIC
A6NKB5	163	MOD_GlcNHglycan	161	165	COSMIC
A6NKB5	163	MOD_GlcNHglycan	162	165	COSMIC
A6NKB5	163	MOD_GSK3_1	160	167	COSMIC
A6NKB5	163	MOD_NEK2_1	160	165	COSMIC
A6NKB5	163	MOD_PLK	160	166	COSMIC
A6NKB5	1900	MOD_GlcNHglycan	1900	1903	COSMIC
A6NKB5	1901	MOD_GlcNHglycan	1900	1903	1000GP
A6NKB5	1903	MOD_GlcNHglycan	1900	1903	COSMIC
A6NKB5	2065	LIG_SH3_3	2064	2070	1000GP
A6NKB5	2065	LIG_SUMO_SBM_2	2063	2067	1000GP
A6NKB5	2067	LIG_SH3_3	2064	2070	1000GP
A6NKB5	2067	LIG_SUMO_SBM_2	2063	2067	1000GP
A6NKB5	733	DOC_USP7_1	729	733	COSMIC
A6NKF2	218	DOC_USP7_1	216	220	1000GP
A6NKL6	12	MOD_GlcNHglycan	10	13	COSMIC
A6NKL6	12	MOD_NEK2_1	8	13	COSMIC
A6NKL6	541	MOD_CDK_1	535	541	COSMIC
A6NKL6	541	MOD_ProDKin_1	535	541	COSMIC
A6NKT7	1335	LIG_SH2_STAT5	1334	1337	COSMIC
A6NKT7	1335	LIG_SH3_1	1334	1340	COSMIC
A6NKT7	1335	LIG_SH3_3	1334	1340	COSMIC
A6NKT7	1336	LIG_SH2_STAT5	1334	1337	COSMIC
A6NKT7	1336	LIG_SH3_1	1334	1340	COSMIC
A6NKT7	1336	LIG_SH3_3	1334	1340	COSMIC
A6NKT7	1336	LIG_SH3_3	1336	1342	COSMIC
A6NKT7	778	DOC_WW_Pin1_4	777	782	COSMIC
A6NKT7	778	MOD_GSK3_1	777	784	COSMIC
A6NKT7	778	MOD_ProDKin_1	777	783	COSMIC
A6NKT7	781	DOC_WW_Pin1_4	777	782	COSMIC
A6NKT7	781	DOC_WW_Pin1_4	779	784	COSMIC
A6NKT7	781	MOD_CDK_1	779	785	COSMIC
A6NKT7	781	MOD_CK1_1	779	785	COSMIC
A6NKT7	781	MOD_GSK3_1	777	784	COSMIC
A6NKT7	781	MOD_ProDKin_1	777	783	COSMIC
A6NKT7	781	MOD_ProDKin_1	779	785	COSMIC
A6NLU5	192	LIG_14-3-3_1	190	195	COSMIC
A6NLU5	192	LIG_14-3-3_3	190	195	COSMIC
A6NLU5	259	MOD_PKB_1	251	259	COSMIC
A6NM36	4	MOD_NMyristoyl	1	7	COSMIC
A6NMK8	352	MOD_GlcNHglycan	349	352	COSMIC
A6NMN3	16	MOD_ProDKin_1	10	16	1000GP
A6NMN3	257	MOD_ProDKin_1	257	263	COSMIC
A6NMN3	54	LIG_SH3_1	48	54	1000GP
A6NMN3	54	LIG_SH3_3	48	54	1000GP
A6NMN3	70	MOD_GSK3_1	70	77	1000GP
A6NMN3	78	MOD_CK1_1	73	79	1000GP
A6NMN3	78	MOD_CK1_1	74	80	1000GP
A6NMN3	78	MOD_GSK3_1	73	80	1000GP
A6NMZ7	1502	LIG_FHA_2	1496	1502	COSMIC
A6NMZ7	1540	LIG_EVH1_1	1538	1542	COSMIC
A6NMZ7	1540	LIG_SH3_1	1536	1542	COSMIC
A6NMZ7	1540	LIG_SH3_3	1536	1542	COSMIC
A6NMZ7	1540	LIG_SH3_3	1539	1545	COSMIC
A6NMZ7	1541	LIG_EVH1_1	1538	1542	COSMIC
A6NMZ7	1541	LIG_SH3_1	1536	1542	COSMIC
A6NMZ7	1541	LIG_SH3_3	1536	1542	COSMIC
A6NMZ7	1541	LIG_SH3_3	1539	1545	COSMIC
A6NMZ7	1543	LIG_SH3_3	1539	1545	COSMIC
A6NNF4	67	CLV_PCSK_KEX2_1	66	68	COSMIC
A6NNF4	67	CLV_PCSK_PC1ET2_1	66	68	COSMIC
A6PVS8	329	DOC_CYCLIN_1	327	330	COSMIC
A6PVS8	330	DOC_CYCLIN_1	327	330	1000GP
A7KAX9	1003	MOD_CK1_1	997	1003	COSMIC
A7KAX9	1024	DOC_USP7_1	1023	1027	COSMIC
A7KAX9	1024	LIG_SxIP_EBH_1	1023	1037	COSMIC
A7KAX9	1035	LIG_SH3_2	1032	1037	COSMIC
A7KAX9	1035	LIG_SxIP_EBH_1	1023	1037	COSMIC
A7KAX9	1140	MOD_GlcNHglycan	1137	1140	1000GP
A7KAX9	1309	LIG_EVH1_1	1306	1310	COSMIC
A7KAX9	1348	LIG_SH3_3	1345	1351	COSMIC
A7KAX9	1351	LIG_SH3_3	1345	1351	COSMIC
A7KAX9	1756	CLV_NDR_NDR_1	1756	1758	COSMIC
A7KAX9	1756	CLV_PCSK_KEX2_1	1756	1758	COSMIC
A7KAX9	1756	MOD_PKA_1	1756	1762	COSMIC
A7KAX9	1756	MOD_PKA_2	1756	1762	COSMIC
A7KAX9	1756	TRG_ER_diArg_1	1755	1757	COSMIC
A7KAX9	1760	MOD_PKA_1	1756	1762	1000GP
A7KAX9	1760	MOD_PKA_2	1756	1762	1000GP
A7KAX9	1804	LIG_FHA_1	1799	1805	COSMIC
A7KAX9	64	LIG_TRAF6	60	68	COSMIC
A7KAX9	736	LIG_BRCT_BRCA1_1	735	739	COSMIC
A7KAX9	736	MOD_GlcNHglycan	735	738	COSMIC
A7KAX9	736	MOD_GSK3_1	729	736	COSMIC
A7KAX9	736	MOD_NEK2_1	735	740	COSMIC
A7KAX9	953	DOC_WW_Pin1_4	949	954	COSMIC
A7KAX9	953	LIG_14-3-3_3	951	956	COSMIC
A7KAX9	953	LIG_FHA_1	952	958	COSMIC
A7KAX9	953	MOD_N-GLC_1	949	954	COSMIC
A7KAX9	953	MOD_PIKK_1	951	957	COSMIC
A7KAX9	953	MOD_ProDKin_1	949	955	COSMIC
A7KAX9	997	MOD_CK1_1	997	1003	COSMIC
A7KAX9	999	MOD_CK1_1	997	1003	COSMIC
A7MBM2	1284	MOD_GlcNHglycan	1284	1287	1000GP
A7MBM2	1380	LIG_SH3_3	1379	1385	1000GP
A7MBM2	1380	MOD_PIKK_1	1377	1383	1000GP
A7MD48	218	CLV_PCSK_KEX2_1	218	220	COSMIC
A7MD48	218	TRG_ER_diArg_1	218	220	COSMIC
A7MD48	292	DEG_SCF_TRCP1_1	286	292	COSMIC
A7MD48	292	DOC_WW_Pin1_4	290	295	COSMIC
A7MD48	292	MOD_GSK3_1	289	296	COSMIC
A7MD48	292	MOD_GSK3_1	290	297	COSMIC
A7MD48	292	MOD_N-GLC_1	288	293	COSMIC
A7MD48	292	MOD_ProDKin_1	290	296	COSMIC
A7MD48	452	CLV_NDR_NDR_1	452	454	COSMIC
A7MD48	452	CLV_PCSK_KEX2_1	452	454	COSMIC
A7MD48	493	CLV_NDR_NDR_1	493	495	COSMIC
A7MD48	493	TRG_ER_diArg_1	493	496	COSMIC
A7MD48	493	TRG_NLS_MonoCore_2	493	498	COSMIC
A7MD48	493	TRG_NLS_MonoExtC_3	493	498	COSMIC
A7MD48	493	TRG_NLS_MonoExtN_4	492	498	COSMIC
A7MD48	504	MOD_CK2_1	499	505	COSMIC
A7MD48	504	TRG_NLS_Bipartite_1	495	517	COSMIC
A7MD48	504	TRG_NLS_Bipartite_1	496	517	COSMIC
A7MD48	504	TRG_NLS_Bipartite_1	497	517	COSMIC
A7MD48	521	DOC_WW_Pin1_4	520	525	COSMIC
A7MD48	521	MOD_GSK3_1	520	527	COSMIC
A7XYQ1	452	MOD_ProDKin_1	446	452	COSMIC
A7XYQ1	865	CLV_NDR_NDR_1	863	865	COSMIC
A7XYQ1	865	CLV_PCSK_KEX2_1	863	865	COSMIC
A7XYQ1	865	DOC_CYCLIN_1	864	868	COSMIC
A7XYQ1	865	DOC_MAPK_1	862	868	COSMIC
A8MPP1	201	MOD_CK2_1	201	207	COSMIC
A8MQ27	442	DOC_WW_Pin1_4	440	445	COSMIC
A8MQ27	442	MOD_ProDKin_1	440	446	COSMIC
A8MT70	223	MOD_CK2_1	223	229	1000GP
A8MT70	223	MOD_NEK2_1	223	228	1000GP
A8MT70	636	MOD_PKA_2	631	637	1000GP
A8MTQ0	246	MOD_GlcNHglycan	246	249	1000GP
A8MUK1	403	CLV_PCSK_SKI1_1	401	405	COSMIC
A8MVX0	160	LIG_FHA_1	156	162	COSMIC
A8MW92	207	CLV_NDR_NDR_1	205	207	COSMIC
A8MW92	242	LIG_FHA_1	237	243	COSMIC
A8MW92	396	DOC_WW_Pin1_4	392	397	COSMIC
A8MW92	396	LIG_SH3_1	393	399	COSMIC
A8MW92	396	LIG_SH3_3	393	399	COSMIC
A8MW92	396	LIG_SH3_3	396	402	COSMIC
A8MW92	396	MOD_ProDKin_1	392	398	COSMIC
A8MW92	436	MOD_ProDKin_1	430	436	COSMIC
A9YTQ3	394	CLV_NDR_NDR_1	394	396	1000GP
A9YTQ3	394	CLV_PCSK_KEX2_1	394	396	1000GP
B1AJZ9	709	CLV_NDR_NDR_1	708	710	1000GP
B1AK53	342	MOD_GSK3_1	335	342	1000GP
B1AK53	350	MOD_GSK3_1	349	356	1000GP
B1AK53	357	DOC_WW_Pin1_4	353	358	1000GP
B1AK53	357	MOD_CK1_1	352	358	1000GP
B1AK53	744	LIG_FHA_2	740	746	OMIM
B1AK53	744	MOD_CK2_1	739	745	OMIM
B1AK53	806	CLV_NDR_NDR_1	805	807	1000GP
B1AK53	806	CLV_PCSK_KEX2_1	805	807	1000GP
B1AK53	806	CLV_PCSK_PC1ET2_1	805	807	1000GP
B1AKI9	126	DOC_PP2B_1	122	128	1000GP
B1AKI9	126	LIG_FHA_1	126	132	1000GP
B1AKI9	133	LIG_SUMO_SBM_1	129	133	1000GP
B1AKI9	190	MOD_CK1_1	184	190	COSMIC
B1ANS9	1058	MOD_PKA_1	1057	1063	COSMIC
B1ANS9	1058	MOD_PKA_2	1057	1063	COSMIC
B1ANS9	1058	TRG_ER_diArg_1	1056	1059	COSMIC
B1ANS9	1061	CLV_PCSK_SKI1_1	1059	1063	COSMIC
B1ANS9	1061	MOD_PKA_1	1057	1063	COSMIC
B1ANS9	1061	MOD_PKA_2	1057	1063	COSMIC
B2RC85	679	MOD_GlcNHglycan	677	680	1000GP
B2RC85	679	MOD_GlcNHglycan	677	680	COSMIC
B2RC85	679	MOD_ProDKin_1	673	679	1000GP
B2RC85	679	MOD_ProDKin_1	673	679	COSMIC
B2RTY4	1834	MOD_PK_1	1834	1840	1000GP
B2RTY4	1834	MOD_PKA_1	1834	1840	1000GP
B2RXH2	439	MOD_GlcNHglycan	436	439	1000GP
C4AMC7	301	LIG_SH3_3	299	305	COSMIC
C4AMC7	301	LIG_SH3_3	300	306	COSMIC
C4AMC7	301	LIG_SH3_3	301	307	COSMIC
C4AMC7	368	MOD_NEK2_1	363	368	COSMIC
C9J069	239	DEG_SCF_FBW7_1	235	242	COSMIC
C9J069	239	DOC_USP7_1	239	243	COSMIC
C9J069	239	DOC_WW_Pin1_4	235	240	COSMIC
C9J069	239	DOC_WW_Pin1_4	237	242	COSMIC
C9J069	239	LIG_14-3-3_3	237	242	COSMIC
C9J069	239	MOD_GSK3_1	233	240	COSMIC
C9J069	239	MOD_GSK3_1	235	242	COSMIC
C9J069	239	MOD_ProDKin_1	235	241	COSMIC
C9J069	239	MOD_ProDKin_1	237	243	COSMIC
C9JL84	347	DOC_USP7_1	343	347	COSMIC
C9JL84	347	MOD_CK2_1	343	349	COSMIC
C9JL84	347	MOD_GSK3_1	343	350	COSMIC
C9JXX5	73	CLV_PCSK_SKI1_1	73	77	COSMIC
C9JXX5	73	DOC_CYCLIN_1	73	76	COSMIC
C9JXX5	81	CLV_NDR_NDR_1	81	83	1000GP
C9JXX5	82	CLV_NDR_NDR_1	81	83	COSMIC
C9JXX5	84	CLV_PCSK_KEX2_1	83	85	COSMIC
C9JXX5	84	CLV_PCSK_PC1ET2_1	83	85	COSMIC
O00115	95	LIG_SH2_STAT3	95	98	1000GP
O00116	165	LIG_PTB_Apo_2	158	165	1000GP
O00141	388	TRG_PEX_2	385	389	COSMIC
O00151	118	MOD_GlcNHglycan	117	120	1000GP
O00161	142	CLV_PCSK_SKI1_1	141	145	1000GP
O00161	142	CLV_PCSK_SKI1_1	141	145	COSMIC
O00161	142	MOD_PKA_1	141	147	1000GP
O00161	142	MOD_PKA_1	141	147	COSMIC
O00161	142	MOD_PKA_2	141	147	1000GP
O00161	142	MOD_PKA_2	141	147	COSMIC
O00165	129	MOD_NEK2_1	125	130	COSMIC
O00165	129	MOD_PKA_2	125	131	COSMIC
O00165	130	MOD_NEK2_1	125	130	OMIM
O00165	130	MOD_PKA_2	125	131	OMIM
O00165	172	TRG_PEX_2	169	173	1000GP
O00165	172	TRG_PEX_2	169	173	OMIM
O00165	228	CLV_NDR_NDR_1	226	228	COSMIC
O00165	228	CLV_PCSK_KEX2_1	226	228	COSMIC
O00165	228	LIG_FHA_2	226	232	COSMIC
O00165	228	MOD_GSK3_1	225	232	COSMIC
O00165	228	MOD_PKA_2	225	231	COSMIC
O00165	22	LIG_AP2alpha_2	21	23	COSMIC
O00165	64	MOD_NEK2_1	63	68	COSMIC
O00165	64	TRG_PEX_2	63	67	COSMIC
O00165	65	MOD_NEK2_1	63	68	COSMIC
O00165	65	TRG_PEX_2	63	67	COSMIC
O00165	66	MOD_NEK2_1	63	68	COSMIC
O00165	66	TRG_PEX_2	63	67	COSMIC
O00167	250	TRG_ER_diArg_1	249	252	COSMIC
O00180	327	MOD_GlcNHglycan	326	329	COSMIC
O00192	330	MOD_PKA_2	329	335	1000GP
O00192	872	LIG_SUMO_SBM_2	872	876	1000GP
O00192	872	MOD_PLK	869	875	1000GP
O00192	909	TRG_ER_diArg_1	909	912	1000GP
O00192	909	TRG_ER_diArg_1	909	912	COSMIC
O00192	912	TRG_ER_diArg_1	909	912	1000GP
O00193	139	CLV_C14_Caspase3-7	136	140	COSMIC
O00193	139	MOD_CK2_1	135	141	COSMIC
O00193	139	MOD_CK2_1	137	143	COSMIC
O00193	139	MOD_GSK3_1	133	140	COSMIC
O00193	139	MOD_GSK3_1	135	142	COSMIC
O00193	141	MOD_CK2_1	135	141	COSMIC
O00193	141	MOD_CK2_1	137	143	COSMIC
O00193	141	MOD_GSK3_1	135	142	COSMIC
O00193	181	MOD_NEK2_1	177	182	COSMIC
O00203	681	MOD_CK2_1	676	682	1000GP
O00213	51	MOD_GlcNHglycan	51	54	1000GP
O00241	153	MOD_GlcNHglycan	152	155	1000GP
O00241	154	MOD_GlcNHglycan	152	155	1000GP
O00257	74	TRG_NLS_MonoExtC_3	69	74	COSMIC
O00264	72	CLV_PCSK_SKI1_1	71	75	COSMIC
O00264	73	CLV_PCSK_SKI1_1	71	75	COSMIC
O00268	1004	MOD_N-GLC_1	1004	1009	COSMIC
O00268	969	DOC_USP7_1	969	973	COSMIC
O00273	325	CLV_PCSK_KEX2_1	324	326	1000GP
O00273	325	CLV_PCSK_PC1ET2_1	324	326	1000GP
O00287	175	TRG_NLS_MonoExtN_4	173	179	COSMIC
O00294	203	MOD_GlcNHglycan	201	204	COSMIC
O00294	204	MOD_GlcNHglycan	201	204	COSMIC
O00294	238	MOD_ProDKin_1	238	244	1000GP
O00294	238	MOD_ProDKin_1	238	244	COSMIC
O00305	462	LIG_SH2_GRB2	462	465	COSMIC
O00308	277	LIG_SH3_3	272	278	1000GP
O00311	253	LIG_SH3_3	253	259	1000GP
O00311	259	CLV_PCSK_KEX2_1	257	259	1000GP
O00311	259	CLV_PCSK_PC1ET2_1	257	259	1000GP
O00311	259	LIG_SH3_3	253	259	1000GP
O00327	84	CLV_PCSK_KEX2_1	82	84	COSMIC
O00327	84	CLV_PCSK_KEX2_1	83	85	COSMIC
O00327	84	CLV_PCSK_PC1ET2_1	82	84	COSMIC
O00327	84	TRG_ER_diArg_1	83	85	COSMIC
O00337	12	DOC_WW_Pin1_4	12	17	COSMIC
O00337	12	MOD_ProDKin_1	12	18	COSMIC
O00337	13	DOC_WW_Pin1_4	12	17	1000GP
O00337	13	MOD_ProDKin_1	12	18	1000GP
O00337	14	DOC_WW_Pin1_4	12	17	COSMIC
O00337	14	MOD_ProDKin_1	12	18	COSMIC
O00337	16	DOC_WW_Pin1_4	12	17	1000GP
O00337	16	DOC_WW_Pin1_4	12	17	COSMIC
O00337	16	MOD_ProDKin_1	12	18	1000GP
O00337	16	MOD_ProDKin_1	12	18	COSMIC
O00339	42	LIG_FHA_1	42	48	COSMIC
O00339	45	LIG_FHA_1	42	48	COSMIC
O00341	555	LIG_PDZ_Class_1	555	560	1000GP
O00391	605	DOC_USP7_1	601	605	1000GP
O00401	301	LIG_SH3_2	300	305	COSMIC
O00401	301	LIG_SH3_3	297	303	COSMIC
O00401	303	LIG_SH3_2	300	305	COSMIC
O00401	303	LIG_SH3_3	297	303	COSMIC
O00401	358	LIG_SH3_3	357	363	COSMIC
O00408	6	MOD_NMyristoyl	1	7	COSMIC
O00409	411	MOD_GlcNHglycan	411	414	1000GP
O00409	411	MOD_NEK2_1	409	414	1000GP
O00409	413	MOD_GlcNHglycan	411	414	1000GP
O00409	413	MOD_NEK2_1	409	414	1000GP
O00409	436	LIG_FHA_1	432	438	COSMIC
O00411	1224	MOD_GSK3_1	1223	1230	1000GP
O00418	33	MOD_CK2_1	28	34	COSMIC
O00418	396	DOC_WW_Pin1_4	393	398	COSMIC
O00418	396	MOD_CK1_1	392	398	COSMIC
O00418	436	MOD_CK1_1	435	441	COSMIC
O00421	4	LIG_BIR_II_1	1	5	1000GP
O00421	4	LIG_SH2_STAT5	4	7	1000GP
O00421	4	LIG_TRFH_1	4	8	1000GP
O00423	98	MOD_N-GLC_1	98	103	1000GP
O00444	374	CLV_NDR_NDR_1	374	376	COSMIC
O00444	374	CLV_PCSK_KEX2_1	374	376	COSMIC
O00444	374	LIG_SH2_STAT5	372	375	COSMIC
O00444	374	TRG_ER_diArg_1	373	375	COSMIC
O00444	402	MOD_GlcNHglycan	400	403	1000GP
O00444	848	MOD_PIKK_1	843	849	COSMIC
O00459	122	LIG_SH3_3	120	126	COSMIC
O00459	122	MOD_ProDKin_1	116	122	COSMIC
O00459	300	LIG_MYND_1	300	304	COSMIC
O00459	300	LIG_SH3_2	300	305	COSMIC
O00459	300	LIG_SH3_3	300	306	COSMIC
O00468	1084	MOD_GlcNHglycan	1081	1084	COSMIC
O00468	1308	CLV_NDR_NDR_1	1308	1310	COSMIC
O00468	1308	CLV_PCSK_KEX2_1	1308	1310	COSMIC
O00468	1308	TRG_ER_diArg_1	1308	1310	COSMIC
O00468	1976	DOC_WW_Pin1_4	1975	1980	COSMIC
O00468	1976	MOD_ProDKin_1	1975	1981	COSMIC
O00470	276	CLV_PCSK_KEX2_1	275	277	COSMIC
O00470	276	CLV_PCSK_PC1ET2_1	275	277	COSMIC
O00470	276	CLV_PCSK_SKI1_1	276	280	COSMIC
O00470	7	TRG_ENDOCYTIC_2	5	8	COSMIC
O00472	148	LIG_FHA_1	148	154	COSMIC
O00472	150	LIG_FHA_1	148	154	COSMIC
O00472	150	LIG_SH3_3	149	155	COSMIC
O00472	339	LIG_FHA_1	339	345	COSMIC
O00472	339	MOD_CK1_1	338	344	COSMIC
O00472	341	LIG_FHA_1	339	345	COSMIC
O00472	341	MOD_CK1_1	338	344	COSMIC
O00472	394	MOD_GSK3_1	393	400	COSMIC
O00472	405	LIG_FHA_1	405	411	COSMIC
O00472	405	MOD_PIKK_1	404	410	COSMIC
O00472	405	MOD_PKA_2	404	410	COSMIC
O00476	1	LIG_BIR_II_1	1	5	1000GP
O00476	1	LIG_FHA_2	1	7	1000GP
O00476	5	LIG_BIR_II_1	1	5	1000GP
O00476	5	LIG_FHA_2	1	7	1000GP
O00482	175	CLV_PCSK_KEX2_1	173	175	COSMIC
O00482	175	CLV_PCSK_PC1ET2_1	173	175	COSMIC
O00488	53	LIG_SH3_3	50	56	1000GP
O00488	6	MOD_NEK2_1	1	6	1000GP
O00488	96	MOD_CK2_1	95	101	COSMIC
O00488	96	MOD_PIKK_1	95	101	COSMIC
O00488	98	MOD_CK2_1	95	101	COSMIC
O00488	98	MOD_PIKK_1	95	101	COSMIC
O00499	398	LIG_SH3_3	398	404	COSMIC
O00505	41	TRG_NLS_Bipartite_1	26	41	COSMIC
O00505	49	CLV_PCSK_KEX2_1	48	50	COSMIC
O00505	49	CLV_PCSK_PC1ET2_1	48	50	COSMIC
O00512	1043	DOC_WW_Pin1_4	1041	1046	1000GP
O00512	1043	LIG_SH3_3	1042	1048	1000GP
O00512	1043	MOD_ProDKin_1	1041	1047	1000GP
O00512	1092	DOC_WW_Pin1_4	1091	1096	COSMIC
O00512	1092	MOD_ProDKin_1	1091	1097	COSMIC
O00512	1242	DOC_USP7_2	1241	1247	COSMIC
O00512	1242	MOD_GSK3_1	1239	1246	COSMIC
O00512	1318	LIG_SH3_3	1312	1318	COSMIC
O00512	1373	LIG_SH3_3	1372	1378	COSMIC
O00512	352	MOD_PIKK_1	349	355	COSMIC
O00512	365	LIG_14-3-3_2	361	367	COSMIC
O00512	365	LIG_FHA_2	363	369	COSMIC
O00512	365	MOD_CK1_1	362	368	COSMIC
O00512	365	MOD_PLK	359	365	COSMIC
O00512	375	CLV_PCSK_SKI1_1	371	375	COSMIC
O00512	375	DOC_CYCLIN_1	371	375	COSMIC
O00512	437	LIG_SH3_1	436	442	COSMIC
O00512	437	LIG_SH3_3	436	442	COSMIC
O00512	438	LIG_SH3_1	436	442	COSMIC
O00512	438	LIG_SH3_3	436	442	COSMIC
O00512	442	LIG_SH3_1	436	442	COSMIC
O00512	442	LIG_SH3_3	436	442	COSMIC
O00512	64	DOC_WW_Pin1_4	59	64	COSMIC
O00512	64	MOD_CK1_1	59	65	COSMIC
O00512	64	MOD_ProDKin_1	59	65	COSMIC
O00512	782	LIG_SH3_3	780	786	1000GP
O00512	843	CLV_NDR_NDR_1	842	844	COSMIC
O00512	843	MOD_Cter_Amidation	841	844	COSMIC
O00512	874	DOC_WW_Pin1_4	870	875	COSMIC
O00512	875	DOC_WW_Pin1_4	870	875	COSMIC
O00512	995	LIG_SH3_1	993	999	COSMIC
O00512	995	LIG_SH3_3	993	999	COSMIC
O00515	144	CLV_NDR_NDR_1	144	146	1000GP
O00515	144	CLV_NDR_NDR_1	144	146	COSMIC
O00515	144	CLV_PCSK_KEX2_1	144	146	1000GP
O00515	144	CLV_PCSK_KEX2_1	144	146	COSMIC
O00515	144	MOD_PKA_1	144	150	1000GP
O00515	144	MOD_PKA_1	144	150	COSMIC
O00515	144	MOD_PKA_2	144	150	1000GP
O00515	144	MOD_PKA_2	144	150	COSMIC
O00515	144	TRG_ER_diArg_1	144	146	1000GP
O00515	144	TRG_ER_diArg_1	144	146	COSMIC
O00515	148	MOD_PKA_1	144	150	COSMIC
O00515	148	MOD_PKA_2	144	150	COSMIC
O00515	162	MOD_PLK	157	163	COSMIC
O00515	162	TRG_LysEnd_APsAcLL_1	157	162	COSMIC
O00515	195	DOC_CYCLIN_1	193	196	COSMIC
O00515	195	DOC_USP7_1	191	195	COSMIC
O00515	195	MOD_PLK	191	197	COSMIC
O00515	297	MOD_GlcNHglycan	297	300	COSMIC
O00515	35	TRG_ER_diArg_1	32	35	COSMIC
O00515	377	DOC_PP1	370	377	COSMIC
O00515	377	LIG_14-3-3_3	372	377	COSMIC
O00515	394	MOD_GlcNHglycan	391	394	1000GP
O00515	65	LIG_14-3-3_3	61	66	COSMIC
O00515	65	LIG_TRAF2_1	64	67	COSMIC
O00515	65	MOD_CK2_1	61	67	COSMIC
O00515	65	MOD_PK_1	61	67	COSMIC
O00515	92	LIG_FHA_2	89	95	1000GP
O00515	92	LIG_TRAF2_1	91	94	1000GP
O00515	92	MOD_CK2_1	88	94	1000GP
O00515	92	TRG_ER_diArg_1	89	92	1000GP
O00515	95	LIG_FHA_2	89	95	1000GP
O00559	184	CLV_PCSK_FUR_1	181	185	COSMIC
O00559	61	MOD_CMANNOS	60	63	1000GP
O00562	1210	MOD_GSK3_1	1207	1214	COSMIC
O00562	1210	MOD_NEK2_1	1207	1212	COSMIC
O00562	1210	TRG_ER_diArg_1	1208	1211	COSMIC
O00562	285	LIG_SH3_3	285	291	1000GP
O00562	285	MOD_ProDKin_1	284	290	1000GP
O00562	340	DOC_USP7_1	339	343	1000GP
O00562	350	TRG_ER_FFAT_1	347	355	COSMIC
O00562	350	TRG_ER_FFAT_1	348	355	COSMIC
O00562	661	CLV_NDR_NDR_1	661	663	1000GP
O00562	661	CLV_PCSK_KEX2_1	661	663	1000GP
O00562	661	MOD_PKA_1	661	667	1000GP
O00562	661	MOD_PKA_2	661	667	1000GP
O00562	661	TRG_ER_diArg_1	660	662	1000GP
O00562	662	CLV_NDR_NDR_1	661	663	COSMIC
O00562	662	CLV_PCSK_KEX2_1	661	663	COSMIC
O00562	662	MOD_PKA_1	661	667	COSMIC
O00562	662	MOD_PKA_2	661	667	COSMIC
O00562	662	TRG_ER_diArg_1	660	662	COSMIC
O00566	307	LIG_FHA_2	307	313	COSMIC
O00566	578	CLV_NDR_NDR_1	578	580	COSMIC
O00566	578	CLV_PCSK_FUR_1	576	580	COSMIC
O00566	578	CLV_PCSK_KEX2_1	578	580	COSMIC
O00566	578	TRG_NLS_MonoCore_2	578	583	COSMIC
O00566	578	TRG_NLS_MonoExtN_4	576	583	COSMIC
O00566	578	TRG_NLS_MonoExtN_4	578	584	COSMIC
O00566	581	TRG_NLS_MonoCore_2	578	583	COSMIC
O00566	581	TRG_NLS_MonoExtN_4	576	583	COSMIC
O00566	581	TRG_NLS_MonoExtN_4	578	584	COSMIC
O00566	581	TRG_NLS_MonoExtN_4	579	584	COSMIC
O00566	582	TRG_NLS_MonoCore_2	578	583	COSMIC
O00566	582	TRG_NLS_MonoExtN_4	576	583	COSMIC
O00566	582	TRG_NLS_MonoExtN_4	578	584	COSMIC
O00566	582	TRG_NLS_MonoExtN_4	579	584	COSMIC
O00566	669	TRG_NLS_MonoCore_2	666	671	COSMIC
O00566	669	TRG_NLS_MonoExtC_3	666	671	COSMIC
O00567	478	LIG_SH3_4	478	485	COSMIC
O00567	478	TRG_NLS_MonoExtN_4	478	485	COSMIC
O00567	485	LIG_SH3_4	478	485	COSMIC
O00567	485	TRG_NLS_MonoCore_2	480	485	COSMIC
O00567	485	TRG_NLS_MonoExtC_3	481	486	COSMIC
O00567	485	TRG_NLS_MonoExtC_3	482	487	COSMIC
O00567	485	TRG_NLS_MonoExtN_4	478	485	COSMIC
O00567	485	TRG_NLS_MonoExtN_4	479	486	COSMIC
O00567	485	TRG_NLS_MonoExtN_4	480	487	COSMIC
O00567	485	TRG_NLS_MonoExtN_4	481	487	COSMIC
O00567	485	TRG_NLS_MonoExtN_4	482	487	COSMIC
O00567	511	LIG_SH3_4	505	512	COSMIC
O00567	511	TRG_NLS_MonoCore_2	506	511	COSMIC
O00567	511	TRG_NLS_MonoExtN_4	505	512	COSMIC
O00567	511	TRG_NLS_MonoExtN_4	507	512	COSMIC
O00567	581	TRG_NLS_MonoCore_2	581	586	COSMIC
O00567	581	TRG_NLS_MonoExtC_3	581	586	COSMIC
O00567	588	TRG_NLS_MonoExtN_4	582	588	COSMIC
O00567	588	TRG_NLS_MonoExtN_4	583	588	COSMIC
O00584	247	LIG_SH3_3	243	249	1000GP
O00585	104	CLV_NDR_NDR_1	103	105	COSMIC
O00592	183	LIG_SH3_3	183	189	1000GP
O00592	190	DOC_WW_Pin1_4	185	190	1000GP
O00592	190	LIG_SH3_3	186	192	1000GP
O00592	190	MOD_CK1_1	185	191	1000GP
O00592	190	MOD_ProDKin_1	185	191	1000GP
O00592	86	MOD_GSK3_1	86	93	1000GP
O00592	93	MOD_GSK3_1	86	93	1000GP
O00602	78	LIG_SH3_2	78	83	1000GP
O00602	81	LIG_SH3_2	78	83	COSMIC
O00602	86	LIG_SH3_1	83	89	COSMIC
O00602	86	LIG_SH3_3	83	89	COSMIC
O00712	266	MOD_CK1_1	265	271	1000GP
O00712	268	MOD_CK1_1	265	271	1000GP
O00712	268	TRG_NLS_MonoExtN_4	267	274	1000GP
O00716	2	CLV_NDR_NDR_1	1	3	COSMIC
O00750	143	MOD_ProDKin_1	138	144	1000GP
O00750	2	LIG_BIR_II_1	1	5	COSMIC
O00763	651	MOD_PKA_2	651	657	1000GP
O00763	651	MOD_PKA_2	651	657	COSMIC
O00763	656	MOD_PKA_2	651	657	COSMIC
O00763	974	LIG_FHA_1	974	980	COSMIC
O14490	132	DOC_WW_Pin1_4	131	136	COSMIC
O14490	132	MOD_CDK_1	131	137	COSMIC
O14490	132	MOD_ProDKin_1	131	137	COSMIC
O14490	340	CLV_NDR_NDR_1	340	342	COSMIC
O14490	340	CLV_PCSK_KEX2_1	340	342	COSMIC
O14490	340	TRG_ER_diArg_1	340	343	COSMIC
O14490	343	MOD_GlcNHglycan	343	346	COSMIC
O14490	343	MOD_PKB_1	341	349	COSMIC
O14490	343	TRG_ER_diArg_1	340	343	COSMIC
O14490	567	CLV_C14_Caspase3-7	565	569	COSMIC
O14490	567	MOD_CK1_1	562	568	COSMIC
O14490	567	MOD_GlcNHglycan	564	567	COSMIC
O14490	735	DOC_USP7_1	734	738	COSMIC
O14490	735	LIG_FHA_1	734	740	COSMIC
O14490	735	MOD_CK1_1	735	741	COSMIC
O14490	735	MOD_GSK3_1	733	740	COSMIC
O14490	764	MOD_PLK	761	767	COSMIC
O14490	945	CLV_PCSK_KEX2_1	943	945	COSMIC
O14490	945	CLV_PCSK_PC1ET2_1	943	945	COSMIC
O14490	945	TRG_ER_diArg_1	942	945	COSMIC
O14497	991	MOD_SUMO	989	992	1000GP
O14503	243	MOD_GlcNHglycan	242	245	COSMIC
O14503	245	MOD_GlcNHglycan	242	245	COSMIC
O14508	7	DOC_CYCLIN_1	4	8	1000GP
O14511	269	CLV_PCSK_SKI1_1	269	273	COSMIC
O14512	163	LIG_EVH1_1	159	163	1000GP
O14512	163	LIG_EVH1_2	160	164	1000GP
O14512	163	LIG_SH3_3	159	165	1000GP
O14512	306	LIG_SH3_3	305	311	1000GP
O14512	306	LIG_SH3_3	306	312	1000GP
O14526	152	TRG_ER_diArg_1	151	153	COSMIC
O14526	355	CLV_NDR_NDR_1	354	356	COSMIC
O14529	1243	MOD_GlcNHglycan	1239	1243	COSMIC
O14529	1243	MOD_GlcNHglycan	1240	1243	COSMIC
O14529	1353	LIG_SH3_3	1353	1359	COSMIC
O14529	1358	LIG_SH3_3	1353	1359	COSMIC
O14529	1433	DOC_WW_Pin1_4	1433	1438	1000GP
O14529	1433	DOC_WW_Pin1_4	1433	1438	COSMIC
O14529	1433	LIG_14-3-3_3	1431	1436	1000GP
O14529	1433	LIG_14-3-3_3	1431	1436	COSMIC
O14529	1433	MOD_GlcNHglycan	1433	1436	1000GP
O14529	1433	MOD_GlcNHglycan	1433	1436	COSMIC
O14529	1433	MOD_GSK3_1	1431	1438	1000GP
O14529	1433	MOD_GSK3_1	1431	1438	COSMIC
O14529	1433	MOD_ProDKin_1	1433	1439	1000GP
O14529	1433	MOD_ProDKin_1	1433	1439	COSMIC
O14529	144	LIG_TRAF6	142	150	1000GP
O14529	144	MOD_CK2_1	140	146	1000GP
O14529	144	MOD_ProDKin_1	140	146	1000GP
O14529	1481	LIG_CAP-Gly_1	1480	1486	COSMIC
O14529	1483	LIG_CAP-Gly_1	1480	1486	COSMIC
O14529	152	DOC_WW_Pin1_4	149	154	COSMIC
O14529	152	LIG_14-3-3_1	148	153	COSMIC
O14529	152	LIG_SH3_3	150	156	COSMIC
O14529	152	MOD_ProDKin_1	149	155	COSMIC
O14529	155	LIG_SH3_3	150	156	1000GP
O14529	155	MOD_ProDKin_1	149	155	1000GP
O14529	460	DOC_WW_Pin1_4	455	460	COSMIC
O14529	474	LIG_14-3-3_3	474	479	COSMIC
O14529	480	DOC_WW_Pin1_4	476	481	COSMIC
O14529	480	LIG_TRFH_1	476	480	COSMIC
O14529	480	MOD_GSK3_1	476	483	COSMIC
O14529	480	MOD_ProDKin_1	476	482	COSMIC
O14545	545	MOD_CK1_1	540	546	COSMIC
O14545	579	LIG_TRAF2_1	576	579	COSMIC
O14576	110	MOD_GSK3_1	104	111	COSMIC
O14576	167	LIG_Dynein_DLC8_1	166	172	COSMIC
O14576	167	MOD_CK1_1	167	173	COSMIC
O14576	167	MOD_PIKK_1	167	173	COSMIC
O14576	168	LIG_Dynein_DLC8_1	166	172	COSMIC
O14576	168	MOD_CK1_1	167	173	COSMIC
O14576	168	MOD_PIKK_1	167	173	COSMIC
O14576	17	TRG_NLS_MonoExtN_4	13	18	COSMIC
O14576	216	CLV_PCSK_SKI1_1	214	218	COSMIC
O14576	216	LIG_FHA_2	215	221	COSMIC
O14576	216	MOD_CK2_1	214	220	COSMIC
O14576	217	CLV_PCSK_SKI1_1	214	218	COSMIC
O14576	217	LIG_FHA_2	215	221	COSMIC
O14576	217	MOD_CK2_1	214	220	COSMIC
O14576	60	LIG_FHA_1	57	63	COSMIC
O14576	60	MOD_PKA_1	56	62	COSMIC
O14576	60	MOD_PKA_2	56	62	COSMIC
O14576	60	MOD_PKB_1	54	62	COSMIC
O14576	60	TRG_LysEnd_APsAcLL_1	58	63	COSMIC
O14576	65	MOD_NEK2_1	62	67	COSMIC
O14578	1933	LIG_FHA_1	1932	1938	1000GP
O14578	1936	LIG_FHA_1	1932	1938	COSMIC
O14578	1978	DOC_WW_Pin1_4	1978	1983	COSMIC
O14578	1978	MOD_CDK_1	1978	1984	COSMIC
O14578	1978	MOD_ProDKin_1	1978	1984	COSMIC
O14578	1983	DOC_WW_Pin1_4	1978	1983	COSMIC
O14578	1983	MOD_CDK_1	1978	1984	COSMIC
O14578	1983	MOD_ProDKin_1	1978	1984	COSMIC
O14578	1984	MOD_CDK_1	1978	1984	COSMIC
O14578	1984	MOD_ProDKin_1	1978	1984	COSMIC
O14594	1282	TRG_ER_diArg_1	1279	1282	1000GP
O14594	1299	MOD_CK2_1	1295	1301	COSMIC
O14594	541	DOC_WW_Pin1_4	536	541	COSMIC
O14594	558	MOD_CK2_1	557	563	COSMIC
O14594	766	DOC_WW_Pin1_4	763	768	1000GP
O14594	766	LIG_FHA_1	766	772	1000GP
O14594	766	MOD_CK1_1	766	772	1000GP
O14594	766	MOD_ProDKin_1	763	769	1000GP
O14594	768	DOC_WW_Pin1_4	763	768	COSMIC
O14594	768	LIG_FHA_1	766	772	COSMIC
O14594	768	MOD_CK1_1	766	772	COSMIC
O14594	768	MOD_ProDKin_1	763	769	COSMIC
O14594	947	MOD_CK1_1	943	949	COSMIC
O14594	947	MOD_CK2_1	942	948	COSMIC
O14594	947	MOD_GlcNHglycan	945	948	COSMIC
O14594	947	MOD_GSK3_1	943	950	COSMIC
O14594	991	LIG_TRAF2_1	989	992	1000GP
O14598	30	MOD_GlcNHglycan	28	31	COSMIC
O14617	680	LIG_EH_1	678	682	COSMIC
O14617	680	LIG_PTB_Apo_2	676	683	COSMIC
O14617	680	LIG_PTB_Phospho_1	676	682	COSMIC
O14639	563	DEG_SCF_FBW7_2	558	565	1000GP
O14639	563	MOD_SUMO	562	565	1000GP
O14639	637	MOD_NEK2_1	633	638	1000GP
O14641	154	LIG_FHA_1	151	157	1000GP
O14641	154	LIG_SUMO_SBM_2	150	159	1000GP
O14641	154	LIG_SUMO_SBM_2	151	159	1000GP
O14641	154	LIG_SUMO_SBM_2	152	159	1000GP
O14641	154	LIG_SUMO_SBM_2	153	159	1000GP
O14641	154	LIG_SUMO_SBM_2	154	159	1000GP
O14641	620	LIG_14-3-3_3	615	620	1000GP
O14641	620	MOD_CK2_1	615	621	1000GP
O14641	620	MOD_GlcNHglycan	617	620	1000GP
O14641	653	MOD_CK1_1	648	654	1000GP
O14641	653	MOD_PKA_2	648	654	1000GP
O14646	1112	CLV_PCSK_KEX2_1	1111	1113	COSMIC
O14646	1112	CLV_PCSK_PC1ET2_1	1111	1113	COSMIC
O14646	1112	TRG_ER_diArg_1	1112	1115	COSMIC
O14646	1112	TRG_NLS_MonoExtC_3	1109	1114	COSMIC
O14646	1112	TRG_NLS_MonoExtC_3	1110	1115	COSMIC
O14646	1112	TRG_NLS_MonoExtN_4	1107	1114	COSMIC
O14646	1112	TRG_NLS_MonoExtN_4	1108	1115	COSMIC
O14646	1112	TRG_NLS_MonoExtN_4	1109	1115	COSMIC
O14646	1112	TRG_NLS_MonoExtN_4	1110	1115	COSMIC
O14646	233	CLV_NDR_NDR_1	233	235	COSMIC
O14646	233	CLV_PCSK_KEX2_1	233	235	COSMIC
O14646	24	MOD_GSK3_1	17	24	COSMIC
O14647	1588	CLV_C14_Caspase3-7	1586	1590	1000GP
O14647	1588	MOD_CK1_1	1584	1590	1000GP
O14647	1588	MOD_GSK3_1	1583	1590	1000GP
O14647	203	CLV_PCSK_FUR_1	199	203	1000GP
O14647	203	TRG_NLS_MonoExtN_4	199	205	1000GP
O14647	223	CLV_PCSK_KEX2_1	223	225	1000GP
O14647	223	TRG_ER_diArg_1	223	225	1000GP
O14653	101	TRG_LysEnd_APsAcLL_1	100	105	1000GP
O14653	108	MOD_GSK3_1	103	110	1000GP
O14653	67	DOC_MAPK_1	62	70	1000GP
O14668	168	MOD_CK2_1	168	174	COSMIC
O14686	1093	DOC_WW_Pin1_4	1089	1094	COSMIC
O14686	1093	LIG_FHA_1	1089	1095	COSMIC
O14686	1093	MOD_CK1_1	1089	1095	COSMIC
O14686	1093	MOD_GSK3_1	1089	1096	COSMIC
O14686	1093	MOD_ProDKin_1	1089	1095	COSMIC
O14686	1093	MOD_ProDKin_1	1093	1099	COSMIC
O14686	1098	MOD_ProDKin_1	1093	1099	1000GP
O14686	1215	MOD_CK1_1	1209	1215	COSMIC
O14686	1215	MOD_PIKK_1	1209	1215	COSMIC
O14686	12	CLV_C14_Caspase3-7	9	13	COSMIC
O14686	1312	CLV_NDR_NDR_1	1312	1314	COSMIC
O14686	1312	CLV_PCSK_KEX2_1	1311	1313	COSMIC
O14686	1312	CLV_PCSK_KEX2_1	1312	1314	COSMIC
O14686	1312	MOD_Cter_Amidation	1309	1312	COSMIC
O14686	1312	TRG_ER_diArg_1	1311	1313	COSMIC
O14686	1312	TRG_ER_diArg_1	1312	1315	COSMIC
O14686	1313	CLV_NDR_NDR_1	1312	1314	1000GP
O14686	1313	CLV_PCSK_KEX2_1	1311	1313	1000GP
O14686	1313	CLV_PCSK_KEX2_1	1312	1314	1000GP
O14686	1313	TRG_ER_diArg_1	1311	1313	1000GP
O14686	1313	TRG_ER_diArg_1	1312	1315	1000GP
O14686	1614	DOC_MAPK_1	1610	1620	COSMIC
O14686	1614	DOC_MAPK_1	1611	1620	COSMIC
O14686	1614	DOC_MAPK_1	1612	1620	COSMIC
O14686	1614	DOC_MAPK_1	1614	1620	COSMIC
O14686	1614	TRG_ER_diArg_1	1611	1614	COSMIC
O14686	1614	TRG_ER_diArg_1	1612	1615	COSMIC
O14686	1614	TRG_NLS_MonoExtC_3	1609	1614	COSMIC
O14686	1684	TRG_NLS_MonoCore_2	1684	1689	COSMIC
O14686	1684	TRG_NLS_MonoExtC_3	1684	1689	COSMIC
O14686	1756	CLV_NDR_NDR_1	1756	1758	COSMIC
O14686	1756	CLV_PCSK_KEX2_1	1756	1758	COSMIC
O14686	1756	TRG_ER_diArg_1	1756	1759	COSMIC
O14686	1756	TRG_NLS_MonoExtN_4	1756	1763	COSMIC
O14686	1946	TRG_ENDOCYTIC_2	1944	1947	COSMIC
O14686	1952	DOC_WW_Pin1_4	1947	1952	COSMIC
O14686	1952	MOD_ProDKin_1	1947	1953	COSMIC
O14686	2141	CLV_C14_Caspase3-7	2137	2141	COSMIC
O14686	2232	DOC_WW_Pin1_4	2230	2235	COSMIC
O14686	2232	LIG_SH3_3	2228	2234	COSMIC
O14686	2232	MOD_ProDKin_1	2230	2236	COSMIC
O14686	2259	LIG_SH3_3	2255	2261	COSMIC
O14686	2271	DOC_WW_Pin1_4	2271	2276	1000GP
O14686	2271	LIG_MYND_1	2271	2275	1000GP
O14686	2271	MOD_ProDKin_1	2271	2277	1000GP
O14686	2276	DOC_WW_Pin1_4	2271	2276	COSMIC
O14686	2276	MOD_ProDKin_1	2271	2277	COSMIC
O14686	2329	DOC_WW_Pin1_4	2329	2334	COSMIC
O14686	2329	LIG_SH3_3	2327	2333	COSMIC
O14686	2329	MOD_GSK3_1	2329	2336	COSMIC
O14686	2329	MOD_ProDKin_1	2329	2335	COSMIC
O14686	2332	DEG_SCF_FBW7_1	2330	2336	COSMIC
O14686	2332	DOC_WW_Pin1_4	2329	2334	COSMIC
O14686	2332	LIG_SH3_3	2327	2333	COSMIC
O14686	2332	MOD_GSK3_1	2329	2336	COSMIC
O14686	2332	MOD_ProDKin_1	2329	2335	COSMIC
O14686	2382	DOC_WW_Pin1_4	2381	2386	1000GP
O14686	2382	LIG_MYND_1	2381	2385	1000GP
O14686	2382	MOD_ProDKin_1	2381	2387	1000GP
O14686	2514	MOD_GlcNHglycan	2511	2514	COSMIC
O14686	2557	LIG_MYND_1	2554	2558	1000GP
O14686	2557	LIG_MYND_1	2554	2558	COSMIC
O14686	3791	DOC_WW_Pin1_4	3788	3793	COSMIC
O14686	4001	LIG_SH3_3	3999	4005	COSMIC
O14686	4292	LIG_EVH1_1	4289	4293	COSMIC
O14686	4349	LIG_SH3_3	4343	4349	1000GP
O14686	4349	LIG_SH3_3	4343	4349	COSMIC
O14686	4416	LIG_KEPE_1	4415	4421	1000GP
O14686	4416	LIG_KEPE_2	4415	4422	1000GP
O14686	4416	MOD_SUMO	4415	4418	1000GP
O14686	4420	LIG_KEPE_1	4415	4421	1000GP
O14686	4420	LIG_KEPE_1	4415	4421	COSMIC
O14686	4420	LIG_KEPE_2	4415	4422	1000GP
O14686	4420	LIG_KEPE_2	4415	4422	COSMIC
O14686	4420	LIG_TRAF2_1	4419	4422	1000GP
O14686	4420	LIG_TRAF2_1	4419	4422	COSMIC
O14686	4631	DEG_SCF_FBW7_1	4626	4633	COSMIC
O14686	4631	DEG_SCF_FBW7_1	4627	4633	COSMIC
O14686	4631	DEG_SCF_FBW7_1	4628	4633	COSMIC
O14686	4631	DOC_WW_Pin1_4	4626	4631	COSMIC
O14686	4631	LIG_SH3_3	4625	4631	COSMIC
O14686	4631	MOD_GSK3_1	4626	4633	COSMIC
O14686	4631	MOD_ProDKin_1	4626	4632	COSMIC
O14686	998	LIG_SH3_3	992	998	1000GP
O14734	147	LIG_SH3_3	142	148	1000GP
O14734	147	MOD_CK1_1	141	147	1000GP
O14745	152	DEG_APCC_DBOX_1	150	158	COSMIC
O14745	152	MOD_PKB_1	151	159	COSMIC
O14745	152	TRG_ER_diArg_1	150	153	COSMIC
O14745	152	TRG_ER_diArg_1	151	154	COSMIC
O14745	153	DEG_APCC_DBOX_1	150	158	1000GP
O14745	153	DEG_APCC_DBOX_1	150	158	OMIM
O14745	153	MOD_PKB_1	151	159	1000GP
O14745	153	MOD_PKB_1	151	159	OMIM
O14745	153	TRG_ER_diArg_1	150	153	1000GP
O14745	153	TRG_ER_diArg_1	150	153	OMIM
O14745	153	TRG_ER_diArg_1	151	154	1000GP
O14745	153	TRG_ER_diArg_1	151	154	OMIM
O14745	353	LIG_PDZ_Class_1	353	358	COSMIC
O14745	358	LIG_PDZ_Class_1	353	358	COSMIC
O14757	320	MOD_CK2_1	314	320	COSMIC
O14757	320	MOD_PIKK_1	314	320	COSMIC
O14770	234	DOC_WW_Pin1_4	229	234	COSMIC
O14770	234	MOD_CK1_1	229	235	COSMIC
O14770	234	MOD_GSK3_1	229	236	COSMIC
O14770	234	MOD_ProDKin_1	229	235	COSMIC
O14771	283	DOC_USP7_1	279	283	COSMIC
O14771	300	CLV_PCSK_PC7_1	300	306	COSMIC
O14771	300	MOD_PKB_1	298	306	COSMIC
O14771	300	TRG_ER_diArg_1	297	300	COSMIC
O14771	300	TRG_ER_diArg_1	298	301	COSMIC
O14771	306	CLV_NDR_NDR_1	305	307	COSMIC
O14771	306	CLV_PCSK_KEX2_1	305	307	COSMIC
O14771	306	CLV_PCSK_PC7_1	300	306	COSMIC
O14771	306	MOD_PKB_1	298	306	COSMIC
O14776	1081	LIG_SH3_1	1080	1086	COSMIC
O14776	1081	LIG_SH3_1	1081	1087	COSMIC
O14776	1081	LIG_SH3_3	1080	1086	COSMIC
O14776	1081	LIG_SH3_3	1081	1087	COSMIC
O14776	1088	DOC_USP7_1	1087	1091	COSMIC
O14776	1088	LIG_FHA_2	1086	1092	COSMIC
O14776	1088	MOD_CK2_1	1085	1091	COSMIC
O14776	262	MOD_ProDKin_1	262	268	1000GP
O14776	262	MOD_ProDKin_1	262	268	COSMIC
O14782	758	CLV_NDR_NDR_1	757	759	COSMIC
O14782	758	MOD_PKA_2	757	763	COSMIC
O14782	758	TRG_NLS_MonoExtN_4	756	762	COSMIC
O14782	761	MOD_PKA_2	757	763	COSMIC
O14782	761	TRG_NLS_MonoExtN_4	756	762	COSMIC
O14793	114	LIG_14-3-3_3	112	117	COSMIC
O14793	114	LIG_FHA_1	113	119	COSMIC
O14793	115	LIG_14-3-3_3	112	117	COSMIC
O14793	115	LIG_FHA_1	113	119	COSMIC
O14795	191	MOD_GSK3_1	186	193	1000GP
O14795	191	MOD_PKA_2	186	192	1000GP
O14795	192	MOD_GSK3_1	186	193	1000GP
O14795	192	MOD_PKA_2	186	192	1000GP
O14795	281	LIG_SH2_STAT3	280	283	COSMIC
O14795	282	LIG_SH2_STAT3	280	283	COSMIC
O14795	301	LIG_14-3-3_3	300	305	COSMIC
O14795	301	MOD_CK1_1	295	301	COSMIC
O14795	301	MOD_CK1_1	298	304	COSMIC
O14795	303	LIG_14-3-3_3	300	305	COSMIC
O14795	303	MOD_CK1_1	298	304	COSMIC
O14795	305	LIG_14-3-3_3	300	305	COSMIC
O14795	347	LIG_CtBP_PxDLS_1	343	347	COSMIC
O14795	347	LIG_SUMO_SBM_2	345	348	COSMIC
O14828	11	LIG_EH_1	8	12	1000GP
O14828	22	LIG_EH_1	18	22	COSMIC
O14828	8	LIG_EH_1	8	12	1000GP
O14829	3	MOD_NEK2_1	1	6	COSMIC
O14829	3	MOD_NMyristoyl	1	7	COSMIC
O14829	3	MOD_SPalmitoyl_4	1	7	COSMIC
O14830	3	MOD_NMyristoyl	1	7	COSMIC
O14830	4	MOD_NMyristoyl	1	7	1000GP
O14830	4	MOD_NMyristoyl	1	7	COSMIC
O14841	865	DOC_WW_Pin1_4	860	865	COSMIC
O14841	865	MOD_ProDKin_1	860	866	COSMIC
O14862	132	LIG_SH3_4	132	139	COSMIC
O14862	137	LIG_SH3_4	132	139	COSMIC
O14862	141	LIG_TRAF2_1	140	143	COSMIC
O14867	503	MOD_CK2_1	503	509	COSMIC
O14867	508	MOD_CK2_1	503	509	COSMIC
O14896	45	CLV_PCSK_SKI1_1	41	45	1000GP
O14896	45	CLV_PCSK_SKI1_1	41	45	COSMIC
O14896	45	CLV_PCSK_SKI1_1	41	45	OMIM
O14901	104	DEG_SCF_FBW7_1	104	111	COSMIC
O14901	104	DOC_WW_Pin1_4	104	109	COSMIC
O14901	104	MOD_GSK3_1	104	111	COSMIC
O14901	104	MOD_ProDKin_1	104	110	COSMIC
O14917	1109	MOD_CK1_1	1105	1111	COSMIC
O14917	1109	MOD_CK1_1	1108	1114	COSMIC
O14917	1109	MOD_GSK3_1	1105	1112	COSMIC
O14917	1109	MOD_PKA_2	1105	1111	COSMIC
O14917	1109	MOD_PKA_2	1108	1114	COSMIC
O14917	155	DOC_USP7_1	152	156	COSMIC
O14917	893	DEG_SCF_TRCP1_1	889	895	COSMIC
O14917	893	MOD_PKA_2	887	893	COSMIC
O14958	369	MOD_GlcNHglycan	366	369	COSMIC
O14964	663	DOC_WW_Pin1_4	663	668	COSMIC
O14964	666	DOC_WW_Pin1_4	663	668	1000GP
O14967	554	LIG_TRAF6	554	562	1000GP
O14967	556	LIG_TRAF6	554	562	COSMIC
O14967	559	LIG_TRAF6	554	562	1000GP
O14967	559	MOD_CK2_1	557	563	1000GP
O14967	560	LIG_TRAF2_1	560	563	COSMIC
O14967	560	LIG_TRAF6	554	562	COSMIC
O14967	560	MOD_CK2_1	557	563	COSMIC
O14967	603	CLV_NDR_NDR_1	602	604	COSMIC
O14967	603	CLV_PCSK_FUR_1	603	607	COSMIC
O14967	603	TRG_ER_diArg_1	602	605	COSMIC
O14967	603	TRG_ER_diArg_1	603	606	COSMIC
O14967	603	TRG_NLS_MonoExtC_3	603	608	COSMIC
O14967	603	TRG_NLS_MonoExtN_4	603	608	COSMIC
O14974	409	DOC_WW_Pin1_4	406	411	COSMIC
O14974	409	LIG_FHA_1	406	412	COSMIC
O14974	409	LIG_SH3_2	407	412	COSMIC
O14974	409	MOD_CDK_1	406	412	COSMIC
O14974	409	MOD_ProDKin_1	406	412	COSMIC
O14974	469	LIG_14-3-3_1	469	474	COSMIC
O14974	469	LIG_14-3-3_3	469	474	COSMIC
O14974	469	MOD_GlcNHglycan	469	472	COSMIC
O14974	469	MOD_GSK3_1	465	472	COSMIC
O14974	612	MOD_CK1_1	607	613	COSMIC
O14974	694	CLV_NDR_NDR_1	693	695	COSMIC
O14974	694	CLV_PCSK_KEX2_1	693	695	COSMIC
O14974	694	DOC_MAPK_1	693	701	COSMIC
O14974	694	LIG_FHA_1	694	700	COSMIC
O14974	694	MOD_CK1_1	692	698	COSMIC
O14974	694	MOD_GSK3_1	693	700	COSMIC
O14974	694	MOD_PIKK_1	693	699	COSMIC
O14974	694	MOD_PKA_1	693	699	COSMIC
O14974	694	MOD_PKA_2	692	698	COSMIC
O14974	694	MOD_PKA_2	693	699	COSMIC
O14974	779	DOC_WW_Pin1_4	776	781	1000GP
O14974	779	MOD_CK1_1	773	779	1000GP
O14974	779	MOD_CK1_1	775	781	1000GP
O14974	779	MOD_CK1_1	776	782	1000GP
O14974	779	MOD_GSK3_1	772	779	1000GP
O14974	779	MOD_GSK3_1	774	781	1000GP
O14974	779	MOD_GSK3_1	775	782	1000GP
O14974	779	MOD_ProDKin_1	776	782	1000GP
O14974	853	DOC_MAPK_1	847	857	COSMIC
O14974	853	DOC_MAPK_1	849	857	COSMIC
O14974	853	DOC_MAPK_1	850	857	COSMIC
O14974	853	MOD_GSK3_1	849	856	COSMIC
O14974	853	MOD_PKA_1	849	855	COSMIC
O14974	853	MOD_PKA_1	850	856	COSMIC
O14974	853	MOD_PKA_2	849	855	COSMIC
O14974	853	MOD_PKA_2	850	856	COSMIC
O14976	1081	LIG_AP2alpha_2	1081	1083	COSMIC
O14976	1123	MOD_CK1_1	1118	1124	COSMIC
O14976	1182	TRG_LysEnd_APsAcLL_1	1179	1184	COSMIC
O14976	1204	CLV_NDR_NDR_1	1204	1206	COSMIC
O14976	829	MOD_CK1_1	826	832	COSMIC
O14976	830	MOD_CK1_1	826	832	1000GP
O14976	882	LIG_SUMO_SBM_2	882	886	COSMIC
O14976	882	TRG_LysEnd_APsAcLL_1	879	884	COSMIC
O14976	960	LIG_AP2alpha_2	959	961	COSMIC
O14976	960	LIG_SH3_3	957	963	COSMIC
O14976	960	LIG_SH3_3	960	966	COSMIC
O14976	962	LIG_SH3_3	957	963	COSMIC
O14976	962	LIG_SH3_3	960	966	COSMIC
O14978	118	LIG_FHA_2	112	118	1000GP
O14978	118	LIG_SUMO_SBM_1	113	118	1000GP
O14978	239	LIG_14-3-3_3	239	244	COSMIC
O14978	240	LIG_14-3-3_3	239	244	1000GP
O14979	82	CLV_NDR_NDR_1	81	83	1000GP
O14979	82	CLV_PCSK_KEX2_1	81	83	1000GP
O14979	82	TRG_ER_diArg_1	81	83	1000GP
O14979	83	CLV_NDR_NDR_1	81	83	1000GP
O14979	83	CLV_PCSK_KEX2_1	81	83	1000GP
O14979	83	TRG_ER_diArg_1	81	83	1000GP
O14981	214	CLV_PCSK_KEX2_1	213	215	COSMIC
O14981	214	CLV_PCSK_PC1ET2_1	213	215	COSMIC
O14981	214	CLV_PCSK_SKI1_1	214	218	COSMIC
O14994	432	LIG_SH3_3	431	437	COSMIC
O14994	435	LIG_SH3_3	431	437	COSMIC
O15014	147	DOC_USP7_1	147	151	1000GP
O15014	371	CLV_PCSK_FUR_1	371	375	COSMIC
O15014	371	MOD_Cter_Amidation	371	374	COSMIC
O15014	372	CLV_PCSK_FUR_1	371	375	COSMIC
O15014	372	MOD_Cter_Amidation	371	374	COSMIC
O15014	401	MOD_CK1_1	398	404	COSMIC
O15014	402	MOD_CK1_1	398	404	COSMIC
O15014	412	CLV_NDR_NDR_1	410	412	COSMIC
O15014	412	CLV_PCSK_KEX2_1	410	412	COSMIC
O15014	412	MOD_PIKK_1	410	416	COSMIC
O15014	412	MOD_PKA_1	410	416	COSMIC
O15014	412	MOD_PKA_2	410	416	COSMIC
O15014	651	CLV_PCSK_SKI1_1	651	655	COSMIC
O15014	757	DOC_WW_Pin1_4	755	760	1000GP
O15018	105	CLV_NDR_NDR_1	105	107	COSMIC
O15018	105	CLV_PCSK_KEX2_1	105	107	COSMIC
O15018	105	CLV_PCSK_PC1ET2_1	105	107	COSMIC
O15018	105	CLV_PCSK_PC7_1	101	107	COSMIC
O15018	105	MOD_Cter_Amidation	102	105	COSMIC
O15018	1106	DOC_WW_Pin1_4	1103	1108	1000GP
O15018	1106	MOD_CK1_1	1103	1109	1000GP
O15018	1106	MOD_ProDKin_1	1103	1109	1000GP
O15018	1258	MOD_CK1_1	1253	1259	1000GP
O15018	1258	MOD_GSK3_1	1253	1260	1000GP
O15018	1425	CLV_C14_Caspase3-7	1425	1429	1000GP
O15018	1425	LIG_FHA_2	1423	1429	1000GP
O15018	1425	MOD_CK1_1	1422	1428	1000GP
O15018	1425	MOD_GSK3_1	1422	1429	1000GP
O15018	1466	MOD_NEK2_2	1466	1471	COSMIC
O15018	1471	MOD_NEK2_2	1466	1471	1000GP
O15018	1560	MOD_GSK3_1	1557	1564	COSMIC
O15018	1562	MOD_GSK3_1	1557	1564	COSMIC
O15018	1596	LIG_TRAF2_1	1594	1597	COSMIC
O15018	1596	LIG_TRAF6	1589	1597	COSMIC
O15018	1596	MOD_CK2_1	1591	1597	COSMIC
O15018	1663	DOC_USP7_1	1660	1664	COSMIC
O15018	1848	DOC_WW_Pin1_4	1847	1852	COSMIC
O15018	1848	LIG_SH3_3	1848	1854	COSMIC
O15018	1850	DOC_WW_Pin1_4	1847	1852	1000GP
O15018	1850	LIG_SH3_3	1848	1854	1000GP
O15018	1921	DOC_USP7_1	1920	1924	COSMIC
O15018	1921	MOD_CK1_1	1919	1925	COSMIC
O15018	1921	MOD_GSK3_1	1916	1923	COSMIC
O15018	210	TRG_NLS_MonoExtC_3	210	215	COSMIC
O15018	2138	DOC_USP7_1	2137	2141	1000GP
O15018	2158	LIG_BRCT_BRCA1_1	2158	2162	1000GP
O15018	2158	MOD_GSK3_1	2156	2163	1000GP
O15018	2158	MOD_NEK2_1	2158	2163	1000GP
O15018	215	CLV_PCSK_KEX2_1	214	216	1000GP
O15018	215	CLV_PCSK_PC1ET2_1	214	216	1000GP
O15018	215	MOD_Cter_Amidation	212	215	1000GP
O15018	215	TRG_NLS_MonoExtC_3	210	215	1000GP
O15018	215	TRG_NLS_MonoExtC_3	213	218	1000GP
O15018	215	TRG_NLS_MonoExtN_4	211	218	1000GP
O15018	215	TRG_NLS_MonoExtN_4	212	218	1000GP
O15018	2372	MOD_PKA_1	2371	2377	1000GP
O15018	2372	MOD_PKA_2	2371	2377	1000GP
O15018	2711	DOC_USP7_1	2711	2715	1000GP
O15018	2832	CLV_NDR_NDR_1	2832	2834	1000GP
O15018	546	MOD_PKA_1	540	546	COSMIC
O15018	6	MOD_PIKK_1	1	7	1000GP
O15018	915	LIG_SH3_3	910	916	COSMIC
O15018	947	DOC_WW_Pin1_4	945	950	COSMIC
O15018	947	MOD_ProDKin_1	945	951	COSMIC
O15020	1092	LIG_TRAF2_1	1089	1092	COSMIC
O15020	2129	LIG_SH3_3	2125	2131	COSMIC
O15020	2129	MOD_PIKK_1	2123	2129	COSMIC
O15020	2386	MOD_PKA_1	2381	2387	COSMIC
O15020	2386	MOD_PKA_2	2381	2387	COSMIC
O15034	484	LIG_SH3_3	484	490	COSMIC
O15034	648	MOD_Cter_Amidation	645	648	1000GP
O15034	648	MOD_Cter_Amidation	645	648	COSMIC
O15034	747	LIG_14-3-3_3	744	749	COSMIC
O15034	747	MOD_GSK3_1	744	751	COSMIC
O15034	749	LIG_14-3-3_3	744	749	COSMIC
O15034	749	MOD_GSK3_1	744	751	COSMIC
O15034	803	MOD_Cter_Amidation	801	804	COSMIC
O15037	18	MOD_GlcNHglycan	16	19	COSMIC
O15037	339	TRG_LysEnd_APsAcLL_1	339	344	COSMIC
O15037	584	LIG_FHA_2	584	590	COSMIC
O15040	411	LIG_14-3-3_3	407	412	COSMIC
O15040	411	MOD_GSK3_1	405	412	COSMIC
O15040	411	MOD_GSK3_1	408	415	COSMIC
O15040	411	MOD_PKB_1	407	415	COSMIC
O15040	493	DOC_WW_Pin1_4	493	498	1000GP
O15040	672	DOC_WW_Pin1_4	670	675	1000GP
O15040	672	MOD_CK2_1	670	676	1000GP
O15040	672	MOD_ProDKin_1	670	676	1000GP
O15040	674	DOC_WW_Pin1_4	670	675	1000GP
O15040	674	MOD_CK2_1	670	676	1000GP
O15040	674	MOD_ProDKin_1	670	676	1000GP
O15040	688	MOD_GlcNHglycan	688	692	1000GP
O15047	1013	CLV_C14_Caspase3-7	1009	1013	1000GP
O15047	1059	MOD_CK1_1	1053	1059	COSMIC
O15047	1059	MOD_CK1_1	1054	1060	COSMIC
O15047	1059	MOD_CK2_1	1053	1059	COSMIC
O15047	1059	MOD_GSK3_1	1053	1060	COSMIC
O15047	1132	LIG_SH3_3	1131	1137	COSMIC
O15047	1136	LIG_SH3_3	1131	1137	1000GP
O15047	1495	MOD_CK1_1	1493	1499	COSMIC
O15047	1495	MOD_GlcNHglycan	1492	1495	COSMIC
O15047	272	DOC_WW_Pin1_4	268	273	COSMIC
O15047	272	MOD_CK1_1	268	274	COSMIC
O15047	272	MOD_ProDKin_1	268	274	COSMIC
O15047	307	CLV_C14_Caspase3-7	304	308	COSMIC
O15047	307	LIG_SH2_SRC	305	308	COSMIC
O15047	416	LIG_SH3_3	414	420	1000GP
O15047	416	LIG_SH3_3	414	420	COSMIC
O15047	537	DOC_WW_Pin1_4	537	542	COSMIC
O15047	537	MOD_ProDKin_1	537	543	COSMIC
O15047	544	LIG_SH3_3	539	545	1000GP
O15047	654	LIG_SH3_3	648	654	COSMIC
O15047	775	LIG_WW_3	771	775	COSMIC
O15047	914	TRG_ER_diArg_1	911	914	COSMIC
O15049	332	TRG_ER_diArg_1	331	334	1000GP
O15049	98	MOD_CK1_1	98	104	COSMIC
O15049	98	MOD_CK2_1	98	104	COSMIC
O15049	98	MOD_NEK2_1	97	102	COSMIC
O15055	51	CLV_C14_Caspase3-7	49	53	1000GP
O15055	51	CLV_C14_Caspase3-7	49	53	COSMIC
O15055	51	MOD_PIKK_1	50	56	1000GP
O15055	51	MOD_PIKK_1	50	56	COSMIC
O15055	51	MOD_PKA_2	50	56	1000GP
O15055	51	MOD_PKA_2	50	56	COSMIC
O15055	649	MOD_GSK3_1	646	653	COSMIC
O15055	653	MOD_GSK3_1	646	653	COSMIC
O15055	946	LIG_SH3_3	944	950	COSMIC
O15055	950	LIG_SH3_3	944	950	COSMIC
O15055	984	DOC_WW_Pin1_4	984	989	COSMIC
O15055	984	MOD_CK1_1	983	989	COSMIC
O15055	984	MOD_PKA_2	983	989	COSMIC
O15055	984	MOD_ProDKin_1	984	990	COSMIC
O15056	1334	LIG_SH3_2	1330	1335	1000GP
O15060	209	MOD_SUMO	207	210	1000GP
O15062	189	CLV_NDR_NDR_1	188	190	COSMIC
O15062	189	CLV_PCSK_KEX2_1	188	190	COSMIC
O15062	189	CLV_PCSK_PC7_1	188	194	COSMIC
O15062	189	TRG_ER_diArg_1	188	190	COSMIC
O15062	189	TRG_NLS_MonoExtN_4	189	196	COSMIC
O15062	191	CLV_PCSK_PC7_1	188	194	COSMIC
O15062	191	MOD_LATS_1	191	197	COSMIC
O15062	191	TRG_NLS_MonoExtN_4	189	196	COSMIC
O15062	229	LIG_TRAF2_1	228	231	COSMIC
O15062	377	LIG_14-3-3_1	377	382	COSMIC
O15062	377	LIG_14-3-3_3	377	382	COSMIC
O15062	377	MOD_CK1_1	371	377	COSMIC
O15062	377	MOD_CK1_1	375	381	COSMIC
O15062	377	MOD_GSK3_1	371	378	COSMIC
O15062	377	MOD_GSK3_1	377	384	COSMIC
O15062	377	MOD_PLK	375	381	COSMIC
O15063	228	DOC_USP7_1	226	230	1000GP
O15063	654	MOD_GlcNHglycan	653	656	COSMIC
O15063	654	TRG_PEX_2	652	656	COSMIC
O15063	863	CLV_PCSK_KEX2_1	861	863	COSMIC
O15063	863	CLV_PCSK_PC1ET2_1	861	863	COSMIC
O15063	918	MOD_CK1_1	914	920	1000GP
O15063	918	MOD_GSK3_1	911	918	1000GP
O15063	953	DOC_WW_Pin1_4	953	958	1000GP
O15063	953	MOD_ProDKin_1	953	959	1000GP
O15066	743	DOC_CYCLIN_1	742	746	COSMIC
O15066	743	TRG_LysEnd_APsAcLL_1	740	745	COSMIC
O15072	70	MOD_GlcNHglycan	68	71	COSMIC
O15075	334	DOC_WW_Pin1_4	334	339	COSMIC
O15075	334	LIG_SH3_3	332	338	COSMIC
O15075	334	MOD_CK1_1	334	340	COSMIC
O15075	334	MOD_GSK3_1	333	340	COSMIC
O15075	334	MOD_ProDKin_1	334	340	COSMIC
O15075	342	CLV_NDR_NDR_1	341	343	COSMIC
O15075	342	MOD_CK1_1	337	343	COSMIC
O15078	2124	MOD_GlcNHglycan	2122	2125	1000GP
O15083	20	LIG_SH3_3	16	22	1000GP
O15083	20	LIG_SH3_3	16	22	COSMIC
O15083	787	CLV_PCSK_KEX2_1	787	789	COSMIC
O15083	787	TRG_ER_diArg_1	786	789	COSMIC
O15083	787	TRG_ER_diArg_1	787	789	COSMIC
O15083	938	DOC_USP7_1	935	939	COSMIC
O15083	939	DOC_USP7_1	935	939	COSMIC
O15083	945	DOC_WW_Pin1_4	943	948	1000GP
O15085	1233	DOC_WW_Pin1_4	1232	1237	1000GP
O15085	1233	MOD_GSK3_1	1232	1239	1000GP
O15085	1233	MOD_ProDKin_1	1232	1238	1000GP
O15085	211	MOD_PKA_2	210	216	1000GP
O15085	222	MOD_GlcNHglycan	220	223	1000GP
O15085	677	CLV_NDR_NDR_1	677	679	1000GP
O15085	677	CLV_PCSK_KEX2_1	677	679	1000GP
O15090	1222	DOC_WW_Pin1_4	1220	1225	COSMIC
O15090	1222	MOD_ProDKin_1	1220	1226	COSMIC
O15090	1232	MOD_PIKK_1	1232	1238	COSMIC
O15090	1235	MOD_PIKK_1	1232	1238	COSMIC
O15090	1236	MOD_PIKK_1	1232	1238	COSMIC
O15090	1237	MOD_PIKK_1	1232	1238	COSMIC
O15090	38	LIG_FHA_1	38	44	COSMIC
O15090	38	MOD_GSK3_1	37	44	COSMIC
O15090	38	MOD_PIKK_1	38	44	COSMIC
O15090	45	LIG_BRCT_BRCA1_1	43	47	COSMIC
O15090	45	MOD_CK1_1	41	47	COSMIC
O15090	671	CLV_NDR_NDR_1	671	673	COSMIC
O15090	671	CLV_PCSK_KEX2_1	671	673	COSMIC
O15090	671	MOD_PKA_1	671	677	COSMIC
O15090	671	MOD_PKA_2	671	677	COSMIC
O15090	672	CLV_NDR_NDR_1	671	673	COSMIC
O15090	672	CLV_PCSK_KEX2_1	671	673	COSMIC
O15090	672	MOD_PKA_1	671	677	COSMIC
O15090	672	MOD_PKA_2	671	677	COSMIC
O15090	689	DOC_WW_Pin1_4	685	690	COSMIC
O15090	689	MOD_CK1_1	684	690	COSMIC
O15090	689	MOD_GSK3_1	684	691	COSMIC
O15090	689	MOD_PKA_2	684	690	COSMIC
O15090	717	DOC_USP7_1	715	719	COSMIC
O15090	717	DOC_WW_Pin1_4	716	721	COSMIC
O15090	717	LIG_SH3_3	714	720	COSMIC
O15090	717	MOD_GSK3_1	715	722	COSMIC
O15090	717	MOD_GSK3_1	716	723	COSMIC
O15090	717	MOD_ProDKin_1	716	722	COSMIC
O15090	7	MOD_PLK	2	8	COSMIC
O15090	965	CLV_NDR_NDR_1	965	967	COSMIC
O15090	965	MOD_PKA_2	965	971	COSMIC
O15090	969	MOD_PKA_2	965	971	COSMIC
O15090	973	TRG_ENDOCYTIC_2	973	976	COSMIC
O15117	268	DOC_USP7_1	266	270	1000GP
O15117	47	DOC_WW_Pin1_4	43	48	1000GP
O15117	47	MOD_N-GLC_1	43	48	1000GP
O15119	304	MOD_PKA_2	303	309	COSMIC
O15119	310	CLV_NDR_NDR_1	310	312	COSMIC
O15119	310	CLV_PCSK_KEX2_1	310	312	COSMIC
O15119	337	MOD_CK1_1	336	342	COSMIC
O15119	337	MOD_CK2_1	336	342	COSMIC
O15119	373	DOC_USP7_2	370	376	COSMIC
O15119	396	LIG_FHA_2	396	402	1000GP
O15119	396	MOD_CK1_1	396	402	1000GP
O15119	396	MOD_CK2_1	395	401	1000GP
O15119	396	MOD_CK2_1	396	402	1000GP
O15119	396	MOD_GSK3_1	393	400	1000GP
O15119	440	DOC_WW_Pin1_4	435	440	1000GP
O15119	440	MOD_CK1_1	435	441	1000GP
O15119	440	MOD_CK1_1	438	444	1000GP
O15119	440	MOD_GSK3_1	438	445	1000GP
O15119	440	MOD_ProDKin_1	435	441	1000GP
O15126	103	CLV_NDR_NDR_1	103	105	1000GP
O15126	103	CLV_PCSK_KEX2_1	103	105	1000GP
O15126	104	CLV_NDR_NDR_1	103	105	1000GP
O15126	104	CLV_PCSK_KEX2_1	103	105	1000GP
O15155	1	TRG_ER_diArg_1	1	3	COSMIC
O15156	488	MOD_NEK2_1	484	489	COSMIC
O15156	530	DEG_SCF_FBW7_2	527	533	COSMIC
O15156	530	DOC_WW_Pin1_4	526	531	COSMIC
O15156	530	LIG_SH3_3	524	530	COSMIC
O15156	530	MOD_ProDKin_1	526	532	COSMIC
O15162	20	LIG_SH3_3	20	26	1000GP
O15162	23	LIG_SH2_STAT3	21	24	COSMIC
O15162	23	LIG_SH3_3	20	26	COSMIC
O15164	1035	TRG_NLS_MonoCore_2	1035	1040	COSMIC
O15164	447	MOD_GSK3_1	442	449	COSMIC
O15164	447	MOD_GSK3_1	446	453	COSMIC
O15164	447	MOD_PIKK_1	442	448	COSMIC
O15164	515	LIG_MYND_2	513	517	1000GP
O15164	515	LIG_WW_3	512	516	1000GP
O15164	528	LIG_SH3_3	527	533	COSMIC
O15164	533	LIG_MYND_1	529	533	COSMIC
O15164	533	LIG_SH3_3	527	533	COSMIC
O15164	533	LIG_SH3_3	529	535	COSMIC
O15164	693	MOD_CK1_1	693	699	COSMIC
O15164	693	MOD_PKA_2	693	699	COSMIC
O15165	255	TRG_ENDOCYTIC_2	255	258	COSMIC
O15165	288	MOD_PLK	288	294	COSMIC
O15169	20	LIG_SH3_3	18	24	COSMIC
O15169	20	LIG_SH3_3	20	26	COSMIC
O15169	21	DOC_ANK_TNKS_1	21	28	COSMIC
O15169	21	LIG_SH3_3	18	24	COSMIC
O15169	21	LIG_SH3_3	20	26	COSMIC
O15169	23	DOC_ANK_TNKS_1	21	28	COSMIC
O15169	23	LIG_SH3_3	18	24	COSMIC
O15169	23	LIG_SH3_3	20	26	COSMIC
O15169	24	DOC_ANK_TNKS_1	21	28	COSMIC
O15169	24	LIG_SH3_3	18	24	COSMIC
O15169	24	LIG_SH3_3	20	26	COSMIC
O15169	24	LIG_TRAF6	24	32	COSMIC
O15169	320	CLV_C14_Caspase3-7	317	321	COSMIC
O15169	320	DOC_USP7_1	318	322	COSMIC
O15169	321	CLV_C14_Caspase3-7	317	321	COSMIC
O15169	321	DOC_USP7_1	318	322	COSMIC
O15169	322	DOC_USP7_1	318	322	COSMIC
O15169	327	MOD_CK1_1	325	331	COSMIC
O15169	327	MOD_GSK3_1	325	332	COSMIC
O15169	61	TRG_ER_diArg_1	61	63	COSMIC
O15169	653	MOD_CK1_1	653	659	COSMIC
O15169	654	MOD_CK1_1	653	659	COSMIC
O15169	656	MOD_CK1_1	653	659	COSMIC
O15169	690	LIG_SH3_3	690	696	1000GP
O15169	693	LIG_SH3_3	690	696	COSMIC
O15169	693	MOD_PLK	691	697	COSMIC
O15169	696	LIG_SH3_3	690	696	COSMIC
O15169	696	MOD_PLK	691	697	COSMIC
O15169	697	MOD_PLK	691	697	COSMIC
O15169	73	DOC_USP7_1	72	76	COSMIC
O15169	75	DOC_USP7_1	72	76	COSMIC
O15169	76	DOC_USP7_1	72	76	COSMIC
O15178	284	MOD_CK1_1	284	290	COSMIC
O15178	285	DOC_WW_Pin1_4	285	290	COSMIC
O15178	285	MOD_CK1_1	284	290	COSMIC
O15178	285	MOD_GSK3_1	285	292	COSMIC
O15178	285	MOD_ProDKin_1	285	291	COSMIC
O15178	431	DOC_WW_Pin1_4	428	433	COSMIC
O15178	431	LIG_SH3_3	426	432	COSMIC
O15178	431	LIG_SH3_3	427	433	COSMIC
O15178	431	MOD_ProDKin_1	428	434	COSMIC
O15178	433	DOC_WW_Pin1_4	428	433	1000GP
O15178	433	LIG_SH3_3	427	433	1000GP
O15178	433	MOD_ProDKin_1	428	434	1000GP
O15197	366	MOD_GSK3_1	364	371	COSMIC
O15209	212	DOC_WW_Pin1_4	207	212	1000GP
O15209	212	MOD_CK2_1	207	213	1000GP
O15209	212	MOD_GSK3_1	207	214	1000GP
O15209	212	MOD_ProDKin_1	207	213	1000GP
O15209	362	LIG_14-3-3_1	362	367	1000GP
O15209	362	LIG_14-3-3_3	362	367	1000GP
O15209	362	LIG_FHA_2	361	367	1000GP
O15209	362	MOD_CK2_1	360	366	1000GP
O15209	362	MOD_GSK3_1	356	363	1000GP
O15209	367	LIG_14-3-3_1	362	367	1000GP
O15209	367	LIG_14-3-3_3	362	367	1000GP
O15209	367	LIG_FHA_2	361	367	1000GP
O15209	413	LIG_SH3_3	412	418	COSMIC
O15211	615	CLV_NDR_NDR_1	615	617	COSMIC
O15211	615	CLV_PCSK_KEX2_1	615	617	COSMIC
O15211	615	MOD_LATS_1	614	620	COSMIC
O15211	615	MOD_PKA_2	614	620	COSMIC
O15213	559	LIG_SH3_4	553	560	1000GP
O15213	573	TRG_NLS_MonoExtC_3	568	574	1000GP
O15213	573	TRG_NLS_MonoExtN_4	568	573	1000GP
O15226	54	DOC_MAPK_1	54	62	COSMIC
O15226	54	TRG_ER_diArg_1	54	57	COSMIC
O15230	1077	MOD_GSK3_1	1074	1081	1000GP
O15234	177	CLV_NDR_NDR_1	175	177	COSMIC
O15234	177	LIG_PTB_Apo_2	175	182	COSMIC
O15234	177	LIG_PTB_Phospho_1	175	181	COSMIC
O15234	22	CLV_C14_Caspase3-7	21	25	1000GP
O15234	22	MOD_GlcNHglycan	20	23	1000GP
O15234	256	TRG_ER_diArg_1	255	257	1000GP
O15234	256	TRG_ER_diArg_1	256	259	1000GP
O15234	409	CLV_NDR_NDR_1	408	410	COSMIC
O15234	409	CLV_PCSK_FUR_1	406	410	COSMIC
O15234	409	CLV_PCSK_KEX2_1	408	410	COSMIC
O15234	409	MOD_PKA_2	407	413	COSMIC
O15234	409	TRG_ER_diArg_1	406	409	COSMIC
O15234	409	TRG_ER_diArg_1	408	411	COSMIC
O15234	45	MOD_GlcNHglycan	44	47	COSMIC
O15234	587	LIG_MYND_1	583	587	COSMIC
O15234	682	CLV_NDR_NDR_1	682	684	COSMIC
O15234	682	CLV_PCSK_KEX2_1	682	684	COSMIC
O15234	682	LIG_SH3_2	678	683	COSMIC
O15234	682	LIG_WW_3	679	683	COSMIC
O15234	682	TRG_ER_diArg_1	681	683	COSMIC
O15234	689	LIG_SH3_3	689	695	COSMIC
O15234	90	MOD_CK2_1	87	93	COSMIC
O15234	90	MOD_GSK3_1	87	94	COSMIC
O15235	5	LIG_BIR_II_1	1	5	1000GP
O15235	5	MOD_GlcNHglycan	3	6	1000GP
O15235	5	MOD_NEK2_1	1	6	1000GP
O15265	172	MOD_CK1_1	171	177	1000GP
O15265	172	MOD_PKA_1	168	174	1000GP
O15265	172	MOD_PKA_2	168	174	1000GP
O15265	477	DOC_WW_Pin1_4	473	478	COSMIC
O15265	477	LIG_SH3_3	474	480	COSMIC
O15265	477	MOD_ProDKin_1	473	479	COSMIC
O15265	712	DOC_MAPK_1	705	715	COSMIC
O15265	712	DOC_WW_Pin1_4	708	713	COSMIC
O15265	712	LIG_14-3-3_1	707	712	COSMIC
O15265	712	MOD_N-GLC_1	708	713	COSMIC
O15265	712	MOD_PKA_1	707	713	COSMIC
O15265	837	CLV_NDR_NDR_1	836	838	COSMIC
O15265	837	CLV_PCSK_KEX2_1	836	838	COSMIC
O15265	837	CLV_PCSK_PC1ET2_1	836	838	COSMIC
O15265	837	TRG_NLS_MonoCore_2	834	839	COSMIC
O15265	837	TRG_NLS_MonoExtN_4	835	840	COSMIC
O15273	159	LIG_14-3-3_3	158	163	COSMIC
O15273	159	MOD_PIKK_1	158	164	COSMIC
O15273	6	MOD_CK1_1	4	10	1000GP
O15297	569	MOD_GSK3_1	562	569	1000GP
O15304	85	TRG_LysEnd_APsAcLL_1	83	88	COSMIC
O15318	158	LIG_TRAF2_1	157	160	COSMIC
O15318	158	MOD_CK2_1	154	160	COSMIC
O15320	521	DOC_WW_Pin1_4	519	524	1000GP
O15320	521	MOD_ProDKin_1	519	525	1000GP
O15320	523	DOC_WW_Pin1_4	519	524	COSMIC
O15320	523	MOD_ProDKin_1	519	525	COSMIC
O15320	589	MOD_GSK3_1	589	596	COSMIC
O15320	597	DOC_WW_Pin1_4	593	598	COSMIC
O15320	597	MOD_ProDKin_1	593	599	COSMIC
O15320	631	MOD_GlcNHglycan	630	633	COSMIC
O15320	724	LIG_SH3_3	718	724	COSMIC
O15350	94	DOC_WW_Pin1_4	94	99	1000GP
O15353	489	DOC_WW_Pin1_4	488	493	COSMIC
O15353	489	MOD_ProDKin_1	488	494	COSMIC
O15353	498	DOC_WW_Pin1_4	494	499	1000GP
O15353	498	MOD_ProDKin_1	494	500	1000GP
O15353	69	DOC_WW_Pin1_4	64	69	1000GP
O15353	69	DOC_WW_Pin1_4	64	69	COSMIC
O15354	118	LIG_SH3_2	116	121	COSMIC
O15360	1435	MOD_PLK	1430	1436	1000GP
O15370	112	CLV_NDR_NDR_1	111	113	COSMIC
O15370	112	TRG_ER_diArg_1	109	112	COSMIC
O15370	112	TRG_NLS_MonoExtC_3	111	116	COSMIC
O15370	112	TRG_NLS_MonoExtN_4	110	117	COSMIC
O15372	295	LIG_WW_2	294	297	1000GP
O15379	411	LIG_TRAF6	408	416	1000GP
O15379	411	LIG_TRAF6	408	416	COSMIC
O15389	487	MOD_GlcNHglycan	487	490	1000GP
O15389	521	LIG_BRCT_BRCA1_1	521	525	1000GP
O15389	521	LIG_TYR_ITIM	518	523	1000GP
O15389	521	MOD_GSK3_1	519	526	1000GP
O15389	521	TRG_ENDOCYTIC_2	520	523	1000GP
O15389	526	MOD_GSK3_1	519	526	COSMIC
O15393	3	DOC_USP7_1	2	6	COSMIC
O15394	808	MOD_SUMO	805	808	COSMIC
O15399	1101	LIG_SH3_3	1098	1104	COSMIC
O15405	173	MOD_GSK3_1	173	180	COSMIC
O15405	65	LIG_SH3_3	65	71	COSMIC
O15409	451	DOC_WW_Pin1_4	446	451	1000GP
O15409	451	LIG_FHA_1	449	455	1000GP
O15409	451	LIG_PTAP_UEV_1	449	454	1000GP
O15409	451	LIG_SH3_3	447	453	1000GP
O15409	451	MOD_GSK3_1	448	455	1000GP
O15409	451	MOD_ProDKin_1	446	452	1000GP
O15409	452	LIG_FHA_1	449	455	1000GP
O15409	452	LIG_PTAP_UEV_1	449	454	1000GP
O15409	452	LIG_SH3_3	447	453	1000GP
O15409	452	MOD_GSK3_1	448	455	1000GP
O15409	452	MOD_ProDKin_1	446	452	1000GP
O15417	1176	LIG_MYND_3	1172	1176	1000GP
O15417	1214	LIG_TRAF6	1214	1222	1000GP
O15417	2358	DOC_WW_Pin1_4	2357	2362	1000GP
O15417	2358	MOD_ProDKin_1	2357	2363	1000GP
O15417	998	DOC_WW_Pin1_4	996	1001	1000GP
O15446	12	MOD_PKA_2	10	16	1000GP
O15446	13	MOD_PKA_2	10	16	COSMIC
O15446	15	MOD_PKA_2	10	16	1000GP
O15446	174	MOD_GlcNHglycan	171	174	1000GP
O15446	282	DOC_WW_Pin1_4	282	287	1000GP
O15446	282	MOD_CDK_1	282	288	1000GP
O15446	282	MOD_ProDKin_1	282	288	1000GP
O15446	387	LIG_FHA_2	385	391	COSMIC
O15446	387	MOD_CK2_1	384	390	COSMIC
O15446	387	MOD_PKA_1	384	390	COSMIC
O15446	387	TRG_NLS_MonoExtC_3	383	388	COSMIC
O15446	387	TRG_NLS_MonoExtC_3	384	389	COSMIC
O15446	387	TRG_NLS_MonoExtN_4	383	389	COSMIC
O15446	387	TRG_NLS_MonoExtN_4	384	389	COSMIC
O15479	13	CLV_PCSK_FUR_1	12	16	COSMIC
O15479	13	CLV_PCSK_PC7_1	10	16	COSMIC
O15479	15	CLV_NDR_NDR_1	15	17	COSMIC
O15479	15	CLV_PCSK_FUR_1	12	16	COSMIC
O15479	15	CLV_PCSK_KEX2_1	14	16	COSMIC
O15479	15	CLV_PCSK_KEX2_1	15	17	COSMIC
O15479	15	CLV_PCSK_PC1ET2_1	14	16	COSMIC
O15479	15	CLV_PCSK_PC7_1	10	16	COSMIC
O15479	16	CLV_NDR_NDR_1	15	17	COSMIC
O15479	16	CLV_PCSK_FUR_1	12	16	COSMIC
O15479	16	CLV_PCSK_KEX2_1	14	16	COSMIC
O15479	16	CLV_PCSK_KEX2_1	15	17	COSMIC
O15479	16	CLV_PCSK_PC1ET2_1	14	16	COSMIC
O15479	16	CLV_PCSK_PC7_1	10	16	COSMIC
O15480	15	CLV_PCSK_KEX2_1	14	16	COSMIC
O15480	15	CLV_PCSK_PC1ET2_1	14	16	COSMIC
O15481	12	CLV_PCSK_FUR_1	12	16	COSMIC
O15481	12	CLV_PCSK_PC7_1	10	16	COSMIC
O15481	12	TRG_ER_diArg_1	9	12	COSMIC
O15481	13	CLV_PCSK_FUR_1	12	16	COSMIC
O15481	13	CLV_PCSK_PC7_1	10	16	COSMIC
O15481	15	CLV_PCSK_FUR_1	12	16	COSMIC
O15481	15	CLV_PCSK_PC7_1	10	16	COSMIC
O15499	133	LIG_14-3-3_2	127	133	COSMIC
O15504	62	MOD_CK1_1	61	67	1000GP
O15504	62	MOD_GSK3_1	59	66	1000GP
O15504	64	MOD_CK1_1	61	67	COSMIC
O15504	64	MOD_GSK3_1	59	66	COSMIC
O15504	66	MOD_CK1_1	61	67	COSMIC
O15504	66	MOD_GSK3_1	59	66	COSMIC
O15516	431	MOD_CK1_1	431	437	COSMIC
O15516	431	MOD_GSK3_1	430	437	COSMIC
O15516	480	MOD_CK1_1	478	484	COSMIC
O15516	480	MOD_CK1_1	479	485	COSMIC
O15516	480	MOD_GSK3_1	475	482	COSMIC
O15516	480	MOD_PIKK_1	479	485	COSMIC
O15516	480	MOD_PKA_1	476	482	COSMIC
O15516	480	MOD_PKA_2	475	481	COSMIC
O15516	480	MOD_PKA_2	476	482	COSMIC
O15516	487	MOD_CK1_1	481	487	COSMIC
O15516	673	LIG_SH3_3	673	679	1000GP
O15516	673	LIG_SH3_3	673	679	COSMIC
O15520	188	CLV_NDR_NDR_1	187	189	1000GP
O15520	188	CLV_PCSK_KEX2_1	187	189	1000GP
O15520	188	TRG_ER_diArg_1	186	188	1000GP
O15522	12	CLV_PCSK_SKI1_1	12	16	COSMIC
O15522	12	DOC_CYCLIN_1	12	15	COSMIC
O15522	12	LIG_EH1_1	8	16	COSMIC
O15522	62	MOD_GSK3_1	55	62	1000GP
O15534	1007	DOC_USP7_1	1004	1008	1000GP
O15534	1051	MOD_GSK3_1	1050	1057	1000GP
O15534	1075	MOD_GlcNHglycan	1072	1075	COSMIC
O15534	1089	MOD_CK1_1	1088	1094	COSMIC
O15534	1089	MOD_CK1_1	1089	1095	COSMIC
O15534	1089	MOD_GSK3_1	1085	1092	COSMIC
O15534	1089	MOD_GSK3_1	1088	1095	COSMIC
O15534	1089	MOD_PIKK_1	1086	1092	COSMIC
O15534	1089	MOD_PKA_2	1086	1092	COSMIC
O15534	1093	MOD_CK1_1	1088	1094	COSMIC
O15534	1093	MOD_CK1_1	1089	1095	COSMIC
O15534	1093	MOD_CK1_1	1091	1097	COSMIC
O15534	1093	MOD_GSK3_1	1088	1095	COSMIC
O15534	120	DOC_USP7_1	119	123	COSMIC
O15534	120	MOD_GSK3_1	118	125	COSMIC
O15534	120	MOD_GSK3_1	119	126	COSMIC
O15534	493	TRG_LysEnd_APsAcLL_1	492	497	COSMIC
O15534	493	TRG_NES_CRM1_1	488	499	COSMIC
O15534	51	MOD_CK1_1	49	55	1000GP
O15534	51	MOD_CK2_1	50	56	1000GP
O15534	51	MOD_GSK3_1	50	57	1000GP
O15534	51	MOD_N-GLC_1	49	54	1000GP
O15534	52	MOD_CK1_1	49	55	COSMIC
O15534	52	MOD_CK2_1	50	56	COSMIC
O15534	52	MOD_GlcNHglycan	52	55	COSMIC
O15534	52	MOD_GSK3_1	50	57	COSMIC
O15534	52	MOD_N-GLC_1	49	54	COSMIC
O15534	78	MOD_CK1_1	72	78	COSMIC
O15550	1039	MOD_CK2_1	1039	1045	COSMIC
O15550	1039	MOD_GSK3_1	1039	1046	COSMIC
O15550	552	LIG_14-3-3_3	549	554	COSMIC
O15550	552	MOD_GSK3_1	545	552	COSMIC
O15553	162	CLV_PCSK_KEX2_1	160	162	COSMIC
O15553	162	CLV_PCSK_PC1ET2_1	160	162	COSMIC
O15553	202	CLV_PCSK_FUR_1	202	206	1000GP
O15553	202	TRG_ER_diArg_1	202	205	1000GP
O15553	204	CLV_NDR_NDR_1	204	206	COSMIC
O15553	204	CLV_PCSK_FUR_1	202	206	COSMIC
O15553	204	CLV_PCSK_KEX2_1	204	206	COSMIC
O15553	204	TRG_ER_diArg_1	202	205	COSMIC
O15553	204	TRG_ER_diArg_1	203	205	COSMIC
O15553	301	DOC_USP7_1	298	302	COSMIC
O43143	2	LIG_BIR_II_1	1	5	COSMIC
O43149	1474	MOD_GSK3_1	1470	1477	COSMIC
O43149	1474	MOD_NEK2_1	1470	1475	COSMIC
O43149	2029	LIG_CtBP_PxDLS_1	2028	2033	1000GP
O43149	2032	LIG_CtBP_PxDLS_1	2028	2033	COSMIC
O43150	774	LIG_SH3_3	770	776	COSMIC
O43150	790	LIG_SH3_2	785	790	COSMIC
O43150	830	LIG_MYND_1	829	833	COSMIC
O43150	830	LIG_SH3_2	830	835	COSMIC
O43150	830	LIG_SH3_3	827	833	COSMIC
O43150	830	LIG_WW_2	829	832	COSMIC
O43150	875	LIG_SH3_1	875	881	1000GP
O43150	875	LIG_SH3_3	875	881	1000GP
O43150	876	LIG_SH3_1	875	881	1000GP
O43150	876	LIG_SH3_3	875	881	1000GP
O43151	294	DOC_WW_Pin1_4	290	295	1000GP
O43151	507	LIG_SH3_3	506	512	1000GP
O43151	510	LIG_SH3_3	506	512	1000GP
O43157	376	DOC_USP7_1	376	380	1000GP
O43157	435	LIG_SH2_STAT5	432	435	1000GP
O43157	863	LIG_FHA_1	863	869	1000GP
O43157	863	MOD_GSK3_1	863	870	1000GP
O43164	168	LIG_14-3-3_3	164	169	1000GP
O43164	311	LIG_SH3_3	310	316	COSMIC
O43164	430	MOD_CK1_1	429	435	COSMIC
O43164	430	MOD_CK2_1	429	435	COSMIC
O43164	434	MOD_CK1_1	429	435	COSMIC
O43164	434	MOD_CK2_1	429	435	COSMIC
O43164	434	MOD_PLK	434	440	COSMIC
O43164	438	MOD_GlcNHglycan	435	439	COSMIC
O43164	438	MOD_GlcNHglycan	436	439	COSMIC
O43164	438	MOD_PLK	434	440	COSMIC
O43166	1120	MOD_CK1_1	1114	1120	COSMIC
O43166	1201	DOC_WW_Pin1_4	1198	1203	COSMIC
O43166	1201	MOD_CK1_1	1197	1203	COSMIC
O43166	1201	MOD_CK1_1	1200	1206	COSMIC
O43166	1201	MOD_GSK3_1	1194	1201	COSMIC
O43166	1201	MOD_GSK3_1	1200	1207	COSMIC
O43166	1201	MOD_ProDKin_1	1198	1204	COSMIC
O43166	1496	LIG_BRCT_BRCA1_1	1495	1499	COSMIC
O43166	1501	MOD_NEK2_1	1499	1504	COSMIC
O43166	1504	CLV_NDR_NDR_1	1502	1504	COSMIC
O43166	1504	MOD_NEK2_1	1499	1504	COSMIC
O43166	1545	DOC_CYCLIN_1	1542	1545	COSMIC
O43166	1545	TRG_LysEnd_APsAcLL_1	1540	1545	COSMIC
O43166	1577	CLV_PCSK_SKI1_1	1577	1581	1000GP
O43166	1582	LIG_14-3-3_3	1582	1587	COSMIC
O43166	1582	LIG_FHA_2	1581	1587	COSMIC
O43166	1582	MOD_NEK2_1	1580	1585	COSMIC
O43166	1665	LIG_MYND_1	1665	1669	COSMIC
O43166	285	CLV_NDR_NDR_1	284	286	COSMIC
O43166	285	CLV_PCSK_KEX2_1	283	285	COSMIC
O43166	285	CLV_PCSK_KEX2_1	284	286	COSMIC
O43166	285	CLV_PCSK_PC1ET2_1	283	285	COSMIC
O43166	285	LIG_14-3-3_3	285	290	COSMIC
O43166	285	MOD_CK2_1	283	289	COSMIC
O43166	285	MOD_GSK3_1	283	290	COSMIC
O43166	285	MOD_PKA_1	283	289	COSMIC
O43166	285	MOD_PKA_2	283	289	COSMIC
O43166	285	TRG_NLS_Bipartite_1	283	301	COSMIC
O43166	285	TRG_NLS_Bipartite_1	284	301	COSMIC
O43166	285	TRG_NLS_MonoExtC_3	282	287	COSMIC
O43166	285	TRG_NLS_MonoExtN_4	280	287	COSMIC
O43166	287	LIG_14-3-3_3	285	290	COSMIC
O43166	287	LIG_14-3-3_3	287	292	COSMIC
O43166	287	MOD_CK2_1	283	289	COSMIC
O43166	287	MOD_GSK3_1	283	290	COSMIC
O43166	287	MOD_GSK3_1	287	294	COSMIC
O43166	287	MOD_PKA_1	283	289	COSMIC
O43166	287	MOD_PKA_2	283	289	COSMIC
O43166	287	TRG_NLS_Bipartite_1	283	301	COSMIC
O43166	287	TRG_NLS_Bipartite_1	284	301	COSMIC
O43166	287	TRG_NLS_MonoExtC_3	282	287	COSMIC
O43166	287	TRG_NLS_MonoExtN_4	280	287	COSMIC
O43166	300	TRG_NLS_Bipartite_1	283	301	COSMIC
O43166	300	TRG_NLS_Bipartite_1	284	301	COSMIC
O43166	37	CLV_NDR_NDR_1	37	39	COSMIC
O43166	37	CLV_PCSK_KEX2_1	37	39	COSMIC
O43166	37	TRG_ER_diArg_1	36	38	COSMIC
O43166	37	TRG_ER_diArg_1	37	39	COSMIC
O43166	44	MOD_N-GLC_1	42	47	COSMIC
O43166	78	TRG_ER_diArg_1	76	79	COSMIC
O43166	78	TRG_ER_diArg_1	77	80	COSMIC
O43166	8	LIG_14-3-3_3	6	11	COSMIC
O43166	8	MOD_CK2_1	4	10	COSMIC
O43166	8	MOD_NEK2_1	4	9	COSMIC
O43166	8	MOD_PIKK_1	4	10	COSMIC
O43167	162	CLV_PCSK_KEX2_1	161	163	COSMIC
O43167	162	CLV_PCSK_PC1ET2_1	161	163	COSMIC
O43167	162	TRG_ER_diArg_1	162	165	COSMIC
O43167	162	TRG_NLS_MonoCore_2	158	163	COSMIC
O43167	162	TRG_NLS_MonoExtC_3	159	164	COSMIC
O43167	162	TRG_NLS_MonoExtC_3	160	165	COSMIC
O43167	162	TRG_NLS_MonoExtN_4	157	164	COSMIC
O43167	162	TRG_NLS_MonoExtN_4	158	165	COSMIC
O43167	162	TRG_NLS_MonoExtN_4	159	165	COSMIC
O43167	162	TRG_NLS_MonoExtN_4	160	165	COSMIC
O43167	637	LIG_14-3-3_3	636	641	COSMIC
O43167	637	LIG_SUMO_SBM_1	635	639	COSMIC
O43167	637	LIG_SUMO_SBM_1	637	641	COSMIC
O43167	640	LIG_14-3-3_3	636	641	COSMIC
O43167	640	LIG_SUMO_SBM_1	637	641	COSMIC
O43184	175	MOD_PKA_2	175	181	COSMIC
O43184	176	MOD_PKA_2	175	181	1000GP
O43184	176	MOD_PKA_2	175	181	COSMIC
O43184	184	MOD_CK1_1	178	184	COSMIC
O43184	835	DOC_CYCLIN_1	834	837	1000GP
O43184	852	LIG_SH3_2	851	856	COSMIC
O43184	852	LIG_SH3_3	851	857	COSMIC
O43184	853	LIG_SH3_2	851	856	COSMIC
O43184	853	LIG_SH3_3	851	857	COSMIC
O43184	888	LIG_SH3_1	885	891	1000GP
O43184	888	LIG_SH3_3	885	891	1000GP
O43184	893	LIG_SH3_1	890	896	COSMIC
O43184	893	LIG_SH3_3	890	896	COSMIC
O43186	40	CLV_NDR_NDR_1	40	42	COSMIC
O43186	40	CLV_PCSK_KEX2_1	40	42	COSMIC
O43186	40	TRG_NLS_MonoExtC_3	36	41	COSMIC
O43186	40	TRG_NLS_MonoExtN_4	36	41	COSMIC
O43186	41	CLV_NDR_NDR_1	40	42	OMIM
O43186	41	CLV_PCSK_KEX2_1	40	42	OMIM
O43186	41	TRG_NLS_MonoExtC_3	36	41	OMIM
O43186	41	TRG_NLS_MonoExtN_4	36	41	OMIM
O43186	42	CLV_NDR_NDR_1	40	42	COSMIC
O43186	42	CLV_PCSK_KEX2_1	40	42	COSMIC
O43186	42	MOD_GSK3_1	42	49	COSMIC
O43186	42	MOD_PKA_2	42	48	COSMIC
O43186	90	CLV_PCSK_SKI1_1	90	94	OMIM
O43186	91	CLV_PCSK_SKI1_1	90	94	COSMIC
O43187	531	CLV_C14_Caspase3-7	530	534	COSMIC
O43187	531	LIG_FHA_1	527	533	COSMIC
O43187	531	LIG_TRAF6	524	532	COSMIC
O43189	368	CLV_PCSK_KEX2_1	367	369	COSMIC
O43189	368	CLV_PCSK_PC1ET2_1	367	369	COSMIC
O43236	461	CLV_NDR_NDR_1	461	463	1000GP
O43236	461	CLV_NDR_NDR_1	461	463	COSMIC
O43236	461	CLV_PCSK_KEX2_1	461	463	1000GP
O43236	461	CLV_PCSK_KEX2_1	461	463	COSMIC
O43236	461	TRG_ER_diArg_1	460	462	1000GP
O43236	461	TRG_ER_diArg_1	460	462	COSMIC
O43236	461	TRG_ER_diArg_1	461	463	1000GP
O43236	461	TRG_ER_diArg_1	461	463	COSMIC
O43281	100	LIG_SH3_3	100	106	1000GP
O43281	100	LIG_SH3_3	99	105	1000GP
O43281	104	LIG_SH2_PTP2	101	104	COSMIC
O43281	104	LIG_SH2_STAT5	101	104	COSMIC
O43281	104	LIG_SH3_3	100	106	COSMIC
O43281	104	LIG_SH3_3	103	109	COSMIC
O43281	104	LIG_SH3_3	99	105	COSMIC
O43283	596	MOD_CK1_1	595	601	1000GP
O43283	596	MOD_LATS_1	590	596	1000GP
O43283	596	MOD_PKA_2	595	601	1000GP
O43290	336	MOD_CK1_1	332	338	1000GP
O43291	111	MOD_GlcNHglycan	111	114	1000GP
O43294	136	CLV_PCSK_KEX2_1	134	136	1000GP
O43294	136	CLV_PCSK_PC1ET2_1	134	136	1000GP
O43298	324	LIG_TRAF2_1	321	324	COSMIC
O43298	324	MOD_CK2_1	318	324	COSMIC
O43298	324	MOD_GlcNHglycan	323	328	COSMIC
O43310	181	LIG_FHA_1	181	187	COSMIC
O43310	188	CLV_PCSK_FUR_1	188	192	COSMIC
O43310	188	CLV_PCSK_KEX2_1	188	190	COSMIC
O43310	188	CLV_PCSK_SKI1_1	184	188	COSMIC
O43310	188	TRG_ER_diArg_1	187	190	COSMIC
O43310	188	TRG_ER_diArg_1	188	191	COSMIC
O43310	194	CLV_PCSK_PC7_1	191	197	COSMIC
O43312	573	LIG_FHA_1	568	574	COSMIC
O43312	590	CLV_NDR_NDR_1	590	592	COSMIC
O43312	590	CLV_PCSK_KEX2_1	590	592	COSMIC
O43312	590	TRG_ER_diArg_1	589	591	COSMIC
O43312	600	CLV_NDR_NDR_1	600	602	COSMIC
O43312	600	CLV_PCSK_KEX2_1	600	602	COSMIC
O43312	600	TRG_ER_diArg_1	599	601	COSMIC
O43312	602	CLV_NDR_NDR_1	600	602	COSMIC
O43312	602	CLV_PCSK_KEX2_1	600	602	COSMIC
O43313	215	MOD_CK2_1	209	215	1000GP
O43313	490	LIG_Dynein_DLC8_1	489	495	COSMIC
O43313	490	MOD_CK1_1	490	496	COSMIC
O43313	490	MOD_PIKK_1	490	496	COSMIC
O43313	490	MOD_PKA_2	490	496	COSMIC
O43313	741	MOD_CK1_1	735	741	1000GP
O43313	741	MOD_CK2_1	737	743	1000GP
O43313	741	MOD_GSK3_1	735	742	1000GP
O43313	741	MOD_PIKK_1	737	743	1000GP
O43316	172	MOD_N-GLC_1	172	177	OMIM
O43318	373	MOD_CK1_1	371	377	COSMIC
O43318	373	MOD_CK2_1	371	377	COSMIC
O43318	373	MOD_PK_1	372	378	COSMIC
O43318	373	MOD_PKA_2	371	377	COSMIC
O43318	393	MOD_GSK3_1	386	393	COSMIC
O43325	117	LIG_SH2_STAT5	114	117	COSMIC
O43347	308	MOD_NEK2_1	307	312	COSMIC
O43347	308	MOD_NEK2_1	308	313	COSMIC
O43353	358	MOD_CK1_1	357	363	COSMIC
O43365	131	MOD_GSK3_1	129	136	COSMIC
O43365	131	MOD_N-GLC_1	129	134	COSMIC
O43365	135	MOD_GSK3_1	129	136	1000GP
O43365	280	MOD_CK1_1	279	285	COSMIC
O43365	280	MOD_GSK3_1	279	286	COSMIC
O43365	280	MOD_NEK2_2	276	281	COSMIC
O43365	419	LIG_FHA_2	418	424	COSMIC
O43365	423	LIG_FHA_2	418	424	COSMIC
O43365	423	LIG_SH2_STAT5	421	424	COSMIC
O43365	423	TRG_ENDOCYTIC_2	421	424	COSMIC
O43365	440	LIG_PDZ_Class_1	438	443	COSMIC
O43365	440	TRG_PTS1	440	443	COSMIC
O43365	50	DOC_USP7_1	48	52	COSMIC
O43365	50	LIG_14-3-3_2	47	53	COSMIC
O43379	1054	DEG_SCF_FBW7_2	1050	1057	COSMIC
O43379	1054	DEG_SCF_FBW7_2	1051	1057	COSMIC
O43379	1054	LIG_SH3_3	1048	1054	COSMIC
O43379	1054	LIG_TRAF2_1	1054	1057	COSMIC
O43379	1336	MOD_GlcNHglycan	1336	1339	1000GP
O43379	1336	MOD_NEK2_1	1334	1339	1000GP
O43379	1370	LIG_FHA_1	1369	1375	1000GP
O43379	511	LIG_14-3-3_3	506	511	OMIM
O43379	511	MOD_GlcNHglycan	508	511	OMIM
O43379	511	MOD_GSK3_1	506	513	OMIM
O43379	512	MOD_GSK3_1	506	513	1000GP
O43379	794	DOC_WW_Pin1_4	790	795	1000GP
O43379	794	LIG_TRAF6	792	800	1000GP
O43379	794	MOD_CK2_1	790	796	1000GP
O43379	794	MOD_ProDKin_1	790	796	1000GP
O43379	795	DOC_WW_Pin1_4	790	795	COSMIC
O43379	795	LIG_TRAF6	792	800	COSMIC
O43379	795	MOD_CK2_1	790	796	COSMIC
O43379	795	MOD_ProDKin_1	790	796	COSMIC
O43379	913	MOD_CK2_1	913	919	1000GP
O43379	913	MOD_GSK3_1	909	916	1000GP
O43379	913	MOD_ProDKin_1	913	919	1000GP
O43379	914	MOD_CK2_1	913	919	COSMIC
O43379	914	MOD_GSK3_1	909	916	COSMIC
O43379	914	MOD_ProDKin_1	913	919	COSMIC
O43379	915	MOD_CK2_1	913	919	COSMIC
O43379	915	MOD_GSK3_1	909	916	COSMIC
O43379	915	MOD_ProDKin_1	913	919	COSMIC
O43379	981	MOD_PKA_2	976	982	1000GP
O43390	594	MOD_PIKK_1	593	599	COSMIC
O43395	257	LIG_FHA_1	252	258	COSMIC
O43395	257	LIG_SUMO_SBM_1	256	260	COSMIC
O43395	257	MOD_ProDKin_1	251	257	COSMIC
O43395	443	TRG_NLS_MonoExtN_4	443	450	COSMIC
O43422	102	CLV_PCSK_KEX2_1	101	103	COSMIC
O43422	102	CLV_PCSK_PC1ET2_1	101	103	COSMIC
O43422	102	CLV_PCSK_SKI1_1	101	105	COSMIC
O43422	102	TRG_ER_diArg_1	100	103	COSMIC
[truncated: 31,954 more rows]
