# Supplementary material for: Proteome-wide analysis of human disease mutations in short linear motifs: neglected players in cancer?
Source: Mol Biosyst. 2014 Jul 24;10(10):2626–42. doi: 10.1039/c4mb00290c (PMC4306509; doi:10.1039/c4mb00290c)
Supplement: Supplementary file 3 [file MB-010-C4mb00290c-s003.zip › Supplementary_file_16.xlsx]

## Sheet: KEGG-prostate cancer pathway - 
KEGG - Prostate Cancer Pathway - Proteins with Motif-Breaking Mutations
ID	Gene	Gene Name	SLiM class	SLiM instance	Status (known vs unknown, in ELM vs not in ELM)	Motif-breaking Mutations (COSMIC)	IUPred score	RLC score	Literature Evidence for the Motif (Pubmed ID)
P24864	CCNE1	G1/S-specific cyclin-E1	DEG_SCF_FBW7	393-LLTPPQS-399	in ELM	S399I	0.787143	1.23157	17434132
P25963	NFKBIA	NF-kappa-B inhibitor alpha	DEG_SCF_TRCP1_1	31-DSGLDS-36	in ELM	D31N	0.596667	1.47967	10497169
P35222	CTNNB1	Catenin beta-1	DEG_SCF_TRCP1_1	32-DSGIHS-37	in ELM	D32[AEGHNVY]; S33[ACFLNPTY]; G34[ERV]; S37[ACFPY]	0.55	1.311	12820959
P04049	RAF1	RAF proto-oncogene serine/threonine-protein kinase	LIG_14-3-3_1	256-RSTSTP-261	in ELM	S259[AFP]; P261R	0.683333	1.392	20679480
P24864	CCNE1	G1/S-specific cyclin-E1	MOD_GSK3_1	392-GLLTPPQS-399	in ELM	S399I	0.785	1.1785	14536078
P60484	PTEN	Phosphatidylinositol 3,4,5-trisphosphate 3-phosphatase and dual-specificity protein phosphatase PTEN	MOD_CK1_1	380-SDTTDSD-386	in ELM	T382[AS]; T383A	0.824286	0.660714	12788938
P06400	RB1	Retinoblastoma-associated protein	TRG_NLS_MonoExtC_3	872-LKKLRFD-878	in ELM	K873E; R876C	0.615714	0.538857	12695505
P38936	CDKN1A	Cyclin-dependent kinase inhibitor 1	TRG_NLS_MonoExtN_4	140-RKRRQT-145	in ELM	R140Q; R143W	0.776667	0.660667	12417334
Q12778	FOXO1	Forkhead box protein O1	LIG_14-3-3_1	21-RSCTWP-26	not in ELM, known	R21C; T24[IA]	0.585	1.05567	11237865
P10398	ARAF	Serine/threonine-protein kinase A-Raf	LIG_14-3-3_1	211-RSTSTP-216	not in ELM, known	S214[CF]	0.573333	1.50817	15778465; (by similarity to Raf1)
P15056	BRAF	Serine/threonine-protein kinase B-raf	LIG_14-3-3_1	362-RSSSAP-367	not in ELM, known	S365L; P367R	0.686667	1.26283	10854065; (by similarity to Raf1)
Q92934	BAD	Bcl2 antagonist of cell death	LIG_14-3-3_1	96-RSRSAP-101	not in ELM, known	P101S	0.59	0.87	9369453 (by similarity to Rat)
Q9HCS4	TCF7L1	Transcription factor 7-like 1	LIG_CtBP_PxDLS_1	502-PLSLT-506	not in ELM, known	S504P	0.684	1.0276	11445543
Q07889	SOS1	Son of sevenless homolog 1	LIG_SH3_2	1180-PAIPPR-1185	not in ELM, known	P1183R; P1184H	0.768333	1.31567	19323566
Q07890	SOS2	Son of sevenless homolog 2	LIG_SH3_2	1268-PRVPRR-1273	not in ELM, known	R1273L	0.641667	0.540333	9383403
Q07890	SOS2	Son of sevenless homolog 2	LIG_SH3_3	1174-AIPPRQP-1180	not in ELM, known	P1177L	0.902857	0.574143	9383403
P08238	HSP90AB1	Heat shock protein HSP 90-beta	LIG_TPR	721-EEVD-724	not in ELM, known	D724N	0.9825	1.21275	18412542
Q04206	TF65 (RELA)	Transcription factor p65	MOD_PKA_1; MOD_CK2_1	273-RRPSDRE-279	not in ELM, known	S276F	0.535714	0.540857	12628924
Q12778	FOXO1	Forkhead box protein O1	MOD_PKB_1	314-RPRTSSNAS-322	not in ELM, known	R314C; R316Q	0.511111	0.759667	20061393
P06400	RB1	Retinoblastoma-associated protein	LIG_SH2_STAT5	606-YLSP-609	not in ELM, not known	Y606C; L607P	0.6125	1.2315
O00459	PIK3R2	Phosphatidylinositol 3-kinase regulatory subunit beta	LIG_SH3_2	300-PALPPK-305	not in ELM, not known	P300L	0.723333	0.891833
P16234	PDGFRA	Platelet-derived growth factor receptor alpha	MOD_CK1_1	1042-SQTSEES-1048	not in ELM, not known	S1042L	0.722857	0.544571
P16234	PDGFRA	Platelet-derived growth factor receptor alpha	MOD_PIKK_1	1039-RHSSQTS-1045	not in ELM, not known	S1042L	0.725714	0.747429
Q99801	NKX3-1	Homeobox protein Nkx-3.1	TRG_NLS_MonoExtN_4	123-PQKRSRA-129	not in ELM, not known	R126C; R128Q	0.735714	0.930571
Q8TEY5	CREB3L4	Cyclic AMP-responsive element-binding protein 3-like protein 4	TRG_NLS_MonoExtN_4	222-RRKIRN-227	not in ELM, not known	R226C	0.511667	0.729167
Q8WYR1	PIK3R5	Phosphoinositide 3-kinase regulatory subunit 5	TRG_ER_diArg_1;	453-LRR-455;	probably false motif	R455W	0.52	1.13733
O00716	E2F3	Transcription factor E2F3	CLV_NDR_NDR_1	1-MRK-3	probably false motif	R2I	0.816667	0.540667
Q8WYR1	PIK3R5	Phosphoinositide 3-kinase regulatory subunit 5	CLV_PCSK_KEX2_1; CLV_NDR_NDR_1	454-RRA-456;	probably false motif	R455W	0.536667	1.25333
P01344	IGF2	Insulin-like growth factor II	TRG_ER_diArg_1	154-RHRP-157	probably false motif	H155D; P157T	0.5	0.86075
P04085	PDGFA	Platelet-derived growth factor subunit A	various SLiMs CLV or TRG type	200-GKKRKR-205	probably false motif	R203W; K204N	0.791667	0.535
P01127	PDGFB	Platelet-derived growth factor subunit B	various SLiMs CLV or TRG type	216-RRPPKGKHR-224	probably false motif	R216C; R217W; R224[QW]	0.804444	0.810556
1 Cellular Tumor Antigen P53 protein contains various experimentally validated SLiM instances with various disease-causing motif-breaking mutations.
2 For the complete list of COSMIC mutations that are classified as motif-breaking, see Additional File 8.
