# Supplementary material for: Proteome-wide analysis of human disease mutations in short linear motifs: neglected players in cancer?
Source: Mol Biosyst. 2014 Jul 24;10(10):2626–42. doi: 10.1039/c4mb00290c (PMC4306509; doi:10.1039/c4mb00290c)
Supplement: Supplementary file 3 [file MB-010-C4mb00290c-s003.zip › Supplementary_file_17.tsv]

Interactor-A	Interactor-B
Q5RL73	P50591
P50591	Q5RL73
Q5RL73	Q14061
Q14061	Q5RL73
P06493	Q92574
Q92574	P06493
Q5RL73	Q12988
Q12988	Q5RL73
P41220	Q9UBQ0
Q9UBQ0	P41220
P30793	P30039
P30039	P30793
Q9H0Y0	H7C2R3
H7C2R3	Q9H0Y0
P31150	P60953
P60953	P31150
Q5RL73	Q5RL73
Q9GZP1	Q9H8Y5
Q9H8Y5	Q9GZP1
Q5RL73	P08670
P08670	Q5RL73
Q13315	A2I9Z2
A2I9Z2	Q13315
Q5RL73	P04792
P04792	Q5RL73
Q13191	P00533
P00533	Q13191
Q5RL73	Q16594
Q16594	Q5RL73
Q7CH88	Q0ZGT2
Q0ZGT2	Q7CH88
Q5RL73	Q9NY59
Q9NY59	Q5RL73
P30793	P30047
P30047	P30793
Q5RL73	P42568
P42568	Q5RL73
P52435	P61246
P61246	P52435
Q5RL73	Q9UN74
Q9UN74	Q5RL73
Q9BQC3	P05198
P05198	Q9BQC3
Q5RL73	Q12972
Q12972	Q5RL73
P54253	Q9H4A3
Q9H4A3	P54253
Q5RL73	P78417
P78417	Q5RL73
Q13315	Q01094
Q01094	Q13315
Q5RL73	P21673
P21673	Q5RL73
P12236	P20839
P20839	P12236
Q5RL73	Q9C0J8
Q9C0J8	Q5RL73
B2RDF2	P16104
P16104	B2RDF2
Q5RL73	P17028
P17028	Q5RL73
P30793	P00441
P00441	P30793
P30793	P55789
P55789	P30793
Q5RL73	Q9H6J7
Q9H6J7	Q5RL73
P30793	P26196
P26196	P30793
Q99608	P08138
P08138	Q99608
Q5RL73	Q9NPF4
Q9NPF4	Q5RL73
P30793	P04181
P04181	P30793
Q5RL73	A8ASI8
A8ASI8	Q5RL73
P20823	F1D8T1
F1D8T1	P20823
O00167	P19086
P19086	O00167
P30793	P22314
P22314	P30793
Q7CLB1	Q15276
Q15276	Q7CLB1
Q6ZRI6	P05386
P05386	Q6ZRI6
P30793	Q99880
Q99880	P30793
Q9UKJ1	Q06124
Q06124	Q9UKJ1
Q96GQ7	Q99880
Q99880	Q96GQ7
P30793	Q8TAS0
Q8TAS0	P30793
O00167	Q9UIU6
Q9UIU6	O00167
O60502	P54257
P54257	O60502
Q86Y56	E9PNH2
E9PNH2	Q86Y56
Q5RL73	E9PI28
E9PI28	Q5RL73
B2RDF2	Q96P70
Q96P70	B2RDF2
F1D8N4	H9ZYJ2
H9ZYJ2	F1D8N4
Q15334	Q9H0R8
Q9H0R8	Q15334
Q02543	Q9NW82
Q9NW82	Q02543
F1D8N4	P42229
P42229	F1D8N4
Q96LL4	Q13501
Q13501	Q96LL4
F1D8N4	O75626
O75626	F1D8N4
Q5NFD2	Q58EX2
Q58EX2	Q5NFD2
P61964	P51610
P51610	P61964
Q9UQK1	Q86UF1
Q86UF1	Q9UQK1
Q8NHZ7	O95983
O95983	Q8NHZ7
O00273	P13584
P13584	O00273
P11217	Q99759
Q99759	P11217
Q9BUE0	Q99640
Q99640	Q9BUE0
P30793	P51553
P51553	P30793
Q9NR55	P05412
P05412	Q9NR55
Q8IU81	Q15797
Q15797	Q8IU81
Q9NR55	O43889
O43889	Q9NR55
O60271	P26010
P26010	O60271
Q9NRH1	Q8WUY8
Q8WUY8	Q9NRH1
P17812	P48735
P48735	P17812
Q9NR55	Q02930
Q02930	Q9NR55
Q6UXN9	P0CG48
P0CG48	Q6UXN9
P36873	Q04912
Q04912	P36873
P36873	Q8N726
Q8N726	P36873
P06493	P30307
P30307	P06493
P36873	P24385
P24385	P36873
P12236	Q15046
Q15046	P12236
P36873	P04637
P04637	P36873
Q9NR55	O15525
O15525	Q9NR55
P36873	E7CU85
E7CU85	P36873
Q9NR55	P17275
P17275	Q9NR55
P36873	P11802
P11802	P36873
P11474	Q99698
Q99698	P11474
Q9NR55	Q15744
Q15744	Q9NR55
P36873	Q8IWU2
Q8IWU2	P36873
O60500	Q9Y4F3
Q9Y4F3	O60500
P36873	P49750
P49750	P36873
P12236	P40926
P40926	P12236
P36873	Q5UIP0
Q5UIP0	P36873
P17812	Q15046
Q15046	P17812
P36873	O60674
O60674	P36873
B2RDF2	Q14137
Q14137	B2RDF2
P36873	Q13625
Q13625	P36873
P36873	O75182
O75182	P36873
Q9NRH1	Q16890
Q16890	Q9NRH1
P36873	Q86US8
Q86US8	P36873
Q9Y6J8	Q9H223
Q9H223	Q9Y6J8
P36873	Q8TEC5
Q8TEC5	P36873
P12236	Q99759
Q99759	P12236
Q8NDI1	Q5TZC3
Q5TZC3	Q8NDI1
P36873	Q8NG31
Q8NG31	P36873
P36873	P50750
P50750	P36873
Q09472	Q8N9B5
Q8N9B5	Q09472
P36873	P54819
P54819	P36873
Q15256	Q13164
Q13164	Q15256
P30793	Q10713
Q10713	P30793
P36873	Q9NP77
Q9NP77	P36873
P36873	Q9Y2S0
Q9Y2S0	P36873
P12236	Q13233
Q13233	P12236
Q9NRR8	P60953
P60953	Q9NRR8
P26339	P00441
P00441	P26339
P36873	B2R4P8
B2R4P8	P36873
P36873	Q12972
Q12972	P36873
Q02543	Q12852
Q12852	Q02543
P36873	P42696
P42696	P36873
A4QPA9	Q16584
Q16584	A4QPA9
P36873	P24539
P24539	P36873
Q6ZV49	Q7CGC5
Q7CGC5	Q6ZV49
P36873	P13807
P13807	P36873
P36873	Q15393
Q15393	P36873
Q12899	P62837
P62837	Q12899
Q9NZS9	P61077
P61077	Q9NZS9
P36873	Q8IU60
Q8IU60	P36873
Q8N5U6	Q96LR5
Q96LR5	Q8N5U6
P36873	Q96BS4
Q96BS4	P36873
Q8N5U6	A4D1L5
A4D1L5	Q8N5U6
P36873	P51003
P51003	P36873
Q8N5U6	P62837
P62837	Q8N5U6
Q9Y6K9	Q9H853
Q9H853	Q9Y6K9
Q9BV68	P62837
P62837	Q9BV68
P12004	P28715
P28715	P12004
Q9NZS9	Q9Y2X8
Q9Y2X8	Q9NZS9
Q8N5U6	Q5VVX9
Q5VVX9	Q8N5U6
P12004	Q9UK53
Q9UK53	P12004
P63173	Q9Y230
Q9Y230	P63173
Q9NZS9	P61088
P61088	Q9NZS9
Q8N1G4	P04591
P04591	Q8N1G4
P60866	Q9C0C9
Q9C0C9	P60866
Q00597	O15360
O15360	Q00597
Q8N5U6	P61077
P61077	Q8N5U6
P12004	P35249
P35249	P12004
Q8N5U6	Q9Y2X8
Q9Y2X8	Q8N5U6
O95365	P08047
P08047	O95365
Q8N5U6	Q9C0C9
Q9C0C9	Q8N5U6
Q9UPN7	Q99962
Q99962	Q9UPN7
Q9NZS9	Q5VVX9
Q5VVX9	Q9NZS9
Q9Y6K9	P04843
P04843	Q9Y6K9
Q13263	P43356
P43356	Q13263
P78347	P38398
P38398	P78347
E5KS15	E5KNU5
E5KNU5	E5KS15
O60880	O60880
Q9Y5I7	Q8VC62
Q8VC62	Q9Y5I7
Q04323	Q01094
Q01094	Q04323
Q9UKA4	A8K401
A8K401	Q9UKA4
Q9BUY5	E9PNX9
E9PNX9	Q9BUY5
O94763	P13984
P13984	O94763
Q7Z494	O15259
O15259	Q7Z494
P54652	H0YH02
H0YH02	P54652
Q9UHF0	O95163
O95163	Q9UHF0
Q9NPC6	P12814
P12814	Q9NPC6
Q13614	O95347
O95347	Q13614
Q96LL4	Q99750
Q99750	Q96LL4
B2RDF2	B2R4P8
B2R4P8	B2RDF2
Q8N5Y3	Q96NS1
Q96NS1	Q8N5Y3
P17812	P46459
P46459	P17812
P07225	Q5NEC0
Q5NEC0	P07225
Q5NIN9	Q96BY2
Q96BY2	Q5NIN9
O15315	P07305
P07305	O15315
O15315	P68431
P68431	O15315
Q9H330	Q5NI33
Q5NI33	Q9H330
O15315	B2R4R0
B2R4R0	O15315
Q5NI35	Q9UNA0
Q9UNA0	Q5NI35
P19544	Q7L7X3
Q7L7X3	P19544
O15315	P38398
P38398	O15315
Q12899	Q81N92
Q81N92	Q12899
P19544	Q15007
Q15007	P19544
Q6PJI9	Q81TL7
Q81TL7	Q6PJI9
Q81K96	P46939
P46939	Q81K96
P19544	P15514
P15514	P19544
P19544	P04637
P04637	P19544
Q81PQ4	Q9H4B6
Q9H4B6	Q81PQ4
Q9NX76	Q6IAR2
Q6IAR2	Q9NX76
Q9UF98	Q81M51
Q81M51	Q9UF98
O14595	Q81TK7
Q81TK7	O14595
B2RDF2	P55769
P55769	B2RDF2
A8MQB8	A1L3A7
A1L3A7	A8MQB8
Q81R90	Q658J6
Q658J6	Q81R90
Q96LT4	Q8D116
Q8D116	Q96LT4
Q99633	Q5NIJ3
Q5NIJ3	Q99633
Q9UHF0	Q99689
Q99689	Q9UHF0
A8MQB8	A8MQB8
Q9H0N5	G8JLH9
G8JLH9	Q9H0N5
Q81PQ4	Q9UJW9
Q9UJW9	Q81PQ4
P28700	Q15788
Q15788	P28700
Q81WX2	Q92966
Q92966	Q81WX2
Q8IXJ9	P10276
P10276	Q8IXJ9
O94966	P27824
P27824	O94966
Q81R90	O94979
O94979	Q81R90
O94966	Q6ISU1
Q6ISU1	O94966
Q9UF98	Q81TT4
Q81TT4	Q9UF98
Q9UBR1	O75909
O75909	Q9UBR1
Q8N6V9	Q8NEF3
Q8NEF3	Q8N6V9
Q81MY8	P51148
P51148	Q81MY8
C9J1G2	E9PN25
E9PN25	C9J1G2
Q81K96	H0Y4B0
H0Y4B0	Q81K96
P07437	O43318
O43318	P07437
Q14781	Q99496
Q99496	Q14781
O14744	Q9Y6K1
Q9Y6K1	O14744
Q12899	Q81WC3
Q81WC3	Q12899
B4E1G1	G8H453
G8H453	B4E1G1
Q12899	Q6KNA9
Q6KNA9	Q12899
Q9BUY5	Q99750
Q99750	Q9BUY5
P07359	P00748
P00748	P07359
Q81PH4	A8K8P3
A8K8P3	Q81PH4
Q00978	B6ZGU0
B6ZGU0	Q00978
Q92541	H0Y8H4
H0Y8H4	Q92541
Q81JF3	Q9HAB8
Q9HAB8	Q81JF3
Q81X58	Q9NRY6
Q9NRY6	Q81X58
Q9H3P7	Q7CGL3
Q7CGL3	Q9H3P7
Q81K96	Q9UKJ0
Q9UKJ0	Q81K96
P78314	P15498
P15498	P78314
Q81JF3	Q53EL6
Q53EL6	Q81JF3
P78314	P19174
P19174	P78314
Q00978	Q8IXT2
Q8IXT2	Q00978
P78314	P00519
P00519	P78314
Q81JF3	Q9Y605
Q9Y605	Q81JF3
Q81PQ4	Q5T8A7
Q5T8A7	Q81PQ4
Q81V02	P46199
P46199	Q81V02
Q9Y294	Q04199
Q04199	Q9Y294
P67863	P35968
P35968	P67863
Q9Y2W7	Q9H0N5
Q9H0N5	Q9Y2W7
Q81MY8	P14866
P14866	Q81MY8
P55060	Q7CJ58
Q7CJ58	P55060
Q9H967	Q13619
Q13619	Q9H967
P60520	Q9NT62
Q9NT62	P60520
Q81PQ4	O95166
O95166	Q81PQ4
Q9Y6Y0	P51784
P51784	Q9Y6Y0
Q81PQ4	P42345
P42345	Q81PQ4
O14744	P19387
P19387	O14744
Q6UXN9	Q13619
Q13619	Q6UXN9
P14210	P14210
Q06828	Q81RB6
Q81RB6	Q06828
O43524	B5A237
B5A237	O43524
Q9Y6K9	P17066
P17066	Q9Y6K9
P30042	Q81X77
Q81X77	P30042
P07437	F8WDK9
F8WDK9	P07437
P09429	P21675
P21675	P09429
P30042	Q81L39
Q81L39	P30042
B2RDF2	O95478
O95478	B2RDF2
Q6P179	Q81K50
Q81K50	Q6P179
P54253	P63279
P63279	P54253
Q81MY8	P14625
P14625	Q81MY8
O43318	Q9NYJ8
Q9NYJ8	O43318
P12004	Q9NZJ0
Q9NZJ0	P12004
A4D2J4	Q81X16
Q81X16	A4D2J4
P36507	Q81U80
Q81U80	P36507
A4D2J4	Q81RW6
Q81RW6	A4D2J4
Q9BQI3	Q8ZDX4
Q8ZDX4	Q9BQI3
Q9Y6K9	P58107
P58107	Q9Y6K9
Q6PJI9	Q81L99
Q81L99	Q6PJI9
Q81X58	O94983
O94983	Q81X58
P30040	Q8D1A1
Q8D1A1	P30040
P30793	Q13564
Q13564	P30793
P78314	Q9UKW4
Q9UKW4	P78314
B2RDF2	Q96D46
Q96D46	B2RDF2
Q8ZGH1	O00560
O00560	Q8ZGH1
Q8ZGH1	Q15555
Q15555	Q8ZGH1
Q9UHF0	P21246
P21246	Q9UHF0
A4D2D6	P69961
P69961	A4D2D6
Q9UHF0	Q9GZT6
Q9GZT6	Q9UHF0
Q8D1R0	Q10567
Q10567	Q8D1R0
G3V5T6	B1ALG1
B1ALG1	G3V5T6
Q9Y4I7	P00533
P00533	Q9Y4I7
Q8N895	Q8D1J6
Q8D1J6	Q8N895
P33240	H0Y850
H0Y850	P33240
Q6PJI9	Q8CKJ5
Q8CKJ5	Q6PJI9
Q9UHF0	P29371
P29371	Q9UHF0
P29474	Q96EB6
Q96EB6	P29474
Q8ZH37	O43914
O43914	Q8ZH37
Q15464	P16234
P16234	Q15464
Q9UDY8	Q9Y4K3
Q9Y4K3	Q9UDY8
Q7CL07	Q9NY15
Q9NY15	Q7CL07
Q81PQ4	Q9H8Y5
Q9H8Y5	Q81PQ4
P97465	A8K3M3
A8K3M3	P97465
Q81JG1	A8K9Y5
A8K9Y5	Q81JG1
Q96JH8	Q9BQY4
Q9BQY4	Q96JH8
P61964	G5E9D6
G5E9D6	P61964
Q7CKA9	Q8WXI9
Q8WXI9	Q7CKA9
P98170	P55211
P55211	P98170
Q15545	F8VXQ9
F8VXQ9	Q15545
O94763	Q8ZJP8
Q8ZJP8	O94763
Q5JVY0	Q5VVX9
Q5VVX9	Q5JVY0
Q7CGD4	P19838
P19838	Q7CGD4
P12004	E5KN95
E5KN95	P12004
Q8ZBP8	Q9Y4E1
Q9Y4E1	Q8ZBP8
O95780	Q81V76
Q81V76	O95780
Q8ZH37	P08253
P08253	Q8ZH37
Q9Y4C4	P68587
P68587	Q9Y4C4
Q8ZBP8	Q13451
Q13451	Q8ZBP8
Q8ZDX8	D0VY79
D0VY79	Q8ZDX8
O43524	H0Y850
H0Y850	O43524
Q7CJX6	P34897
P34897	Q7CJX6
Q9H211	P24941
P24941	Q9H211
P30793	Q13129
Q13129	P30793
Q8ZH37	Q9UHY8
Q9UHY8	Q8ZH37
Q8ZH37	P01034
P01034	Q8ZH37
Q8D0R4	Q96EN9
Q96EN9	Q8D0R4
P30793	Q9ULW5
Q9ULW5	P30793
Q7CKA9	Q6UXT9
Q6UXT9	Q7CKA9
P30793	P30793
Q8ZDX8	I4EC15
I4EC15	Q8ZDX8
Q7CGD4	P13987
P13987	Q7CGD4
Q9Y6K9	P41252
P41252	Q9Y6K9
O60934	P68431
P68431	O60934
P28290	P61981
P61981	P28290
Q14781	B2R4P9
B2R4P9	Q14781
P28290	O15265
O15265	P28290
Q9H211	H0Y9I9
H0Y9I9	Q9H211
P22557	Q13564
Q13564	P22557
Q14781	P68431
P68431	Q14781
Q9UHF0	P21452
P21452	Q9UHF0
Q13263	Q99608
Q99608	Q13263
Q9UHF0	P25103
P25103	Q9UHF0
Q5JVS0	E9PJI1
E9PJI1	Q5JVS0
Q5JVS0	Q9Y6X2
Q9Y6X2	Q5JVS0
Q14781	Q71DI3
Q71DI3	Q14781
Q5JVS0	A2I9Z2
A2I9Z2	Q5JVS0
P33176	P54256
P54256	P33176
Q8NCB2	P08238
P08238	Q8NCB2
P56381	P05093
P05093	P56381
P78347	Q9Y587
Q9Y587	P78347
P12004	Q8IWY9
Q8IWY9	P12004
P49247	C9JN42
C9JN42	P49247
P30793	Q13823
Q13823	P30793
P22366	P51617
P51617	P22366
Q15256	P27361
P27361	Q15256
P68371	Q16206
Q16206	P68371
O60356	Q9H221
Q9H221	O60356
Q7L1Q6	Q7CHC3
Q7CHC3	Q7L1Q6
Q96LC9	Q99081
Q99081	Q96LC9
B2RDF2	Q9UHA3
Q9UHA3	B2RDF2
O60356	Q15761
Q15761	O60356
B2RDF2	D2CFK9
D2CFK9	B2RDF2
P05771	P08238
P08238	P05771
B2RDF2	Q8WTT2
Q8WTT2	B2RDF2
Q9Y6Y0	Q02878
Q02878	Q9Y6Y0
Q9BXJ9	P35580
P35580	Q9BXJ9
P02679	P02671
P02671	P02679
P00736	P26022
P26022	P00736
O95721	Q02833
Q02833	O95721
Q13315	H7BZJ7
H7BZJ7	Q13315
P78347	P53778
P53778	P78347
P54840	O15488
O15488	P54840
Q14166	P19784
P19784	Q14166
P12236	P55209
P55209	P12236
P51946	A8K2M0
A8K2M0	P51946
B2RDF2	Q9BSC4
Q9BSC4	B2RDF2
Q7Z465	O94762
O94762	Q7Z465
B2RDF2	O00567
O00567	B2RDF2
Q9Y6Y0	Q2L6J2
Q2L6J2	Q9Y6Y0
Q16222	B2R532
B2R532	Q16222
Q8TB68	A8K8V0
A8K8V0	Q8TB68
Q9UQK1	Q6VVB1
Q6VVB1	Q9UQK1
Q6P9B9	Q69YI7
Q69YI7	Q6P9B9
Q9BUE0	C9JM58
C9JM58	Q9BUE0
O00167	Q9BQY4
Q9BQY4	O00167
Q9UQK1	B3EWF7
B3EWF7	Q9UQK1
Q9BUE0	K7EK94
K7EK94	Q9BUE0
O00167	Q92989
Q92989	O00167
Q8N3Y1	P62877
P62877	Q8N3Y1
Q96QT6	Q96AX2
Q96AX2	Q96QT6
P30793	Q9NYR8
Q9NYR8	P30793
P33151	Q96Q15
Q96Q15	P33151
P17812	Q9NYR8
Q9NYR8	P17812
Q8ZBP8	Q9P0M7
Q9P0M7	Q8ZBP8
B2RDF2	O14802
O14802	B2RDF2
P17812	Q9NPF4
Q9NPF4	P17812
P98155	Q09470
Q09470	P98155
P78337	P31947
P31947	P78337
P33151	P14923
P14923	P33151
Q7CJU2	D2JYH5
D2JYH5	Q7CJU2
P00558	Q9HD20
Q9HD20	P00558
P17812	Q9BUQ8
Q9BUQ8	P17812
Q96GQ7	O43143
O43143	Q96GQ7
Q96GQ7	P52815
P52815	Q96GQ7
Q96GQ7	Q96D46
Q96D46	Q96GQ7
Q7ARA5	Q15700
Q15700	Q7ARA5
B2RDF2	Q9NY93
Q9NY93	B2RDF2
Q99608	Q01094
Q01094	Q99608
Q96GQ7	Q9NW13
Q9NW13	Q96GQ7
P30793	Q9H0S4
Q9H0S4	P30793
Q96GQ7	P60842
P60842	Q96GQ7
Q96GQ7	Q13601
Q13601	Q96GQ7
P22612	Q05952
Q05952	P22612
Q569F6	B4DZW2
B4DZW2	Q569F6
Q8ZAF1	Q59H65
Q59H65	Q8ZAF1
Q9H7D7	Q9NWU2
Q9NWU2	Q9H7D7
P78347	Q06187
Q06187	P78347
Q96GQ7	Q9UHA3
Q9UHA3	Q96GQ7
F5GYZ3	Q9UKJ6
Q9UKJ6	F5GYZ3
P12236	Q8WZ56
Q8WZ56	P12236
Q6PKC3	P42229
P42229	Q6PKC3
P10721	P35235
P35235	P10721
P12236	P16104
P16104	P12236
P62714	P20794
P20794	P62714
O14682	P08238
P08238	O14682
Q9BRT2	P06731
P06731	Q9BRT2
P78347	P35991
P35991	P78347
P62714	Q9NYJ8
Q9NYJ8	P62714
P39429	P28908
P28908	P39429
Q9NQ25	P20794
P20794	Q9NQ25
Q8N2H3	P12829
P12829	Q8N2H3
Q15436	Q9H190
Q9H190	Q15436
Q03386	P01112
P01112	Q03386
Q9NY97	Q9BRR3
Q9BRR3	Q9NY97
A8K2M3	P21246
P21246	A8K2M3
Q8TAK6	O00487
O00487	Q8TAK6
P07225	P08865
P08865	P07225
P39429	Q92956
Q92956	P39429
Q12907	P45984
P45984	Q12907
A4D2J4	Q8TD31
Q8TD31	A4D2J4
P60866	Q96HR9
Q96HR9	P60866
Q6UXD5	P55317
P55317	Q6UXD5
Q96HR9	Q13596
Q13596	Q96HR9
Q8WZ56	E9KL30
E9KL30	Q8WZ56
P17812	Q8NBP7
Q8NBP7	P17812
P11474	Q9NPJ4
Q9NPJ4	P11474
O43324	P04591
P04591	O43324
P12236	Q8NBP7
Q8NBP7	P12236
H3BLZ3	Q6P2J5
Q6P2J5	H3BLZ3
A2A557	P98172
P98172	A2A557
P39086	P78352
P78352	P39086
P30793	P49720
P49720	P30793
A4D1R9	P63165
P63165	A4D1R9
P17812	P25788
P25788	P17812
P18850	P18850
Q9BV68	P36406
P36406	Q9BV68
Q8N5U6	Q00987
Q00987	Q8N5U6
Q12899	Q9BV68
Q9BV68	Q12899
Q9TTE1	P42574
P42574	Q9TTE1
Q8N5U6	Q12899
Q12899	Q8N5U6
Q9BV68	P62877
P62877	Q9BV68
Q12907	Q9NQ11
Q9NQ11	Q12907
P30793	P49721
P49721	P30793
Q96NT0	B7Z2J7
B7Z2J7	Q96NT0
Q9BQ31	P08238
P08238	Q9BQ31
Q8N5U6	P08238
P08238	Q8N5U6
P49754	P08238
P08238	P49754
P08753	P49795
P49795	P08753
Q96NT0	Q81XI1
Q81XI1	Q96NT0
P18850	P07738
P07738	P18850
Q9Y6C5	O43323
O43323	Q9Y6C5
H0YKB8	A4VCI9
A4VCI9	H0YKB8
Q9GZP1	B3KNK9
B3KNK9	Q9GZP1
H0YKB8	P43358
P43358	H0YKB8
A4D0V4	Q8ZHK5
Q8ZHK5	A4D0V4
P20929	P21399
P21399	P20929
P20929	Q9H8T0
Q9H8T0	P20929
P20929	Q86TC9
Q86TC9	P20929
P20929	Q969Q1
Q969Q1	P20929
P20929	O43707
O43707	P20929
P22612	P09430
P09430	P22612
Q15545	Q8WTS6
Q8WTS6	Q15545
Q92547	O94985
O94985	Q92547
Q96S99	P13805
P13805	Q96S99
Q8N5U6	O75923
O75923	Q8N5U6
O95721	Q96LR2
Q96LR2	O95721
P61964	H0YBF6
H0YBF6	P61964
P20823	P61457
P61457	P20823
P49454	Q02224
Q02224	P49454
Q9BUJ2	Q9UBU9
Q9UBU9	Q9BUJ2
P12004	Q9H211
Q9H211	P12004
Q9UBK9	Q99759
Q99759	Q9UBK9
Q9Y295	P17542
P17542	Q9Y295
Q96A37	Q9HCM9
Q9HCM9	Q96A37
P30793	Q8WZ56
Q8WZ56	P30793
P10721	Q92729
Q92729	P10721
Q9NZN5	P61793
P61793	Q9NZN5
P12236	Q86TP1
Q86TP1	P12236
A2TDB8	P48059
P48059	A2TDB8
Q9BWV1	O75386
O75386	Q9BWV1
P30793	Q9NVS9
Q9NVS9	P30793
P10721	Q14451
Q14451	P10721
O00167	P26599
P26599	O00167
Q96A37	Q9C026
Q9C026	Q96A37
Q15256	P28482
P28482	Q15256
P33176	Q8CII8
Q8CII8	P33176
P20823	P60763
P60763	P20823
A4QPA9	A8CZ64
A8CZ64	A4QPA9
Q9Y2P4	O14798
O14798	Q9Y2P4
Q99613	H0YKX3
H0YKX3	Q99613
P30793	O00410
O00410	P30793
Q9QYY0	P08581
P08581	Q9QYY0
Q9H492	H7C2R3
H7C2R3	Q9H492
Q8N634	P08670
P08670	Q8N634
C3PTT6	Q9QUN7
Q9QUN7	C3PTT6
Q8N634	Q12873
Q12873	Q8N634
Q9Y6K9	P33993
P33993	Q9Y6K9
Q86WC4	Q9UGC6
Q9UGC6	Q86WC4
Q9UQK1	O94874
O94874	Q9UQK1
P78337	Q569H2
Q569H2	P78337
P07437	O15111
O15111	P07437
Q9NRH1	B3KT07
B3KT07	Q9NRH1
O43638	Q569H2
Q569H2	O43638
Q9Y6K9	Q9BSJ8
Q9BSJ8	Q9Y6K9
B2RDF2	Q9H9Y2
Q9H9Y2	B2RDF2
Q86Y56	Q9Y5J5
Q9Y5J5	Q86Y56
Q15796	Q13573
Q13573	Q15796
B2RDF2	P42696
P42696	B2RDF2
Q15796	P38398
P38398	Q15796
Q15796	Q9HAU4
Q9HAU4	Q15796
P12236	P42696
P42696	P12236
O43524	H7BZJ7
H7BZJ7	O43524
Q9H7B4	Q6SZW1
Q6SZW1	Q9H7B4
Q13315	P49773
P49773	Q13315
Q15796	P62987
P62987	Q15796
Q9UQK1	Q6ZT07
Q6ZT07	Q9UQK1
Q569F6	B5A237
B5A237	Q569F6
Q9Y6K9	Q9BZT1
Q9BZT1	Q9Y6K9
Q9BQC3	Q9H1A6
Q9H1A6	Q9BQC3
P07437	Q9UHD2
Q9UHD2	P07437
A2A6Q1	P36897
P36897	A2A6Q1
F5GYZ3	F5H3K6
F5H3K6	F5GYZ3
Q9UH03	Q969T9
Q969T9	Q9UH03
Q92934	P27348
P27348	Q92934
Q15796	Q9Y262
Q9Y262	Q15796
O92837	Q14974
Q14974	O92837
Q9Y6K9	P08238
P08238	Q9Y6K9
Q9UP38	P98086
P98086	Q9UP38
Q92934	Q07820
Q07820	Q92934
O95685	P36873
P36873	O95685
Q92934	G3V5A9
G3V5A9	Q92934
Q9H2P0	F8VXC8
F8VXC8	Q9H2P0
Q15796	B2R5T5
B2R5T5	Q15796
Q15417	Q7CHC7
Q7CHC7	Q15417
Q9NRH1	H0Y4M6
H0Y4M6	Q9NRH1
Q15155	P46379
P46379	Q15155
Q9Y5L4	A8K8L7
A8K8L7	Q9Y5L4
P20823	Q9H0N5
Q9H0N5	P20823
Q15323	B4DIG0
B4DIG0	Q15323
Q15796	O15230
O15230	Q15796
P54253	Q86U70
Q86U70	P54253
Q86Y56	H0YD34
H0YD34	Q86Y56
Q15796	P50502
P50502	Q15796
O15260	O15121
O15121	O15260
Q15796	P11802
P11802	Q15796
Q99608	P57088
P57088	Q99608
O15260	Q13530
Q13530	O15260
Q99608	Q549N5
Q549N5	Q99608
Q9Y5L4	Q5T2B4
Q5T2B4	Q9Y5L4
Q15796	B2R8E1
B2R8E1	Q15796
Q15323	B4DZ66
B4DZ66	Q15323
P12004	O75293
O75293	P12004
Q86Y56	Q9HAW0
Q9HAW0	Q86Y56
Q9Y5L4	O60220
O60220	Q9Y5L4
P09429	Q14469
Q14469	P09429
Q9H8T0	B4DM45
B4DM45	Q9H8T0
P61962	Q9NQ11
Q9NQ11	P61962
Q5SRE5	E5RGR3
E5RGR3	Q5SRE5
Q13263	Q5JXC7
Q5JXC7	Q13263
Q15796	P62263
P62263	Q15796
Q01201	Q969G3
Q969G3	Q01201
Q9GZT6	Q6IAA8
Q6IAA8	Q9GZT6
Q9UDY8	A6NMQ7
A6NMQ7	Q9UDY8
Q86Y56	P43360
P43360	Q86Y56
Q9GZT6	Q15102
Q15102	Q9GZT6
Q01201	B3KNW7
B3KNW7	Q01201
P23921	P31350
P31350	P23921
Q01201	Q96CP1
Q96CP1	Q01201
P17812	Q9NP81
Q9NP81	P17812
Q9GZT6	B2R4P8
B2R4P8	Q9GZT6
Q06830	Q9Y6P5
Q9Y6P5	Q06830
Q14118	Q14118
Q9Y2P4	Q12873
Q12873	Q9Y2P4
Q9P0L2	P31947
P31947	Q9P0L2
F5GYZ3	F8VSB5
F8VSB5	F5GYZ3
P41220	O60259
O60259	P41220
O43707	O15265
O15265	O43707
P12004	B7ZKY6
B7ZKY6	P12004
Q9Y2P4	Q9NTM9
Q9NTM9	Q9Y2P4
C3PTT6	O60602
O60602	C3PTT6
P41220	Q13467
Q13467	P41220
Q9Y2P4	P08670
P08670	Q9Y2P4
Q81QL4	Q92974
Q92974	Q81QL4
P09429	B8ZX62
B8ZX62	P09429
P52655	F6M2K4
F6M2K4	P52655
P12236	Q9NP81
Q9NP81	P12236
Q15796	F1D8Q5
F1D8Q5	Q15796
B2RDF2	P36873
P36873	B2RDF2
Q15796	Q13438
Q13438	Q15796
Q9NYB0	Q92878
Q92878	Q9NYB0
P34932	B7ZKY6
B7ZKY6	P34932
P41220	P61224
P61224	P41220
Q7Z5W8	H0Y850
H0Y850	Q7Z5W8
Q9Y272	F1D8R3
F1D8R3	Q9Y272
P12004	K7EJL6
K7EJL6	P12004
Q15642	P07948
P07948	Q15642
O60502	Q9Y2H9
Q9Y2H9	O60502
O60502	Q16543
Q16543	O60502
Q9ULX6	Q99759
Q99759	Q9ULX6
P10721	P46108
P46108	P10721
P39880	P06400
P06400	P39880
Q99547	O60383
O60383	Q99547
Q92783	O14964
O14964	Q92783
Q9H307	Q13427
Q13427	Q9H307
P49190	Q9UBQ7
Q9UBQ7	P49190
Q9Y6K9	O14920
O14920	Q9Y6K9
Q9BUJ2	Q9GZS1
Q9GZS1	Q9BUJ2
Q99547	P04637
P04637	Q99547
O00519	B7ZKY6
B7ZKY6	O00519
Q9GZT6	P21673
P21673	Q9GZT6
B7Z3D6	A2I9Z2
A2I9Z2	B7Z3D6
P06493	P24864
P24864	P06493
Q99547	Q9UKY1
Q9UKY1	Q99547
Q9UQK1	O43765
O43765	Q9UQK1
P13805	P62195
P62195	P13805
Q15464	P15498
P15498	Q15464
P63173	P20333
P20333	P63173
Q6W2J9	Q93009
Q93009	Q6W2J9
P14209	Q9UMX0
Q9UMX0	P14209
Q9H307	Q9UQ35
Q9UQ35	Q9H307
O75807	Q9UM91
Q9UM91	O75807
Q96FC7	O76083
O76083	Q96FC7
Q569F6	E7EWA6
E7EWA6	Q569F6
P60983	Q15418
Q15418	P60983
Q15464	P52333
P52333	Q15464
P34932	C9JLS9
C9JLS9	P34932
Q86SG2	Q8WZ50
Q8WZ50	Q86SG2
Q96S99	Q96EK5
Q96EK5	Q96S99
Q15464	P11362
P11362	Q15464
Q96H20	Q9GZT8
Q9GZT8	Q96H20
Q9NPJ6	Q96EZ8
Q96EZ8	Q9NPJ6
O00308	Q16630
Q16630	O00308
P13805	P13805
F1D8N4	P20962
P20962	F1D8N4
P25686	Q13485
Q13485	P25686
Q9Y247	Q8IYQ9
Q8IYQ9	Q9Y247
O60741	Q9Y3Q4
Q9Y3Q4	O60741
O60741	Q9P1Z3
Q9P1Z3	O60741
P34932	P14625
P14625	P34932
Q92934	Q9P1W9
Q9P1W9	Q92934
P78347	P04296
P04296	P78347
O60741	Q9UL51
Q9UL51	O60741
Q7L576	Q8IZP0
Q8IZP0	Q7L576
Q96JH8	P31946
P31946	Q96JH8
Q8NHZ7	Q16576
Q16576	Q8NHZ7
O75419	Q13416
Q13416	O75419
O00206	Q6IA17
Q6IA17	O00206
P41220	P09496
P09496	P41220
Q16512	A8K3Y2
A8K3Y2	Q16512
P54253	Q96RK0
Q96RK0	P54253
Q7CH88	P79522
P79522	Q7CH88
P54253	P06241
P06241	P54253
Q15464	Q12929
Q12929	Q15464
Q15796	Q99615
Q99615	Q15796
Q15464	P09619
P09619	Q15464
P11388	Q08211
Q08211	P11388
Q15464	O43561
O43561	Q15464
Q15464	B0LPF3
B0LPF3	Q15464
Q9BRG2	P00533
P00533	Q9BRG2
Q15464	P14784
P14784	Q15464
Q09472	O43186
O43186	Q09472
P55084	Q59H18
Q59H18	P55084
Q15464	P23458
P23458	Q15464
P54253	Q8WWM7
Q8WWM7	P54253
Q15796	Q96D21
Q96D21	Q15796
Q15796	Q8TAI7
Q8TAI7	Q15796
Q16512	O43709
O43709	Q16512
Q15796	P57729
P57729	Q15796
Q15796	A8K3Z8
A8K3Z8	Q15796
Q13155	Q15046
Q15046	Q13155
Q15796	P49703
P49703	Q15796
Q09472	P03129
P03129	Q09472
Q15796	Q6NX52
Q6NX52	Q15796
Q15796	Q5ZEZ3
Q5ZEZ3	Q15796
Q09472	P29466
P29466	Q09472
P48745	P30566
P30566	P48745
Q15796	Q9UK99
Q9UK99	Q15796
Q15796	O60508
O60508	Q15796
Q15796	Q9H093
Q9H093	Q15796
Q09472	P37231
P37231	Q09472
Q15796	Q13153
Q13153	Q15796
P17812	P0CG48
P0CG48	P17812
Q6P9B9	H3BNR6
H3BNR6	Q6P9B9
P54253	Q9UKJ3
Q9UKJ3	P54253
Q86XL3	P63151
P63151	Q86XL3
Q15796	P25791
P25791	Q15796
Q04671	Q9NQ11
Q9NQ11	Q04671
Q15796	Q9NQ69
Q9NQ69	Q15796
Q96S65	P62136
P62136	Q96S65
Q15796	H3BS79
H3BS79	Q15796
Q9NQ48	Q9NQ48
Q8WV44	Q9Y577
Q9Y577	Q8WV44
P16284	O75400
O75400	P16284
Q8WV44	Q7Z569
Q7Z569	Q8WV44
Q8WV44	Q9BWF2
Q9BWF2	Q8WV44
Q15544	Q5T6K5
Q5T6K5	Q15544
Q8WV44	P08238
P08238	Q8WV44
F6KD01	P18146
P18146	F6KD01
P54253	P37235
P37235	P54253
Q8N3Y1	E7ER99
E7ER99	Q8N3Y1
Q9BYS8	Q96S44
Q96S44	Q9BYS8
Q8WXJ9	P08238
P08238	Q8WXJ9
Q16512	P08238
P08238	Q16512
P30530	P08238
P08238	P30530
P55036	C9JRT6
C9JRT6	P55036
Q6UWE0	P08238
P08238	Q6UWE0
Q02543	O00567
O00567	Q02543
Q9C029	P08238
P08238	Q9C029
H0YMC2	J3QL53
J3QL53	H0YMC2
Q9H492	Q9NT62
Q9NT62	Q9H492
P55036	Q05086
Q05086	P55036
Q9SS45	P54725
P54725	Q9SS45
P55036	Q05BX4
Q05BX4	P55036
P05129	P61981
P61981	P05129
P55036	O00487
O00487	P55036
P55036	Q9NRR5
Q9NRR5	P55036
P55036	P54725
P54725	P55036
Q8N3Y1	A6NCD2
A6NCD2	Q8N3Y1
Q569F6	C9JE98
C9JE98	Q569F6
P55036	Q5W0S5
Q5W0S5	P55036
P55036	Q5XNR7
Q5XNR7	P55036
O95870	P13164
P13164	O95870
O95870	Q96KC8
Q96KC8	O95870
O95870	O75391
O75391	O95870
P55036	P62195
P62195	P55036
P55036	Q13200
Q13200	P55036
P55036	F1DSG4
F1DSG4	P55036
P55036	O75955
O75955	P55036
Q6P0Q8	D9YZV4
D9YZV4	Q6P0Q8
P55036	Q96BH3
Q96BH3	P55036
P55036	P60896
P60896	P55036
Q569F6	Q569F6
Q12834	B1ANN6
B1ANN6	Q12834
Q6V0I7	H0Y8A4
H0Y8A4	Q6V0I7
P55036	C9JLS9
C9JLS9	P55036
P55036	Q16186
Q16186	P55036
Q569F6	B6ZGS8
B6ZGS8	Q569F6
P55036	O00762
O00762	P55036
Q12834	Q17RX7
Q17RX7	Q12834
O94763	Q99759
Q99759	O94763
Q12834	Q9Y2I6
Q9Y2I6	Q12834
P47929	Q99759
Q99759	P47929
P60866	Q9Y6K9
Q9Y6K9	P60866
Q12834	K7EQT1
K7EQT1	Q12834
P62310	Q9Y333
Q9Y333	P62310
Q12834	O95997
O95997	Q12834
Q12834	P14635
P14635	Q12834
Q6P9B9	Q9NVR2
Q9NVR2	Q6P9B9
P09012	O95400
O95400	P09012
Q13219	O15198
O15198	Q13219
Q12834	Q9UJX5
Q9UJX5	Q12834
Q8TE76	P12757
P12757	Q8TE76
Q9BUJ2	O75400
O75400	Q9BUJ2
P55036	K7EJF8
K7EJF8	P55036
P55036	B1AJY6
B1AJY6	P55036
Q12834	H7BYJ1
H7BYJ1	Q12834
Q12834	B5A237
B5A237	Q12834
Q13315	Q9Y4K3
Q9Y4K3	Q13315
P22894	P08123
P08123	P22894
Q6P9B9	P60896
P60896	Q6P9B9
P33176	Q7L2J0
Q7L2J0	P33176
C9J1G2	P62987
P62987	C9J1G2
Q8K4V6	P04629
P04629	Q8K4V6
Q9Y617	P08238
P08238	Q9Y617
P07437	H0YMN3
H0YMN3	P07437
Q02543	P63165
P63165	Q02543
P11442	Q9UJY4
Q9UJY4	P11442
P48553	O43617
O43617	P48553
B7Z3D6	E5RGH2
E5RGH2	B7Z3D6
Q8WYA6	Q99459
Q99459	Q8WYA6
H0YMC2	Q9UNS2
Q9UNS2	H0YMC2
Q6PKC3	Q7CG90
Q7CG90	Q6PKC3
O43707	Q8WZ42
Q8WZ42	O43707
O15120	Q9H221
Q9H221	O15120
Q6P0Q8	P07951
P07951	Q6P0Q8
P52435	P13984
P13984	P52435
C7C5T7	K7ER95
K7ER95	C7C5T7
Q9BRG2	P56945
P56945	Q9BRG2
O15213	Q969X6
Q969X6	O15213
Q00688	B7Z2P9
B7Z2P9	Q00688
P15884	B4DJ51
B4DJ51	P15884
Q8N3Y1	F5GWF6
F5GWF6	Q8N3Y1
P12004	A1L480
A1L480	P12004
Q9Y5L4	Q8WUW5
Q8WUW5	Q9Y5L4
Q8WYA6	Q9UK44
Q9UK44	Q8WYA6
H0YMC2	Q9UKJ6
Q9UKJ6	H0YMC2
P43699	Q96CP1
Q96CP1	P43699
Q8WYA6	Q5QP22
Q5QP22	Q8WYA6
Q8WYA6	Q546Y9
Q546Y9	Q8WYA6
B7Z3D6	G3V2J7
G3V2J7	B7Z3D6
P34932	Q13535
Q13535	P34932
H0YMC2	Q13618
Q13618	H0YMC2
P15884	P05412
P05412	P15884
B3KWC7	O43490
O43490	B3KWC7
P15884	Q02535
Q02535	P15884
Q8N3Y1	Q5SZX6
Q5SZX6	Q8N3Y1
H0YMC2	A2I9Z2
A2I9Z2	H0YMC2
P33763	P15514
P15514	P33763
P15884	P14923
P14923	P15884
P34932	P25963
P25963	P34932
Q8N3Y1	B7Z1C9
B7Z1C9	Q8N3Y1
O75419	Q92547
Q92547	O75419
Q9Y6K9	Q14204
Q14204	Q9Y6K9
Q9JLI4	F1D8N7
F1D8N7	Q9JLI4
Q9Y6K9	P62140
P62140	Q9Y6K9
B7Z3D6	A8K379
A8K379	B7Z3D6
O60333	Q9Y244
Q9Y244	O60333
Q9P0U3	P63165
P63165	Q9P0U3
Q8NHZ7	E9PND5
E9PND5	Q8NHZ7
P23469	P23469
P09012	Q6Y7W6
Q6Y7W6	P09012
P39880	O43570
O43570	P39880
P15884	P09874
P09874	P15884
P39880	Q9BQ52
Q9BQ52	P39880
O75419	Q7L590
Q7L590	O75419
P53602	Q13541
Q13541	P53602
O75419	A4D0P7
A4D0P7	O75419
Q99613	O00303
O00303	Q99613
Q8N5U6	P29400
P29400	Q8N5U6
Q8N5U6	Q9GZT6
Q9GZT6	Q8N5U6
Q15654	Q13643
Q13643	Q15654
P47929	O43570
O43570	P47929
Q9Y6K9	Q9UM54
Q9UM54	Q9Y6K9
P53602	P26641
P26641	P53602
C7C5T7	P12314
P12314	C7C5T7
O43292	P60228
P60228	O43292
P02786	Q9P0V3
Q9P0V3	P02786
Q9BV68	Q5QPM7
Q5QPM7	Q9BV68
Q60598	P50570
P50570	Q60598
P60981	P63261
P63261	P60981
Q96FT2	Q9C062
Q9C062	Q96FT2
P09012	Q9H3J7
Q9H3J7	P09012
Q15642	Q9Y2W2
Q9Y2W2	Q15642
Q6ZW49	Q96BR9
Q96BR9	Q6ZW49
B7Z3D6	P06400
P06400	B7Z3D6
Q99613	O15372
O15372	Q99613
Q8N3Y1	B4DX20
B4DX20	Q8N3Y1
Q12834	P78386
P78386	Q12834
Q12834	Q15323
Q15323	Q12834
Q12834	Q14532
Q14532	Q12834
Q9Y6J8	P20929
P20929	Q9Y6J8
Q12834	Q9P031
Q9P031	Q12834
P55036	J3KNQ3
J3KNQ3	P55036
P05129	O95786
O95786	P05129
Q12834	Q9Y2Z4
Q9Y2Z4	Q12834
P05129	P48169
P48169	P05129
Q12834	Q3LI72
Q3LI72	Q12834
P06493	Q9BRD0
Q9BRD0	P06493
P55036	Q15008
Q15008	P55036
O75153	P0CG48
P0CG48	O75153
Q12834	Q9BYQ3
Q9BYQ3	Q12834
Q12834	Q13547
Q13547	Q12834
Q09472	Q6FHW4
Q6FHW4	Q09472
P05129	Q13009
Q13009	P05129
Q12834	B1AK44
B1AK44	Q12834
Q12834	E9PFB2
E9PFB2	Q12834
B7Z3D6	B4DZZ2
B4DZZ2	B7Z3D6
Q12834	Q5T8C6
Q5T8C6	Q12834
Q12834	Q76KD6
Q76KD6	Q12834
P05129	H0YDL4
H0YDL4	P05129
P98170	G3V3U1
G3V3U1	P98170
B7Z3D6	D6RD20
D6RD20	B7Z3D6
Q9Y6K9	Q9UNM6
Q9UNM6	Q9Y6K9
Q8N3Y1	Q9BQQ3
Q9BQQ3	Q8N3Y1
Q9Y6K9	B4DJ51
B4DJ51	Q9Y6K9
P12236	P78368
P78368	P12236
Q12834	A3KFJ2
A3KFJ2	Q12834
B7Z3D6	Q3TRF1
Q3TRF1	B7Z3D6
B7Z3D6	Q9H2G4
Q9H2G4	B7Z3D6
B7Z3D6	Q05D06
Q05D06	B7Z3D6
P05129	P05129
P34932	P49722
P49722	P34932
B7Z3D6	H0Y8A4
H0Y8A4	B7Z3D6
Q12834	Q9UJX2
Q9UJX2	Q12834
P05129	E2I973
E2I973	P05129
Q12834	Q9UM13
Q9UM13	Q12834
Q12834	J3QS46
J3QS46	Q12834
P05129	P11388
P11388	P05129
Q12834	Q9H211
Q9H211	Q12834
B2RDF2	Q08945
Q08945	B2RDF2
Q12834	P38936
P38936	Q12834
Q86WC4	P0CG48
P0CG48	Q86WC4
O15116	O00299
O00299	O15116
F5GYZ3	Q9H836
Q9H836	F5GYZ3
B7Z3D6	H0YKX3
H0YKX3	B7Z3D6
P55036	P54728
P54728	P55036
P05129	B7Z481
B7Z481	P05129
P05129	P31946
P31946	P05129
Q9Y6K9	Q01105
Q01105	Q9Y6K9
P05129	P34741
P34741	P05129
P05129	P61764
P61764	P05129
Q8NHL6	B5LFY0
B5LFY0	Q8NHL6
Q12834	Q9UGL1
Q9UGL1	Q12834
P55036	Q13616
Q13616	P55036
P05129	O00471
O00471	P05129
P55036	P14635
P14635	P55036
B2RDF2	P35346
P35346	B2RDF2
A4D1N4	P84089
P84089	A4D1N4
P05129	Q9BYG5
Q9BYG5	P05129
P05129	P62258
P62258	P05129
Q3US10	Q9Y6X2
Q9Y6X2	Q3US10
P05129	Q8TD31
Q8TD31	P05129
P05129	Q9NRD5
Q9NRD5	P05129
Q9Y6Y0	Q8N1H4
Q8N1H4	Q9Y6Y0
Q8ND90	O43347
O43347	Q8ND90
O43524	B6ZGS8
B6ZGS8	O43524
Q15751	H3BQZ3
H3BQZ3	Q15751
O60502	Q96R06
Q96R06	O60502
Q9Y6K9	Q53Y90
Q53Y90	Q9Y6K9
O60333	O43504
O43504	O60333
Q13315	P33301
P33301	Q13315
O60333	Q8N3C7
Q8N3C7	O60333
P12236	P19623
P19623	P12236
H0YM41	K7EMB8
K7EMB8	H0YM41
P98155	Q15036
Q15036	P98155
P12004	Q00535
Q00535	P12004
Q16478	B3KNK9
B3KNK9	Q16478
Q02543	H0YKX3
H0YKX3	Q02543
F5GYZ3	B1ALG1
B1ALG1	F5GYZ3
P14866	H0YKX3
H0YKX3	P14866
P33176	P49792
P49792	P33176
P00558	H0YKX3
H0YKX3	P00558
Q8NCB2	Q86VL0
Q86VL0	Q8NCB2
P17812	H0YKX3
H0YKX3	P17812
Q16478	Q6UWE0
Q6UWE0	Q16478
Q9Y295	P04632
P04632	Q9Y295
B2R4C5	H0YKX3
H0YKX3	B2R4C5
Q9NQZ2	P21246
P21246	Q9NQZ2
P12236	H0YKX3
H0YKX3	P12236
Q12834	Q09472
Q09472	Q12834
Q3U1J4	E1P5Q0
E1P5Q0	Q3U1J4
Q3U1J4	Q16531
Q16531	Q3U1J4
Q7Z4H7	Q9BT25
Q9BT25	Q7Z4H7
P55036	Q9BSL1
Q9BSL1	P55036
Q9H228	P09471
P09471	Q9H228
P55036	P00441
P00441	P55036
Q13315	F8WEI5
F8WEI5	Q13315
Q8IZD4	Q8IU60
Q8IU60	Q8IZD4
Q9Y6K9	O95373
O95373	Q9Y6K9
Q9Y6K9	Q676U5
Q676U5	Q9Y6K9
Q9Y6K9	P49327
P49327	Q9Y6K9
Q7Z4H7	H0YJ09
H0YJ09	Q7Z4H7
P54829	Q93034
Q93034	P54829
Q9Y6K9	Q9P2J5
Q9P2J5	Q9Y6K9
Q7Z4H7	Q99871
Q99871	Q7Z4H7
Q15486	Q15047
Q15047	Q15486
Q9Y6K9	Q9Y6K9
Q7Z4H7	H3BP24
H3BP24	Q7Z4H7
P55036	P06576
P06576	P55036
P55036	P25705
P25705	P55036
P55036	P12883
P12883	P55036
P55036	P06396
P06396	P55036
P17812	Q9UQE7
Q9UQE7	P17812
P55036	P06732
P06732	P55036
P55036	P00505
P00505	P55036
P12236	Q9NRL3
Q9NRL3	P12236
P55036	P40926
P40926	P55036
Q3U1J4	Q9NZJ0
Q9NZJ0	Q3U1J4
Q15486	P04637
P04637	Q15486
Q9Y6K9	Q5VYK3
Q5VYK3	Q9Y6K9
Q6IAP1	Q92979
Q92979	Q6IAP1
Q9Y6J8	P62273
P62273	Q9Y6J8
Q9Y6K9	P21333
P21333	Q9Y6K9
P30711	Q92759
Q92759	P30711
Q3U1J4	H0YLQ1
H0YLQ1	Q3U1J4
Q9Y6K9	Q86TT2
Q86TT2	Q9Y6K9
Q96GQ7	Q9NQ55
Q9NQ55	Q96GQ7
Q9Y6K9	O60763
O60763	Q9Y6K9
P22557	E5KS60
E5KS60	P22557
Q12834	P0CG48
P0CG48	Q12834
Q8TDC3	P29353
P29353	Q8TDC3
Q3U1J4	J3QT51
J3QT51	Q3U1J4
B2RDF2	P40227
P40227	B2RDF2
P55036	B7Z2P9
B7Z2P9	P55036
Q9BT88	P50222
P50222	Q9BT88
Q9BVC6	D6REH3
D6REH3	Q9BVC6
P55036	A2I9Z2
A2I9Z2	P55036
Q3U1J4	Q9BT78
Q9BT78	Q3U1J4
O15371	P23116
P23116	O15371
P55036	Q86WI4
Q86WI4	P55036
Q3U1J4	Q13619
Q13619	Q3U1J4
P55036	Q9P2G1
Q9P2G1	P55036
P55036	P55036
P55036	D3VVG4
D3VVG4	P55036
P25791	P06400
P06400	P25791
B2RDF2	Q9NQ55
Q9NQ55	B2RDF2
Q12834	Q8R349
Q8R349	Q12834
Q9Y6K9	Q8NHW5
Q8NHW5	Q9Y6K9
Q5U623	B0QZE7
B0QZE7	Q5U623
Q09472	P05412
P05412	Q09472
Q12834	Q9Z1S0
Q9Z1S0	Q12834
Q12834	Q9JJ66
Q9JJ66	Q12834
Q86T11	Q12933
Q12933	Q86T11
O75807	J3KNS5
J3KNS5	O75807
Q9NYB0	P55196
P55196	Q9NYB0
Q16478	P58340
P58340	Q16478
P12236	P53597
P53597	P12236
Q12834	Q8BZQ7
Q8BZQ7	Q12834
Q9Y6Y0	Q12873
Q12873	Q9Y6Y0
Q12834	Q9CPV2
Q9CPV2	Q12834
O43324	P62330
P62330	O43324
Q12834	Q3TGH0
Q3TGH0	Q12834
Q9Y6K9	Q9HAV4
[truncated: 312,227 more rows]
