# Supplementary material for: Proteome-wide analysis of human disease mutations in short linear motifs: neglected players in cancer?
Source: Mol Biosyst. 2014 Jul 24;10(10):2626–42. doi: 10.1039/c4mb00290c (PMC4306509; doi:10.1039/c4mb00290c)
Supplement: Supplementary file 3 [file MB-010-C4mb00290c-s003.zip › Supplementary_file_22.xlsx]

## Sheet: pred.omim12.cos1 - DONE
count	uni	motif	motif	uniprot-name	mutations	impact	disease	pubmed	description
8	P35222	DEG_SCF_TRCP1_1:32:37		beta-catenin
7	P78314	DOC_ANK_TNKS_1:414:421		3BP2
7	P08100	TRG_Cilium_Arf4_1:344:348		Rhodopsin
5	Q92838	TRG_NLS_MonoExtN_4:156:162
5	Q92838	CLV_PCSK_FUR_1:156:160	Furin cleavage site	Ectodysplasin-A	R156, K158	abolishes proteolytic processing	XHED	11416205	Mutations within a furin consensus sequence block proteolytic release of ectodysplasin-A and cause X-linked hypohidrotic ectodermal dysplasia
5	P35222	MOD_GSK3_1:30:37		beta-catenin
5	P04049	LIG_14-3-3_1:256:261		Raf1
4	Q9Y5Q3	DOC_WW_Pin1_4:67:72			mutations occur on the transcriptional actiation domain, which may be a buried motif
3	P51608	MOD_PLK:155:161		Methyl-CpG-binding protein 2
4	P51608	MOD_NEK2_1:155:160		Methyl-CpG-binding protein 2
4	P35222	MOD_GSK3_1:34:41
4	P04049	MOD_ProDKin_1:257:263
4	P04049	LIG_14-3-3_3:256:261
4	P04049	DOC_WW_Pin1_4:257:262
2	Q9BSI4	MOD_PKA_2:281:287
3	Q9BSI4	DOC_MAPK_1:280:288
3	Q02388	LIG_RGD:2008:2010			collagen folding is impaired - not a motif
3	P51168	LIG_WW_1:617:620		Amiloride-sensitive sodium channel subunit beta
3	P35222	MOD_GlcNHglycan:36:39
3	P35222	MOD_GlcNHglycan:32:35
3	P35222	LIG_SH2_SRC:30:33
3	P15918	DOC_MAPK_1:394:402
3	P15918	DEG_APCC_DBOX_1:395:403
1	P15918	MOD_NEK2_1:400:405
3	P00740	MOD_GlcNHglycan:410:413
2	P82279	MOD_CDK_1:1377:1383
2	P51608	LIG_SH3_3:219:225
2	P51168	MOD_ProDKin_1:612:618
2	P51168	DOC_WW_Pin1_4:612:617
2	P49747	TRG_LysEnd_APsAcLL_1:326:331
2	P49747	MOD_GlcNHglycan:297:300
2	P49747	CLV_C14_Caspase3-7:472:476
2	P42768	CLV_PCSK_PC1ET2_1:476:478
2	P42768	CLV_PCSK_KEX2_1:476:478
2	P20823	TRG_ER_diArg_1:201:204		Hepatocyte nuclear factor 1-alpha	DNA binding site - not a ER targeting motif
2	P19544	MOD_LATS_1:373:379		Wilms tumor protein	DNA binding site - not a motiuf
2	P08559	TRG_ER_diArg_1:301:304
2	P06400	CLV_NDR_NDR_1:357:359
2	P04637	MOD_PKA_2:281:287
2	P04049	MOD_PKB_1:254:262
2	P04049	MOD_CK1_1:257:263
2	P04049	LIG_FHA_1:258:264
2	O95343	CLV_PCSK_KEX2_1:257:259		Homeobox protein SIX3	homeodomain - not a motif
2	O75360	TRG_ER_diArg_1:70:73		Homeobox protein prophet of Pit-1	dna binding site - not a motif
2	O43186	TRG_NLS_MonoExtC_3:36:41		Cone-rod homeobox protein	homeodomain - not a motif
1	Q9Y4Z2	TRG_ER_diArg_1:93:96
1	Q9H161	TRG_NLS_MonoExtC_3:213:218
1	Q9GZV9	TRG_ER_diArg_1:174:176
1	Q9GZV9	MOD_PKA_2:175:181
1	Q9GZV9	MOD_PKA_1:175:181
1	Q9GZV9	CLV_PCSK_KEX2_1:175:177	Furin cleavage site	Fibroblast growth factor 23	R176Q		ADHR	11062477	Autosomal dominant hypophosphataemic rickets is associated with mutations in FGF23
1	Q92889	TRG_NLS_MonoExtC_3:485:490
1	Q92889	TRG_NLS_MonoCore_2:486:491
1	Q8TF64	MOD_PKA_2:218:224
1	Q8TF64	MOD_NEK2_2:218:223
1	Q8TF64	LIG_FHA_1:219:225
1	Q68CZ1	MOD_PKA_2:1235:1241
1	Q68CZ1	DOC_SPAK_OSR1_1:1236:1240
1	Q13562	TRG_ER_diArg_1:111:114
1	Q12824	TRG_ER_diArg_1:376:378			dna binding domain - not a motif
1	Q12824	TRG_ER_diArg_1:375:377			dna binding domain - not a motif
1	Q12824	TRG_ER_diArg_1:374:377			dna binding domain - not a motif
1	Q12824	CLV_PCSK_KEX2_1:376:378			dna binding domain - not a motif
1	Q12824	CLV_PCSK_FUR_1:374:378			dna binding domain - not a motif
1	Q12824	CLV_NDR_NDR_1:376:378			dna binding domain - not a motif
1	P52952	TRG_NLS_MonoExtN_4:138:143
1	P52952	TRG_NLS_MonoExtN_4:137:143
1	P52952	TRG_NLS_MonoExtN_4:136:143
1	P52952	TRG_NLS_MonoCore_2:138:143
1	P43026	CLV_PCSK_KEX2_1:380:382	pre-processing - cleavage site	Growth/differentiation factor 5	R380Q	impair cleavage - preprocessing site	BDA2	18203755	Brachydactyly type A2 associated with a defect in proGDF5 processing
1	P41180	CLV_PCSK_PC1ET2_1:897:899
1	P41180	CLV_PCSK_KEX2_1:897:899
1	P35680	TRG_ER_diArg_1:233:236
1	P35680	TRG_ER_diArg_1:232:235
1	P35680	CLV_PCSK_SKI1_1:59:63
1	P35548	LIG_SH3_3:142:148			homeodomain - not a motif
1	P35498	TRG_ER_diArg_1:27:29
1	P35498	CLV_PCSK_KEX2_1:27:29
1	P35498	CLV_NDR_NDR_1:27:29
1	P25963	DEG_SCF_TRCP1_1:31:36		NF-kappa-B inhibitor alpha
1	P23769	MOD_PKB_1:396:404			dna binding domain - not a motif
1	P04049	MOD_PKA_2:255:261
1	P00568	CLV_PCSK_SKI1_1:128:132			mutation impacts catalytic activity -not a motif
1	O60481	CLV_NDR_NDR_1:403:405			dna binding site - not a motif
1	new motif with a direct causality in disease found
1	motif already described before
1	FP motif
1	FP motif
	rest

## Sheet: ANN - omim.1 - DONE
count	uni	motif	motif	uniprot-name	mutations	impact	disease	pubmed	description
8	P35222	DEG_SCF_TRCP1_1:32:37
7	P78314	DOC_ANK_TNKS_1:414:421
5	P04049	LIG_14-3-3_1:256:261
3	P51168	LIG_WW_1:617:620
3	P00740	MOD_OGLYCOS:97:102				disulfide bridge
2	P49918	DEG_CRL4_CDT2_1:270:282
2	P04049	MOD_PKB_1:254:262
1	Q9NVV9	LIG_HCF-1_HBM_1:134:137
1	Q9GZX7	MOD_PKA_1:24:30						16387847
1	Q15583	LIG_CtBP_PxDLS_1:153:157
1	P78363	MOD_N-GLC_1:97:102
1	P48048	MOD_PKA_2:216:222
1	P25963	DEG_SCF_TRCP1_1:31:36
1	P06213	LIG_PTB_Phospho_1:993:999
1	P04637	TRG_NLS_Bipartite_1:305:323
1	P04637	TRG_NES_CRM1_1:339:352
1	P04637	DOC_WW_Pin1_4:78:83
1	P04275	MOD_N-GLC_2:1147:1149				disulfide bridge
1	P01130	LIG_PTB_Apo_2:822:829
1	new motif with a direct causality in disease found
1	motif already described before
1	FP motif
1	FP motif
	rest

## Sheet: OMIM
uniprotAcc	uniprot-name	ELM_class:start:end	unique motif-breaking mutations	motif description	functional impact of the mutations	disease	pubmed
P00740	Coagulation factor IX	MOD_OGLYCOS:97:102	p.C102R;p.C97S;p.P101R	O-glycosylation site, required for attachment of a glucose residue to a Serine (Ser-99).	May impair glycosylation	Hemophilia B (HEMB) [MIM:306900]	2129367; 2511201;
P01130	Low-density lipoprotein receptor	LIG_PTB_Apo_2:822:829	p.Y828C	Phospho-tyrosine Binding (PTB) domain binding motif.	Impairs internalization of LDL receptors	Familial hypercholesterolemia (FH) [MIM:143890]	3955657; 9837937
P04049	RAF proto-oncogene serine/threonine-protein kinase	LIG_14-3-3_1:256:261	p.S259F;p.R256S;p.P261A;p.P261L;p.P261S	14-3-3 binding motif.	Impairs binding to 14-3-3 proteins and leads to Ras mediated recruitment of RAF to the plasma membrane.	Noonan syndrome type 5 (NS5); LEOPARD syndrome type 2 (LEOPARD2) [MIM:611553]; [MIM:611554]	17603483; 20679480; 8601312
P04049	RAF proto-oncogene serine/threonine-protein kinase	MOD_PKB_1:254:262	p.S259F;p.R256S	PKB phosphorylation site. Phosphorylation of RAF by PKB at Ser-259 creates a binding site for 14-3-3 proteins.	Impairs phosphorylation of RAF by PKB and subsequent binding of 14-3-3 proteins. Thus, the subcellular location of RAF is altered due to RAS-mediated recruitment to the plasma membrane.	Noonan syndrome type 5 (NS5); LEOPARD syndrome type 2 (LEOPARD2) [MIM:611553]; [MIM:611554]	17603483; 8601312; 19058874
P04637	Cellular tumor antigen p53	TRG_NLS_Bipartite_1:305:323	p.R306P	Classical nuclear localization signal	Loss of nuclear localization and impaired tumor suppressor functionality.	Li-Fraumeni syndrome (LFS) [MIM:151623]	10551826
P04637	Cellular tumor antigen p53	DOC_WW_Pin1_4:78:83	p.P82L	Docking motif for WW domain of Pin1 (Protein interacting with NIMA 1). WW domain of Pin1 docks onto a phosphorylated Thr-81 residue for phosphorylating p53. Upon genotoxic stress, Pin1 binds to p53 and enhances its transactivation function.	May impair binding of Pin1 to p53 and impair apoptotic effects of p53.	Li-Fraumeni syndrome (LFS) [MIM:151623]	12397362; 12388558
P04637	Cellular tumor antigen p53	TRG_NES_CRM1_1:339:352	p.L344P	Nuclear export signal	May impair nuclear export and prohibit MDM2 mediated degradation of p53.	Li-Fraumeni syndrome (LFS) [MIM:151623]	12944468
P06213	Insulin receptor	LIG_PTB_Phospho_1:993:999	p.P997T	Phospho-tyrosine Binding (PTB) domain binding motif.	Impairs the receptor's interaction with Insulin Receptor Substrate (IRS) proteins and lead to decreased response to insulin.	Rabson-Mendenhall syndrome (RMS) [MIM:262190]	12023989
P25963	NF-kappa-B inhibitor alpha	DEG_SCF_TRCP1_1:31:36	p.S32I	Proteosomal degradation motif recognized by SCF-betaTrCP1 E3 ubiquitin ligase complex. This motif is required for regulation of the abundance of NF-kappa-B inhibitor alpha via proteosomal degradation.	May impair phosphorylation, subsequent ubiquitination and degradation.	Ectodermal dysplasia anhidrotic with T-cell immunodeficiency autosomal dominant (ADEDAID) [MIM:612132]	14523047; 10497169; 10230406; 9990852
P35222	Catenin beta-1	DEG_SCF_TRCP1_1:32:37	p.S33F;p.D32Y;p.S37C;p.S37A;p.G34E;p.S37F;p.D32G;p.S33Y	Proteosomal degradation motif recognized by SCF-betaTrCP1 E3 ubiquitin ligase complex. This motif is required for regulation of the abundance of Catenin beta-1 via proteosomal degradation.	Impairs destruction of the protein via proteosomal degradation. Leads to constitutive activation of Wnt signalling.	Pilomatrixoma (PTR) ; Medulloblastoma (MDB) ; Colorectal cancer (CRC) ; Ovarian cancer (OC); [MIM:132600]; [MIM:155255]; [MIM:114500]; [MIM:167000]	12820959; 10192393 ; 10435629
P48048	ATP-sensitive inward rectifier potassium channel 1	MOD_PKA_2:216:222	p.S219R	PKA phosphorylation site required for activation of the channel.	Impairs phosphorylationby PKA and leads to %50 reduced channel activity.	Bartter syndrome type 2 (BS2) [MIM:241200]	8841184;8621594
P49918	Cyclin-dependent kinase inhibitor 1C	DEG_CRL4_CDT2_1:270:282	p.F276V;p.F276S	CRL4-Cdt2 binding PIP (PCNA interacting protein) degron	Impairs binding to PCNA and regulation of proliferation.	Intrauterine growth retardation, metaphyseal dysplasia, adrenal hypoplasia congenita, and genital anomalies (IMAGE) [MIM:614732]	22634751
P51168	Amiloride-sensitive sodium channel subunit beta	LIG_WW_1:617:620	p.P617S;p.Y620H;p.P618R	WW domain binding motif, which mediates binding to E3 ubiquitin ligase NEDD4-2. Thus, the motif is required for targeting for degradation.	May impair binding to NEDD4-2, thus impair its targeting for degradation and lead to increased expression levels (increased sodium absorption due to increased channel activity)	Liddle syndrome (LIDDS) [MIM:177200]	17502380
P78314	SH3 domain-binding protein 2	DOC_ANK_TNKS_1:414:421	p.G420E;p.R415Q;p.R415P;p.P418R;p.P418H;p.P418L;p.G420R	Tankyrase-binding motif. Docking of Tankyrase1/2 onto the protein results in the poly-ADP-ribosylation and subsequent ubiquitin mediated proteosomal degradation.	Impairs tankyrase-mediated regulation of the stability of the protein.	Cherubism (CRBM) [MIM:118400]	11381256 ; 22153077; 22153076
P78363	Retinal-specific ATP-binding cassette transporter	MOD_N-GLC_1:97:102	p.S100P	N-glycosylation site	Impairs glycosylation	Stargardt disease type 1 (STGD1) [MIM:248200]	11320094
Q15583	Homeobox protein TGIF1	LIG_CtBP_PxDLS_1:153:157	p.S157C	C-terminal binding protein (CtBP) interaction motif.	Impairs interaction with C-terminal binding protein (CtBP).	Holoprosencephaly type 4 (HPE4) [MIM:142946]	10995736
Q9GZX7	Single-stranded DNA cytosine deaminase	MOD_PKA_1:24:30	p.R24W	PKA phosphorylation site. The motif is required for regulation of the protein's activity in B cells.	May impair phosphorylation by PKA and impair regulation of its activity.	Immunodeficiency with hyper-IgM 2 (HIGM2) [MIM:605258]	16387847; 11007475
Q9NVV9	THAP domain-containing protein 1	LIG_HCF-1_HBM_1:134:137	p.Y137C	The Host Cell Factor-1 (HCF-1) binding motif.	Impairs binding to HCF1	Dystonia type 6 (DYT6) [MIM:602629]	20669277; 20687191; 20211909

## Sheet: COSMIC
uniprotAcc	uniprot-name	ELM_class:start:end	unique motif-breaking mutations	motif description	functional impact of the mutations	pubmed
P04637	Cellular tumor antigen p53	TRG_NLS_Bipartite_1:305:323	p.K305N;p.K305T;p.K305E;p.K319N;p.K320N;p.K319E	Classical nuclear localization signal	Loss of nuclear localization and impaired tumor suppressor functionality.	2156209; 10551826
P04637	Cellular tumor antigen p53	TRG_NES_CRM1_1:339:352	p.E339K;p.L344P;p.L344R;p.E339G;p.M340V	Nuclear export signal	Impairs nuclear export and prohibits MDM2-mediated degradation of p53.	12944468
P04637	Cellular tumor antigen p53	DOC_WW_Pin1_4:312:317	p.S315P;p.S315C;p.P316L	Docking motif for WW domain of Pin1 (Protein interacting with NIMA 1). WW domain of Pin1 docks onto a phosphorylated Ser-315 residue for phosphorylating p53. Upon genotoxic stress, Pin1 binds to p53 and enhances its transactivation function.	May impair binding of Pin1 to p53 and impair apoptotic effects of p53.	12397362; 12388558
P04637	Cellular tumor antigen p53	DOC_WW_Pin1_4:78:83	p.T81I;p.P82L	Docking motif for WW domain of Pin1 (Protein interacting with NIMA 1). WW domain of Pin1 docks onto a phosphorylated Thr-81 residue for phosphorylating p53. Upon genotoxic stress, Pin1 binds to p53 and enhances its transactivation function.	May impair binding of Pin1 to p53 and impair apoptotic effects of p53.	12397362; 12388558
P04637	Cellular tumor antigen p53	DOC_WW_Pin1_4:30:35	p.P34L	Docking motif for WW domain of Pin1 (Protein interacting with NIMA 1). WW domain of Pin1 docks onto a phosphorylated Ser-33 residue for phosphorylating p53. Upon genotoxic stress, Pin1 binds to p53 and enhances its transactivation function.	May impair binding of Pin1 to p53 and impair apoptotic effects of p53.	12397362; 12388558
P04637	Cellular tumor antigen p53	DOC_CYCLIN_1:381:385	p.K381N;p.L383F	Docking motif for Cyclin A. Cyclin A-CDK2 complex binds to and phosphorylates p53 upon DNA damage.	May impair phosphorylation by Cyclin-CDK2 complex and lead to impaired transcriptional activity of p53 upon DNA damage.	10884347; 12501191
P04637	Cellular tumor antigen p53	MOD_PIKK_1:12:18	p.Q16L	Phosphorylation site for phosphoinositide-3-OH-kinase related kinases (PIKKs) such as DNA-PK, ATM, ATR. ATM kinase phosphorylates p53 at Ser-15 and activates it upon inonizing radiation.	May impair phosphorylation of p53 by ATM and impair its activatory function upon ionizing radiation.	9733515
P04637	Cellular tumor antigen p53	MOD_CK1_1:15:21	p.T18A	Phosphorylation site for Casein Kinase 1 (CK1). Upon DNA damage due to ionizing radiation, CK1 phosphorylates p53 at Thr-18 and stabilizes it in the nucleus by preventing p53 interaction with MDM2.	May impair phosphorylation by CK1 and impair DNA damage response upon ionizing radiation.	10734067; 10606744
P04637	Cellular tumor antigen p53	DOC_USP7_1:364:368	p.A364T	USP7 de-ubiquitinating enzyme docking motif. This motif is required for USP7 to stabilize p53 by removing the ubiquitin moieties attached to p53.	May impair de-ubiquitylation of p53 by USP7, thus impair the stability of p53.	16474402
P04637	Cellular tumor antigen p53	DOC_USP7_1:359:363	p.P359S	USP7 de-ubiquitinating enzyme docking motif. This motif is required for USP7 to stabilize p53 by removing the ubiquitin moieties attached to p53.	May impair de-ubiquitylation of p53 by USP7, thus impair the stability of p53.	16474402; 16402859
P35222	Catenin beta-1	DEG_SCF_TRCP1_1:32:37	p.S33F;p.G34E;p.S33C;p.S33A;p.S37C;p.S33N;p.S37A;p.S33L;p.S37F;p.S37Y;p.S33T;p.S33P;p.S37P;p.S33Y;p.D32Y;p.D32V;p.D32N;p.D32H;p.G34V;p.D32G;p.D32A;p.D32E;p.G34R	Proteosomal degradation motif recognized by SCF-betaTrCP1 E3 ubiquitin ligase complex. This motif is required for regulation of the abundance of Catenin beta-1 via proteosomal degradation.	Impairs destruction of the protein via proteosomal degradation. Leads to constitutive activation of Wnt signalling.	12820959; 10192393 ; 10435629
P04049	RAF proto-oncogene serine/threonine-protein kinase	LIG_14-3-3_1:256:261	p.S259F;p.P261R;p.S259P;p.S259A	14-3-3 binding motif.	Impairs binding to 14-3-3 proteins and lead to Ras mediated recruitment of RAF to the plasma membrane.	20679480; 8601312
P04049	RAF proto-oncogene serine/threonine-protein kinase	MOD_PKB_1:254:262	p.S259F;p.S259P;p.S259A	PKB phosphorylation site. Phosphorylation of RAF by PKB at Ser-259 creates a binding site for 14-3-3 proteins.	Impairs phosphorylation of RAF by PKB and subsequent binding of 14-3-3 proteins. Thus, the subcellular location of RAF is altered due to RAS-mediated recruitment to the plasma membrane.	8601312; 19058874
P04049	RAF proto-oncogene serine/threonine-protein kinase	LIG_14-3-3_1:618:623	p.R618Q	14-3-3 binding motif.	Impairs binding to 14-3-3 proteins and lead to Ras mediated recruitment of RAF to the plasma membrane.	20679480; 8601312
P25963	NF-kappa-B inhibitor alpha	DEG_SCF_TRCP1_1:31:36	p.D31N	Proteosomal degradation motif recognized by SCF-betaTrCP1 E3 ubiquitin ligase complex. This motif is required for regulation of the abundance of NF-kappa-B inhibitor alpha via proteosomal degradation.	May impair phosphorylation, subsequent ubiquitination and degradation.	10497169; 10230406; 9990852
P51168	Amiloride-sensitive sodium channel subunit beta	LIG_WW_1:617:620	p.P618S	WW domain binding motif, which mediates binding to E3 ubiquitin ligase NEDD4-2. Thus, the motif is required for targeting for degradation.	May impair binding to NEDD4-2, thus impair its targeting for degradation and lead to increased channel activity (increased sodium absorption due to increased channel activity)	17502380
P78314	SH3 domain-binding protein 2	DOC_ANK_TNKS_1:414:421	p.D419N	Tankyrase-binding motif. Docking of Tankyrase1/2 onto the protein results in the poly-ADP-ribosylation and subsequent ubiquitin mediated proteosomal degradation.	Impairs tankyrase-mediated regulation of the stability of the protein.	22153077
P78363	Retinal-specific ATP-binding cassette transporter	MOD_N-GLC_1:1528:1533	p.S1531F	N-glycosylation site	Impaired glycosylation	11320094
Q99814	Endothelial PAS domain-containing protein 1	DEG_ODPH_VHL_1:529:542	p.L542R	Hydroxyproline modification site and degron motif required in hypoxia signaling. This motif is required for recognition by von Hippel Lindau (VHL) protein for ubiquitin mediated proteosomal degradation of the protein.	May impair the VHL mediated regulation of the stability of the protein	14691554
O00408	cGMP-dependent 3',5'-cyclic phosphodiesterase	MOD_NMyristoyl:1:7	p.G6D	Myristate attachment site	May lead to defective myristoylation. Impaired myristoylation may detach the enzyme from the plasma membrane.	20213681; 19632989
O00562	Membrane-associated phosphatidylinositol transfer protein 1	TRG_ER_FFAT_1:347:355	p.F350L	FFAT motif required for targeting proteins to ER periphery via interaction with VAP family of proteins	Loss of interaction with VAPB - impaired targeting to ER	17804640; 15545272
O14830	Serine/threonine-protein phosphatase with EF-hands 2	LIG_IQ:20:38	p.R31Q	Calmodulin binding IQ motif	May impair binding to Calmodulin	12051765
O43187	Interleukin-1 receptor-associated kinase-like 2	LIG_TRAF6:524:532	p.D531N	TRAF6 binding site. The motif is required for TRAF6 mediated IL-1 signalling	May impair binding to TRAF6.	9374458; 12140561
O43516	WAS/WASL-interacting protein family member 1	LIG_Actin_WH2_1:33:49	p.T49M	Actin-binding motif	May influence binding to actin	16275905
O43524	Forkhead box protein O3	LIG_14-3-3_3:250:255	p.R250Q	14-3-3 binding motif required for cytosolic sequestration	May impair interaction with 14-3-3 zeta, which would lead to increased nuclear accumulation	11864996; 10102273
O60315	Zinc finger E-box-binding homeobox 2	LIG_CtBP_PxDLS_1:815:819	p.P815N	CtBP binding motif required for recruitment of C terminal binding protein in order to repress the transcription of E-Cadherin, thus induce epithelial-mesenchymal transition.	May impair binding to CtBP, thus impair the induction of epithelial-mesenchymal transition	12714599;16061479
O60315	Zinc finger E-box-binding homeobox 2	LIG_CtBP_PxDLS_1:785:789	p.L788I	CtBP binding motif required for recruitment of C terminal binding protein in order to repress the transcription of E-Cadherin, thus induce epithelial-mesenchymal transition.	May impair binding to CtBP, thus impair the induction of epithelial-mesenchymal transition	12714599;16061479
O60500	Nephrin	LIG_SH2_SRC:1176:1179	p.Y1176C	Motif required for binding to SH2 domain containing Nck adaptor proteins. The interaction is required for Nephrin-dependent actin re-organization in kidney epithelial cells.	May impair interaction with Nck adaptor proteins.	16525419
O75074	Low-density lipoprotein receptor-related protein 3	TRG_LysEnd_GGAAcLL_1:764:770	p.D764Y	C-terminal sorting signal required for sorting of type-I transmembrane proteins from Trans Golgi Network (TGN) to the lysosomal-endosomal compartment	May impair the interaction with VHS domains of GGA proteins, which leads to impaired sorting of the protein from the TGN.	11390366
O75376	Nuclear receptor corepressor 2	LIG_MYND_2:1033:1037	p.P1033L	MYND domain binding motif	May impair interaction with DEAF-1	23372760
O75533	Splicing factor 3B subunit 1	LIG_ULM_U2AF65_1:333:339	p.R334I	UHM (U2AF Homology Motifs) domain ligand motif required for regulation of alternative splicing	May impair binding to UHM domain of SPF45, which would impair the regulation of alternative splicing.	17589525
O75533	Splicing factor 3B subunit 1	LIG_ULM_U2AF65_1:195:201	p.R199H	UHM (U2AF Homology Motifs) domain ligand motif required for regulation of alternative splicing	May impair binding to UHM domain of SPF45, which would impair the regulation of alternative splicing.	17589525
P00750	Tissue-type plasminogen activator	MOD_OFUCOSY:91:97	p.T96A	O-Fucosylation site	May impair attachment of a fucose to Thr-61	1900431
P01111	GTPase NRas	MOD_SPalmitoyl_2:180:186	p.P185S	S-palmitoylation site. Palmitoylation promotes stable membrane association	May impair membrane association of NRas	2661017
P01266	Thyroglobulin	MOD_N-GLC_1:1219:1224	p.S1222L	N-glycosylation site	May impair glycosylation	8615697
P01266	Thyroglobulin	MOD_N-GLC_1:528:533	p.S531F	N-glycosylation site	May impair glycosylation	8615697
P04233	HLA class II histocompatibility antigen gamma chain	LIG_14-3-3_3:5:10	p.R10W	14-3-3 binding motif. Binding to 14-3-3 alpha/beta regulates the release of the protein from the ER and it is translocated to the plasma membrane.	May impair binding to 14-3-3 alpha/beta and impair the regulation of the ER retention or trafficking to the plasma membrane	12437930;9448284
P04275	von Willebrand factor	LIG_RGD:2507:2509	p.R2507W	RGD motif required for integrin binding	May impair cell attachment	2447074;10339467
P05106	Integrin beta-3	LIG_PTB_Phospho_1:767:773	p.N770S;p.Y773H	PTB (phospho-tyrosine binding) domain ligand motif found in the cytoplasmic tail of integrin beta-3. Binding of cytoplasmic proteins such as Talin and Dok1 to this motif regulate integrin activation and signal tranduction.	May impair PTB domain binding mediated downstream integrin signalling.	18156175; 12535520
P05106	Integrin beta-3	LIG_PTB_Apo_2:767:774	p.N770S;p.Y773H	PTB (phospho-tyrosine binding) domain ligand motif found in the cytoplasmic tail of integrin beta-3. Binding of cytoplasmic proteins such as Talin and Dok1 to this motif regulate integrin activation and signal tranduction.	May impair PTB domain binding mediated downstream integrin signalling.	18156175; 12535520
P06400	Retinoblastoma-associated protein	TRG_NLS_Bipartite_1:860:877	p.K873E;p.R876C	Classical nuclear localization signal overlapping a K873 acetylation site.	Impaired acetylation by PCAF mislocalization of the protein to cytoplasm, which prevents RB from regulating keratinocyte differentiation.	20940255
P06400	Retinoblastoma-associated protein	DOC_CYCLIN_1:873:877	p.K873E	Cyclin recognition site, required for the docking of cyclin-CDK complex on RB and subsequent phosphorylation of RB.	May impair docking of cyclin-CDK on RB.	9891042
P06729	T-cell surface antigen CD2	LIG_GYF:281:289	p.P283S	GYF (glycine-tyrosine-phenylalanine) domain binding motif.	May impair binding to GYF domain of CD2BP2 protein.	15105431
P07358	Complement component C8 beta chain	MOD_CMANNOS:551:554	p.W551C	C-Mannosylation site, where a mannosyl is attached to a tryphtophan.	May impair the attachment of mannosyl to Trp-551 residue.	10551839
P07766	T-cell surface glycoprotein CD3 epsilon chain	LIG_SH3_5:184:188	p.D187G	Motif that mediates the interaction with the SH3 domains of Eps8L1, Nck1, and Nck2.	May impair the recruitment of cellular signalling proteins such as Nck, which are involved in T-cell activation.	17617578
P07948	Tyrosine-protein kinase Lyn	MOD_TYR_CSK:504:512	p.Y508H	Tyrosine phosphorylation site (Tyr-508) recognized by CSK. Phosphorylation by CSK at Tyr-508 inhibits the kinase activity of the protein	May impair the regulation of kinase activity of the protein via tyrosine-phosphorylation by CSK.	7935444
P08631	Tyrosine-protein kinase HCK	MOD_NMyristoyl:1:7	p.G2E	Myristoylation site (N-terminal Glycine residue - Gly-2) that is required for the attachment of the protein to the membranes and targeting to caveolae.	May impair myristoylation which would result in detachment from the membranes.	7791757
P09067	Homeobox protein Hox-B5	LIG_HOMEOBOX:177:180	p.P178H;p.W179C	Homeodomain ligand motif found in HOX proteins and required for binding to PBX homeobox domains.	May impair binding to homeobox domains.	8600458
P10153	Non-secretory ribonuclease	MOD_CMANNOS:34:37	p.W37L;p.W37R	C-Mannosylation site, where a mannosyl is attached to a tryphtophan.	May impair attachment of a alpha-mannopyranose to Trp-34.	7947762; 9450956
P10636	Microtubule-associated protein tau	LIG_SH3_1:547:553	p.P553L	SH3 domain binding motif.	May impair binding to the SH3 domains of fyn and src non-receptor tyrosine kinases	9763511
P13010	X-ray repair cross-complementing protein 5 (XRCC5)	DOC_PIKK_1:720:728	p.D726G	Docking motif for PIKK kinases family. Members of this family such as ATM, ATR, and DNA-PKcs, are recruited by via this motif of XRCC5 to the sites of DNA damage.	May impair docking of PIKK family kinases on XRCC5, which would result in impaired PIKK dependent DNA damage response.	15758953
P14316	Interferon regulatory factor 2	LIG_KEPE_1:136:142	p.K137Q	Sumoylation site.	May impair sumoylation.	19033273
P14653	Homeobox protein Hox-B1	LIG_HOMEOBOX:180:183	p.M183I	Homeodomain ligand motif found in HOX proteins and required for binding to PBX homeobox domains.	May impair binding to homeobox domain of Pbx1 homeodomain protein. This interaction is required for DNA binding.	10052460
P16471	Prolactin receptor	MOD_N-GLC_1:232:237	p.T235A;p.N233K	N-glycosylation site required for cell surface targeting of the prolactin receptor.	May impair glycosylation and subsequent targeting of the receptor to the cell surface.	9544990
P17612	cAMP-dependent protein kinase catalytic subunit alpha	DOC_AGCK_PIF_3:348:351	p.F351L	Auto-activating docking motif for AGC kinases, also known as PDK1 interacting fragment (PIF).	Impairs the interaction between PKA and PDK1, thus the docking is prevented and phosphorylation of the substrate can not be enhanced.	10698939
P19793	Retinoic acid receptor RXR-alpha	MOD_PKA_2:24:30	p.S27C	PKA phosphorylation site.	Impairs phoshorylation by PKA, which impairs cyclic-AMP-mediated downregulation of the protein.	11162439
P20963	T-cell surface glycoprotein CD3 zeta chain	LIG_TYR_ITAM:69:86	p.N69K	Immuno-receptor tyrosine based activatory motif (ITAM).	May abolish the signal transduction functions of the motif.	9295038
P21815	Bone sialoprotein 2	LIG_RGD:286:288	p.D288N	RGD motif required for integrin binding	May impair binding of the protein to the alpha(v)beta(3) integrin receptors of the human umbilical vein endothelial cells (HUVECs).	10785511
P21815	Bone sialoprotein 2	MOD_N-GLC_1:189:194	p.N190Y	N-glycosylation site	Impaired glycosylation that may result in cellular detachment
P21817	Ryanodine receptor 1	LIG_EVH1_2:1773:1777	p.P1774L;p.P1773S	Class II EVH1 domain binding motif	May impair binding to Homer1 protein's EVH1 domain.	12223488
P24864	G1/S-specific cyclin-E1	MOD_GSK3_1:392:399	p.S399I	GSK3 phosphorylation site (S395)	May impair phosphorylation by GSK3 and subsequent binding to FBW for ubiquitin mediated proteosomal degradation. Thus, regulation of the cyclin-E1 degradation is impaired.	14536078
P24864	G1/S-specific cyclin-E1	DEG_SCF_FBW7_1:393:399	p.S399I	Proteosomal degradation motif recognized by FBW7 E3 ubiquitin ligase.	May impair phosphorylation by GSK3 and subsequent binding to FBW for ubiquitin mediated proteosomal degradation. Thus, regulation of the cyclin-E1 degradation is impaired.	14536078
P25054	Adenomatous polyposis coli protein	TRG_NES_CRM1_1:67:78	p.D67G;p.D67Y;p.D67H	Nuclear export signal	May impair binding to nuclear export factor chrosomome maintenance region-1 (Crm-1) and cause defective nuclear export.	12070164
P26045	Tyrosine-protein phosphatase non-receptor type 3	LIG_14-3-3_3:832:837	p.V833M	14-3-3 beta binding motif	May impair binding to 14-3-3 beta	9341175
P26045	Tyrosine-protein phosphatase non-receptor type 3	LIG_14-3-3_3:356:361	p.R356S	14-3-3 beta binding motif	May impair binding to 14-3-3 beta	9341175
P26358	DNA (cytosine-5)-methyltransferase 1	LIG_PCNA_PIPBox_1:164:173	p.H170D;p.I167F	PCNA binding PIP box	Abolishes interaction with PCNA	9302295
P26715	NKG2-A/NKG2-B type II integral membrane protein	LIG_TYR_ITIM:38:43	p.Y40H	Immuno-receptor tyrosine based inhibitory motif (ITIM).	Significantly reduces the avidity of SH2 domain containing tyrosine phosphatase-1 for the protein, thus the inhibitory function of the motif is reduced.	12165520
P28324	ETS domain-containing protein Elk-4	DOC_MAPK_2:398:401	p.P401T	MAPK docking motif. Docking of MAPK increases the efficiency of phosphorylation of the protein.	May reduce phosphorylation efficiency of the protein by MAPK due to impaired docking.	11029469
P28562	Dual specificity protein phosphatase 1	DOC_MAPK_2:339:342	p.F341L	Docking motif that mediates binding to ERK MAP kinase. Docking of MAPK increases the efficiency of phosphorylation of the protein.	May impair docking of ERK MAPK on the protein, which would prevent subsequent phosphorylation on another site and ubiquitin mediated proteosomal degradation.	9925641; 16286470
P30518	Vasopressin V2 receptor	TRG_ER_diArg_1:247:249	p.R247H;p.R247C	di-Arginine retention/retrieval motif required for localization to endoplasmic reticulum.	May impair ER retrieval and retention.	16959974;11641431
P32418	Sodium/calcium exchanger 1	LIG_14-3-3_2:388:394	p.R388K	14-3-3 binding motif required for regulation of the activity of the sodium/calcium exchanger by 14-3-3 proteins.	May cause defects in the inhibitory activities of 14-3-3 proteins on the sodium/calcium exhanger.	16679322
P32519	ETS-related transcription factor Elf-1	LIG_Rb_LxCxE_1:51:55	p.L51V	LxCxE motif required for binding to Retinoblastoma associated protein (RB). Elf-1 binds to unphosphorylated form of the motif on RB. Phosphorylation of RB releases Elf-1, which activates the Elf-1 transcription factor activity.	May impair the regulation of Elf-1 via binding to RB protein during T-cell activation.	8493578
P32926	Desmoglein-3	CLV_C14_Caspase3-7:778:782	p.D781G	Proteolytic cleavage site recognized by Caspase 3. Desmosomal proteins such as Desmoglein-3 function at cell adhesion junctions and are cleaved by Caspases in apoptotic cells.	May impair cleavage by Caspases during apoptosis.	11500511
P35555	Fibrillin-1	LIG_Integrin_isoDGR_1:2304:2306	p.R2306C	NGR integrin binding motif.	May impair binding of Fibrillin-1 to integrins and cell adhesion.	8617364; 18653538
P37275	Zinc finger E-box-binding homeobox 1 (ZEB1)	LIG_CtBP_PxDLS_1:734:738	p.L735F	CtBP (C terminal binding protein) binding motif. The motif mediates binding of CtBP1 and CtBP2 to ZEB1 and act as corepressors to repress BCL6 transcription.	May impair binding to CtBP proteins, which would lead to defective co-repressing activity.	10567582; 20175752
P38936	Cyclin-dependent kinase inhibitor 1	TRG_NLS_Bipartite_1:142:158	p.R143W	Classical nuclear localization signal	May impair nuclear localization and lead to defects in cell cycle arrest, therefore cell proliferation.	15340083; 12417334
P38936	Cyclin-dependent kinase inhibitor 1	MOD_PKB_1:140:148	p.R140Q	PKB phosphorylation site	May reduce phosphorylation by Akt at Thr-145, thus impair regulation of PCNA binding and cell proliferation.	11463845
P39748	Flap endonuclease 1	LIG_PCNA_PIPBox_1:337:346	p.R339H	PCNA binding PIP box required for interaction with PCNA and important for DNA replication.	May impair interaction with PCNA and may thus lead to defects in DNA replication.	15576034; 9178907
P40189	Interleukin-6 receptor subunit beta	MOD_N-GLC_1:378:383	p.N379S	N-glycosylation site required for cell surface targeting of the prolactin receptor.	May impair glycosylation	11098061; 16335952
P40259	B-cell antigen receptor complex-associated protein beta chain	LIG_TYR_ITAM:193:210	p.Y196H;p.Y196C;p.Y196F;p.Y196N;p.Y196S	Immuno-receptor tyrosine based activatory motif (ITAM). The motif is utilized by CD79B for transducing the signals from B cell antigen receptors.	May impair interaction with SH2 domain containing effector proteins, which may lead to impaired signal transduction from B-cell antigen receptors through CD79B.	9531288
P41143	Delta-type opioid receptor	TRG_LysEnd_APsAcLL_1:241:246	p.R241H	C-terminal sorting signal required for sorting of type-I transmembrane proteins from Trans Golgi Network (TGN) to the lysosomal-endosomal compartment.	May impair interaction with Adaptor proteins and defective lysosomal targeting.	12851402
P41180	Extracellular calcium-sensing receptor	MOD_N-GLC_1:89:94	p.T92M	N-glycosylation site	May reduce cell surface expression of the calcium-sensing receptor	9852126
P41180	Extracellular calcium-sensing receptor	MOD_N-GLC_1:487:492	p.S490F	N-glycosylation site	May reduce cell surface expression of the calcium-sensing receptor	9852126
P42566	Epidermal growth factor receptor substrate 15	LIG_AP2alpha_2:645:647	p.P646H	Motif that mediates binding of accessory endocytic proteins to the alpha subunit of the AP2 complex required for their recruitment to the site of clathrin coated vesicle formation.	May impair interaction of accessory endocytic proteins such as EPS15 with the AP2 complex, which would lead to defects in recruitment of the components of the endocytic machinery.	10380931
P42566	Epidermal growth factor receptor substrate 15	LIG_AP2alpha_2:798:800	p.D798E	Motif that mediates binding of accessory endocytic proteins to the alpha subunit of the AP2 complex required for their recruitment to the site of clathrin coated vesicle formation.	May impair interaction of accessory endocytic proteins such as EPS15 with the AP2 complex, which would lead to defects in recruitment of the components of the endocytic machinery.	10380931
P43146	Netrin receptor DCC	DEG_SIAH_1:1331:1339	p.P1338T	Motif that mediates binding to SIAH/sina proteins that regulate the stability of their substrates via targeting them for proteosomal mediated degradation.	May impair the interaction with SIAH/Sina proteins and cause defective regulation of the abundance of DCC proteins.	9334332
P43630	Killer cell immunoglobulin-like receptor 3DL2	LIG_TYR_ITIM:396:401	p.Y398N	Immuno-receptor tyrosine based inhibitory motif (ITIM).	May impair the inhibitory effect of the protein by interrupting the interaction with SH2 domain containing tyrosine protein phosphatase SHP-1.	8986721
P46531	Neurogenic locus notch homolog protein 1	DEG_SCF_FBW7_2:2508:2515	p.P2512L	Proteosomal degradation motif recognized by F-box/WD40 repeat protein SEL-10.	The mutation disrupts interaction with SEL-10, thus, activates Notch1 by removing the off-switch, i.e the degradation motif	11585921; 16614245; 11461910
P46937	Yorkie homolog	LIG_14-3-3_1:124:129	p.R124Q	14-3-3 binding motif that depends on Akt phosphorylation at Ser-127.	May impair binding to 14-3-3, which would prevent inactivation of YAP via its translocation to the cytoplasm.	17974916; 12535517
P48023	Tumor necrosis factor ligand superfamily member 6	MOD_N-GLC_1:249:254	p.T252N	N-glycosylation site. Glycosylation of the protein is important for its expression level.	May impair glycosylation and the expression level of the protein.	9405425
P48436	Transcription factor SOX-9	MOD_PKA_1:61:67	p.S64R	PKA phosphorylation site. Phosphorylation of SOX9 enhances its transcriptional and DNA-binding activity.	Impairs phosphorylation by PKA, which results in reduced transcriptional and DNA-binding activity.	10805756
P49418	Amphiphysin	LIG_Clathr_ClatBox_2:380:385	p.W385L;p.D383V	Clathrin box. This motif is found on cargo adaptor proteins and are utilized for interaction with clathrin heavy chain.	May impair interaction with clathrin heavy chain, which would lead to defects in recruitment of the protein for clathrin mediated endocytosis.	11382783; 14981508; 10748223
P49685	G-protein coupled receptor 15 (GPR15)	TRG_ER_diArg_1:352:354	p.R353S	di-Arginine retention/retrieval motif required for localization to endoplasmic reticulum.	May impair interaction with Coatomer Protein I (COPI) which would result in defects in retention of the protein at the endoplasmic reticulum.	21189250
P49815	Tuberin	MOD_PKB_1:934:942	p.R936Q	PKB phosphorylation site	Impairs phosphorylation by Akt/PKB, which may result in reduced S6K1 activation.	12150915; 18466115
P50616	Protein Tob1	LIG_PAM2_1:130:142	p.A136T	PABP (Poly(A)-binding protein)-interacting motif 2 (PAM2). This motif mediates interaction of Tob1 with PABPC1. This interaction enhances mRNA deadenylation effect of Tob1.	May impair interaction with PABPC1 protein and reduce Tob1's effect on the enhancement of mRNA deadenylation.	17785442; 20595394
P51170	Amiloride-sensitive sodium channel subunit gamma	LIG_WW_1:624:627	p.Y627C	WW domain binding motif, which mediates binding to E3 ubiquitin ligase NEDD4-2. Thus, the motif is required for targeting for degradation.	May impair binding to NEDD4-2, thus impair its targeting for degradation and lead to increased expression levels (increased sodium absorption due to increased channel activity)	17502380
P51617	Interleukin-1 receptor-associated kinase 1	LIG_TRAF6:583:591	p.E587K	TRAF6 binding site. The motif is required for TRAF6 mediated IL-1 signalling	May impair interaction with TRAF6 and reduce TRAF6 mediated signal transduction.	12140561
P52594	Arf-GAP domain and FG repeat-containing protein 1	LIG_EH_1:433:437	p.P435L	Eps15 Homology (EH) domain interacting motif consisting of Asn, Pro, and Phe residues (NPF).	May impair interaction with Eps15.	10613896; 9303539
P55211	Caspase-9	MOD_PKB_1:191:199	p.R193H	PKB phosphorylation site required for regulation of Caspase-9.	May impair phosphorylation by Akt/PKB and lead to defective protease activity required for the regulation of cell death.	9812896
P55211	Caspase-9	CLV_C14_Caspase3-7:327:331	p.D330E	Proteolytic cleavage site recognized by Caspase 3. Required for execution of apoptosis.	May impair cleavage by Caspases during apoptosis.	8900201
P56524	Histone deacetylase 4	LIG_CtBP_PxDLS_1:48:52	p.R52H	CtBP (C terminal binding protein) binding motif.	May impair binding to CtBP co-repressor and impact the transcriptional repression of myocyte enhancer factor-2 (MEF2) family of transcription factors.	11022042
P57682	Krueppel-like factor 3	LIG_CtBP_PxDLS_1:61:65	p.T65M	CtBP (C terminal binding protein) binding motif.	May impair binding to CtBP proteins, which would lead to defective co-repressing activity.	9724649
P61925	cAMP-dependent protein kinase inhibitor alpha	TRG_NES_CRM1_1:37:51	p.E37K	Nuclear export signal	May impair binding to nuclear export factor chrosomome maintenance region-1 (Crm-1) and cause defective nuclear export.	7634336
Q00613	Heat shock factor protein 1	MOD_SUMO:297:300	p.E300Q	Sumoylation site.	May impair attachment of SUMO-1 on Lys-298 upon heat stress.	11514557
Q07108	Early activation antigen CD69	MOD_N-GLC_2:111:113	p.N111I	Atypical N-glycosylation site	Impairs glycosylation.	9287313
Q13118	Krueppel-like factor 10 (KLF10)	DEG_SIAH_1:200:208	p.A203T	Motif that mediates binding to SIAH/sina proteins that regulate the stability of their substrates via targeting them for proteosomal degradation. This motif is required for targeted degradation of KLF10 for regulation of the transforming growth factor (TGF)-beta responses.	May impair the interaction with SIAH/Sina proteins and cause defective regulation of the abundance of KLF10, thus, defective regulation of TGFbeta response.	12072443
Q13188	Serine/threonine-protein kinase 3	CLV_C14_Caspase3-7:319:323	p.D322Y	Proteolytic cleavage site recognized by Caspases 3 and 7.	Leads to resistance to proteolysis by caspases, therefore causes defects in cell death regulation.	11278283
Q13255	Metabotropic glutamate receptor 1 (GRM1)	LIG_EVH1_2:1147:1151	p.P1148L	Enabled/vasodilator-stimulated phosphoprotein homology 1 (EVH1) domain-binding motif. This motif is important for GRM1-induced Ca+2 release .	Impairs binding to Homer-EVH1 domain, thus, impairs GRM1-induced Ca+2 signalling at the post-synaptic density.	9808459; 10798399
Q13291	Signaling lymphocytic activation molecule	LIG_TYR_ITSM:277:284	p.T279K	ITSM (immunoreceptor tyrosine-based switch motif).	May impair interaction with SH2-containing inositol phosphatase (SHIP) and SH2-containing protein tyrosine phosphatase (SHP-2).	11313386
Q13322	Growth factor receptor-bound protein 10	MOD_ProDKin_1:473:479	p.S476I	MAPK Phosphorylation Site	Impairs phosphorylation by MAPK which may reduce the inhibitory effect of Grb10 on insulin-activated IRS1-1 tyrosine phosphorylation.	15952796
Q13627	Dual specificity tyrosine-phosphorylation-regulated kinase 1A	MOD_TYR_DYR:315:325	p.Y321C	TYR phosphorylation site (Tyr-321). Autophosphorylation site.	Impairs phosphorylation at Y321, however a Y321F mutation doesn't abolish autophosphorylation activity of the enzyme.	23665168
Q13698	Voltage-dependent L-type calcium channel subunit alpha-1S	LIG_IQ:1523:1542	p.R1534W;p.R1534Q	Calmodulin binding IQ motif. The motif is important for Ca(2+) signaling.	May impair binding to Calmodulin and cause defects in Ca(2+) signaling.	19473981
Q14118	Dystroglycan	TRG_NLS_MonoExtN_4:778:783	p.R779Q	Classical nuclear localization signal recognized by Importin alpha/beta.	R779 is a critical residue for nuclear translocation of the protein. R779Q mutation impairs nuclear accumulation of Dystroglycan.	20512930
Q14654	ATP-sensitive inward rectifier potassium channel 11	TRG_ER_diArg_1:368:371	p.R369C	di-Arginine retention/retrieval motif required for localization to endoplasmic reticulum. This motif is important for obtaining fully assembled channel complex at ER before trafficking the complex to the cell surface.	May impair ER retention of the protein and lead to surface expression of incompletely/incorrectly assembled channel complex at the cell surface.	12699619; 10197533
Q15078	Cyclin-dependent kinase 5 activator 1	MOD_NMyristoyl:1:7	p.S6F	N-myristoylation site required for membrane anchoring of the protein by addition of a myristate.	May impair addition of a myristate to the protein, thus lead to its absense from the cell periphery.	10604467
Q15303	Receptor tyrosine-protein kinase erbB-4	LIG_WW_1:1053:1056	p.Y1056F;p.P1054H	WW domain binding motif, which mediates binding to E3 ubiquitin ligase NEDD4. Thus, the motif is required for targeting for degradation.	May impair interaction with WW domain of NEDD4 and impair ubiquitination of the protein. Thus, it may lead to increased abundance.	19561640
Q15303	Receptor tyrosine-protein kinase erbB-4	LIG_SH2_STAT5:1056:1059	p.Y1056F	STAT5 Src Homology 2 (SH2) domain binding motif. Y1056 is phosphorylated by phosphatidylinositol 3-kinase and phosphorylated motif is bound by SH2 domain containing proteins such as STAT5A.	May impair phosphorylation and subsequent binding of SH2 domain containing proteins.	18721752
Q15326	Zinc finger MYND domain-containing protein 11	LIG_Dynein_DLC8_1:411:417	p.R413Q	Motif that binds to DLC-8 (highly conserved 8-kDa light chain of Dynein). Important for the correct assembly and functioning of the Dynein molecular motor complex.	May impair interaction with DLC-8.	11148209
Q15842	ATP-sensitive inward rectifier potassium channel 8	TRG_ER_diArg_1:380:383	p.R383H	di-Arginine retention/retrieval motif required for localization to endoplasmic reticulum. This motif is important for obtaining fully assembled channel complex at ER before trafficking the complex to the cell surface.	May impair ER retention of the protein and lead to surface expression of incompletely/incorrectly assembled channel complex at the cell surface.	10197533
Q16665	Hypoxia-inducible factor 1-alpha	MOD_ProDKin_1:638:644	p.P642S	MAPK Phosphorylation Site. Phosphorylation of this site by MAPK promotes nuclear accumulation and transcriptional activity of the protein.	May reduce phosphorylation by MAPK and reduce nuclear accumulation and transcriptional activity of the protein.	16954218
Q53EL6	Programmed cell death protein 4	DEG_SCF_TRCP1_1:70:76	p.S76P	Proteosomal degradation motif recognized by SCF-betaTrCP1 E3 ubiquitin ligase complex.	May impair phosphorylation at Ser-76 and interaction with WD40 domain of beta-TrCP, which would result in diminished ubiquitin mediated proteosomal degradation and increased abundance of PDCD4.	17053147
Q5SW96	Low density lipoprotein receptor adapter protein 1	TRG_AP2beta_CARGO_1:256:266	p.F259L	Targeting motif required for recruitment of proteins to the site of clathrin coated vesicle formation. The motif mediates interaction with the beta-2 appendage of Adaptor Protein complex 2 (AP-2).	May abolish association to the AP-2 complex.	16516836; 16903783
Q6PEW1	Zinc finger CCHC domain-containing protein 12 (ZCCHC12)	LIG_SUMO_SBM_2:275:280	p.V277M	SUMO-binding motif required for non-covalent interaction with SUMO proteins. This motif is required for binding to SUMO and localization to promyelocytic leukemia protein nuclear bodies (PML-NBs)	May impair binding to SUMO and localization to PML-NBs, thus impair ZCCHC12's transcriptional co-activation function in BMP signaling pathway.	19416967
Q6PGQ7	Protein aurora borealis (BORA)	DEG_SCF_TRCP1_1:496:501	p.G498V	Proteosomal degradation motif recognized by SCF-betaTrCP1 E3 ubiquitin ligase complex. Beta-TrCP mediated proteosomal degradation of BORA is important for regulation of mitotic progression.	May stabilize BORA by impairing its interaction with beta-TrCP and lead to prolonged metaphase and delayed anaphase onset.	18378770
Q6UWZ7	BRCA1-A complex subunit Abraxas	LIG_BRCT_BRCA1_1:405:409	p.F409C	Phosphorylated motif (at Ser-406) mediates interaction with the BRCT domain of BRCA1. The interaction mediated by this motif is important for DNA damage response.	May impair interaction with the BRCT domain of BRCA1 and lead to defects in DNA damage response.	17525340
Q6V0I7	Protocadherin Fat 4	DOC_ANK_TNKS_1:4826:4833	p.D4831H;p.R4827S	Tankyrase-binding motif. Docking of Tankyrase1/2 onto the protein results in the poly-ADP-ribosylation and subsequent ubiquitin mediated proteosomal degradation.	May impair tankyrase-mediated destruction of the protein.	22153077
Q8WUM4	Programmed cell death 6-interacting protein (PDCD6IP)	LIG_EABR_CEP55_1:797:807	p.P801S	Motif that mediates interaction with EABR domain of the midbody protein Cep55. Interaction with Cep55 via this motif results in recruitment of PDCD6IP to the midbody where it is involved in cytokinesis.	May impair interaction with Cep55 and impair its recruitment to the midbody, thus cause defects in its cytokinesis-related functions.	17853893; 18948538
Q96J92	Serine/threonine-protein kinase WNK4	DOC_SPAK_OSR1_1:1016:1020	p.R1016H	Docking motif for SPAK and OSR1 kinases.	May impair binding to the CCT domain of OSR1 kinase.	17721439
Q99661	Kinesin-like protein KIF2C	LIG_SxIP_EBH_1:93:104	p.P101S	SxIP motif that mediates binding of microtubule plus end tracking proteins (+TIPs) to End binding homology (EBH) domains. KIF2C associates with the growing microtubule ends by binding to End Binding proteins. Such interactions mediated by the SxIP motif is important for interactions with microtubules during cell division, migration, and morphogenesis.	Impairs interaction with EB1 (End binding protein) and association of KIF2C to the growing microtubule ends.	19632184
Q99816	Tumor susceptibility gene 101 protein (TSG101)	LIG_EABR_CEP55_1:154:164	p.G157R	Motif that mediates interaction with EABR domain of the midbody protein Cep55. Interaction with Cep55 via this motif results in recruitment of TSG101 to the midbody where it is involved in cytokinesis.	May impair interaction with Cep55 and impair its recruitment to the midbody, thus cause defects in its cytokinesis-related functions.	17853893; 18948538
Q9BR01	Sulfotransferase 4A1 (SULT4A1)	DOC_WW_Pin1_4:5:10	p.P9A	Docking motif for WW domain of Pin1 (Protein interacting with NIMA 1). WW domain of Pin1 docks onto the phosphorylated Ser-8 for phosphorylating its substrate.	May impair docking of Pin1 on SULT4A1 and its phosphorylation.	19439498; 20920535
Q9BZ71	Membrane-associated phosphatidylinositol transfer protein 3 (PITPNM3)	TRG_ER_FFAT_1:29:40	p.E34K	FFAT motif required for targeting proteins to ER periphery via interaction with VAP family of proteins.	May impair the interaction between VAP-B and PITPNM3.	15545272
Q9BZF3	Oxysterol-binding protein-related protein 6	TRG_ER_FFAT_1:490:500	p.A498V	FFAT motif required for targeting proteins to ER periphery via interaction with VAP family of proteins.	May impair binding to VAPs (vesicle-associated membrane protein-associated proteins) and lead to decreased ER anchoring of the protein.	17804640
Q9GZU1	Mucolipin-1	MOD_PKA_1:554:560	p.R554C	PKA phosphorylation site (Ser-557). PKA mediated phosphorylation at this site regulates the channel activity of Mucolipin-1.	May impair PKA mediated regulation of the channel activity of Mucolipin-1.	17988215
Q9GZV5	WW domain-containing transcription regulator protein 1	MOD_LATS_1:306:312	p.H306Y	LATS tumor suppressor kinase phosphorylation motif. Phosphorylation of the motif creates 14-3-3 sites, which leads to retention of the protein in the cytoplasm and functional inactivation.	May impair phosphorylation by LATS, cytoplasmic retention and functional inactivation. Thus, the mutation may lead to ectopic expression of the protein and stimulate cell proliferation and promote epithelial-mesenchymal transition.	18227151
Q9GZV5	WW domain-containing transcription regulator protein 1	MOD_LATS_1:84:90	p.S90P	LATS tumor suppressor kinase phosphorylation motif. Phosphorylation of the motif creates 14-3-3 sites, which leads to retention of the protein in the cytoplasm and functional inactivation.	May impair phosphorylation by LATS, cytoplasmic retention and functional inactivation. Thus, the mutation may lead to ectopic expression of the protein and stimulate cell proliferation and promote epithelial-mesenchymal transition.	11118213
Q9H074	Polyadenylate-binding protein-interacting protein 1	LIG_PAM2_1:126:138	p.F135I	PABP (Poly(A)-binding protein)-interacting motif 2 (PAM2). This motif in PAIP1 mediates binding to PABP, thus PAIP1 regulates translational activity by stabilizing it.	May impair interaction with PABP and impair regulatory impact of PAIP1 on translational activity.	14685257; 11997512; 16554297
Q9H2X6	Homeodomain-interacting protein kinase 2	LIG_KEPE_3:31:40	p.P35L;p.K32N	Sumoylation site at Lys-32 (K32). Sumoylation of the protein regulates its stability. Sumoylated protein has a significantly lower half-life.	May impair sumoylation-mediated regulation of the stability of the protein.	15766567
Q9H4A3	Serine/threonine-protein kinase WNK1	DOC_SPAK_OSR1_1:1957:1961	p.R1957C	Docking motif for SPAK and OSR1 kinases.	May impair binding to the CCT domain of OSR1 kinase.	16263722
Q9H4A3	Serine/threonine-protein kinase WNK1	DOC_SPAK_OSR1_1:1945:1949	p.R1945C	Docking motif for SPAK and OSR1 kinases.	May impair binding to SPAK/OSR1 kinases.	16263722
Q9HB71	Calcyclin-binding protein (CACYBP)	DEG_SIAH_1:59:67	p.A62V	Motif that mediates binding to SIAH protein. This motif is required for CACYBP to bind to SIAH and associate with the E3 ubiquitin ligase complex. This complex subsequently ubiquitylates beta-catenin upon p53 stimulation of the expression of SIAH.	May impair association of the protein with SIAH and the E3 ubiquitin ligase complex, thus, cause defects in the proteosome mediated degradation of beta-catenin upon p53 stimulation.	11389839; 16085652
Q9NSC2	Sal-like protein 1	MOD_SUMO:1085:1088	p.K1086N	Sumoylation site at Lys-1086 (K1086).	May impair sumoylation (A K1086R mutation is already known to impair sumoylation).	12200128
Q9UBC2	Epidermal growth factor receptor substrate 15-like 1	LIG_AP2alpha_2:599:601	p.P600R	Motif that mediates binding of accessory endocytic proteins to the alpha subunit of the AP2 complex required for their recruitment to the site of clathrin coated vesicle formation.	May impair interaction of accessory endocytic proteins such as EPS15 with the AP2 complex, which would lead to defects in recruitment of the components of the endocytic machinery.	10380931
Q9UBC2	Epidermal growth factor receptor substrate 15-like 1	LIG_AP2alpha_2:728:730	p.P729S	Motif that mediates binding of accessory endocytic proteins to the alpha subunit of the AP2 complex required for their recruitment to the site of clathrin coated vesicle formation.	May impair interaction of accessory endocytic proteins such as EPS15 with the AP2 complex, which would lead to defects in recruitment of the components of the endocytic machinery.	10380931
Q9UBC2	Epidermal growth factor receptor substrate 15-like 1	LIG_AP2alpha_2:690:692	p.D690Y	Motif that mediates binding of accessory endocytic proteins to the alpha subunit of the AP2 complex required for their recruitment to the site of clathrin coated vesicle formation.	May impair interaction of accessory endocytic proteins such as EPS15 with the AP2 complex, which would lead to defects in recruitment of the components of the endocytic machinery.	10380931
Q9UBC2	Epidermal growth factor receptor substrate 15-like 1	LIG_AP2alpha_2:618:620	p.D618N	Motif that mediates binding of accessory endocytic proteins to the alpha subunit of the AP2 complex required for their recruitment to the site of clathrin coated vesicle formation.	May impair interaction of accessory endocytic proteins such as EPS15 with the AP2 complex, which would lead to defects in recruitment of the components of the endocytic machinery.	10380931
Q9UBS5	Gamma-aminobutyric acid type B receptor subunit 1	TRG_ER_diArg_1:923:926	p.R923H	di-Arginine retention/retrieval motif required for localization to endoplasmic reticulum. This motif is required for the GB1 subunit of the receptor at the ER. The motif is masked when GB1 heterodimerizes with GB2 subunit. Thus, the motif is used as a checkpoint for correctly assembled receptor before the receptor can be expressed at the cell surface.	May impair retention of GB1 subunit of the receptor at the ER, thus lead to defects in the receptor complex assembly.	10939334
Q9UJY5	ADP-ribosylation factor-binding protein GGA1	TRG_LysEnd_GGAAcLL_2:355:362	p.M362I	Auto-inhibitory motif that blocks the ligand binding site on the VHS domain of GGA proteins. Blocking this site inhibits GGA proteins from trafficking proteins from Golgi to lysosomal/endosomal compartments.	May impair autoinhibitory regulation of the protein upon its protein trafficking function between the Golgi and lysosomal/endosomal compartments.	12060753
Q9UKY1	Zinc fingers and homeoboxes protein 1	LIG_SUMO_SBM_1:538:549	p.I539S	SUMO-binding motif required for non-covalent interaction with SUMO proteins.	May impair binding to SUMO.	16524884
Q9ULR5	Polyadenylate-binding protein-interacting protein 2B	LIG_PAM2_1:108:120	p.N111D	PABP (Poly(A)-binding protein)-interacting motif 2 (PAM2). This motif in PAIP2B mediates binding to PABP, thus PAIP2B regulates translational activity by inhibiting it.	May impair interaction with PABP and impair regulatory impact of PAIP2B on translational activity.	16804161
Q9UPW6	DNA-binding protein SATB2	MOD_SUMO:349:352	p.E352D	Sumoylation site at Lys-350 (K350).	May impair sumoylation and reduce nuclear accumulation. A K350R mutation is already known to show these effects.	14701874
Q9Y458	T-box transcription factor TBX22	LIG_EH1_1:9:17	p.V12A;p.V16A	The Engrailed Homology 1 (EH1) motif that mediates binding to the WD40 domain of the Groucho/TLE corepressor.	May impair interaction with WD40 domain of the Groucho/TLE corepressor.	16309560

## Sheet: ANN - cosmic.2
count	uni	motif	motif	uniprot-name	mutations	impact	disease	pubmed	description
4	P04049	LIG_14-3-3_1:256:261
3	P04049	MOD_PKB_1:254:262
6	P04637	TRG_NLS_Bipartite_1:305:323
5	P04637	TRG_NES_CRM1_1:339:352
3	P04637	DOC_WW_Pin1_4:312:317
2	P04637	DOC_WW_Pin1_4:78:83
2	P04637	DOC_CYCLIN_1:381:385
2	P05106	LIG_PTB_Phospho_1:767:773						18156175
2	P05106	LIG_PTB_Apo_2:767:774						18156175
2	P06400	TRG_NLS_Bipartite_1:860:877			K873E; R876C			8336704; 12695505; 20940255	K873 is acetylated and it is required for nuclear localization and keratinocyte differentiation
2	P09067	LIG_HOMEOBOX:177:180
2	P10153	MOD_CMANNOS:34:37
2	P16471	MOD_N-GLC_1:232:237
2	P21817	LIG_EVH1_2:1773:1777
3	P25054	TRG_NES_CRM1_1:67:78
2	P26358	LIG_PCNA_PIPBox_1:164:173
2	P30518	TRG_ER_diArg_1:247:249
23	P35222	DEG_SCF_TRCP1_1:32:37
5	P40259	LIG_TYR_ITAM:193:210
2	P49418	LIG_Clathr_ClatBox_2:380:385
2	Q13698	LIG_IQ:1523:1542
2	Q15303	LIG_WW_1:1053:1056
2	Q6V0I7	DOC_ANK_TNKS_1:4826:4833
2	Q9H2X6	LIG_KEPE_3:31:40
2	Q9Y458	LIG_EH1_1:9:17
3	Q9Y463	MOD_TYR_DYR:267:277
	transferred to all - except chemrevs
