# Supplementary material for: Proteome-wide analysis of human disease mutations in short linear motifs: neglected players in cancer?
Source: Mol Biosyst. 2014 Jul 24;10(10):2626–42. doi: 10.1039/c4mb00290c (PMC4306509; doi:10.1039/c4mb00290c)
Supplement: Supplementary file 3 [file MB-010-C4mb00290c-s003.zip › Supplementary_file_20.tsv]

uniprotAcc	PFAM_domain	start	end
Q8TBF5	TRANSMEM	231	251
Q8TBF5	PIG-X	53	253
Q8TBF4	RRM_1	12	82
Q8TBF4	zf-CCHC	105	122
Q9NQ79	UnbV_ASPIC	457	525
Q9NQ79	EGF_CA	559	605
Q9NQ79	VCBS	253	310
Q9NQ79	VCBS	299	363
Q9NQ79	VCBS	62	132
Q9NVL8	Pfam-B_14579	1	295
Q8IZF5	TRANSMEM	776	796
Q8IZF5	TRANSMEM	812	832
Q8IZF5	TRANSMEM	852	874
Q8IZF5	TRANSMEM	882	902
Q8IZF5	TRANSMEM	929	949
Q8IZF5	TRANSMEM	974	994
Q8IZF5	TRANSMEM	1003	1023
Q8IZF5	Extracellular	26	775
Q8IZF5	Extracellular	833	851
Q8IZF5	Extracellular	903	928
Q8IZF5	Extracellular	995	1002
Q8IZF5	7tm_2	767	1016
Q8IZF5	HRM	429	481
Q8IZF5	DUF3497	490	691
Q8IZF5	GPS	711	759
P30613	PK	85	438
P30613	PK_C	452	572
P23409	HLH	94	145
P23409	Basic	3	93
Q9NQ76	Osteoregulin	76	256
Q96N68	TRANSMEM	133	153
Q5QJ38	Pfam-B_56324	251	414
Q5QJ38	Pfam-B_61859	416	609
Q5QJ38	Pfam-B_128184	836	902
Q5QJ38	S_100	4	47
Q9NQ75	SH3_1	17	65
Q9NQ75	DUF3513	592	786
Q9NQ75	Serine_rich	435	593
P20930	Filaggrin	904	955
P20930	Filaggrin	2849	2900
P20930	Filaggrin	2201	2252
P20930	Filaggrin	1228	1279
P20930	Filaggrin	1876	1927
P20930	Filaggrin	579	630
P20930	Filaggrin	3173	3224
P20930	Filaggrin	2525	2576
P20930	Filaggrin	3497	3548
P20930	Filaggrin	1552	1603
P20930	Filaggrin	3821	3872
P20930	Filaggrin	3292	3346
P20930	Filaggrin	1995	2050
P20930	Filaggrin	1023	1077
P20930	Filaggrin	2644	2698
P20930	Filaggrin	2968	3022
P20930	Filaggrin	2320	2374
P20930	Filaggrin	3616	3670
P20930	Filaggrin	698	753
P20930	Filaggrin	374	428
P20930	Filaggrin	1671	1725
P20930	Filaggrin	258	306
P20930	Filaggrin	1347	1401
P20930	S_100	4	47
P20933	Asparaginase_2	8	339
P20936	SH2	351	426
P20936	SH2	181	256
P20936	SH3_1	285	333
P20936	Pfam-B_74172	2	140
P20936	C2	596	673
P20936	PH	475	577
P20936	RasGAP	769	942
A6NJS3	V-set	18	120
P30939	TRANSMEM	30	50
P30939	TRANSMEM	65	85
P30939	TRANSMEM	98	118
P30939	TRANSMEM	141	161
P30939	TRANSMEM	179	199
P30939	TRANSMEM	291	311
P30939	TRANSMEM	330	350
P30939	Extracellular	1	29
P30939	Extracellular	86	97
P30939	Extracellular	162	178
P30939	Extracellular	312	329
P30939	7tm_1	40	347
Q8IZF2	TRANSMEM	1007	1027
Q8IZF2	TRANSMEM	1054	1074
Q8IZF2	TRANSMEM	1091	1111
Q8IZF2	TRANSMEM	1129	1149
Q8IZF2	TRANSMEM	1174	1194
Q8IZF2	TRANSMEM	1221	1241
Q8IZF2	TRANSMEM	1245	1265
Q8IZF2	Extracellular	22	1006
Q8IZF2	Extracellular	1075	1090
Q8IZF2	Extracellular	1150	1173
Q8IZF2	Extracellular	1242	1244
Q8IZF2	Pfam-B_130547	1	34
Q8IZF2	I-set	278	367
Q8IZF2	SEA	166	266
Q8IZF2	Ig_2	472	563
Q8IZF2	7tm_2	1010	1262
Q8IZF2	GPS	950	997
P83859	RFamide_26RFa	2	135
P40617	Arf	8	186
Q8TBF2	AhpC-TSA_2	53	166
Q15573	Pfam-B_17710	19	446
Q15572	Pfam-B_10136	1	867
P23919	Thymidylate_kin	11	191
Q8NHX4	Pfam-B_67642	53	181
Q8NHX9	TRANSMEM	85	105
Q8NHX9	TRANSMEM	128	148
Q8NHX9	TRANSMEM	156	176
Q8NHX9	TRANSMEM	184	204
Q8NHX9	TRANSMEM	219	239
Q8NHX9	TRANSMEM	290	310
Q8NHX9	TRANSMEM	437	459
Q8NHX9	TRANSMEM	466	486
Q8NHX9	TRANSMEM	503	523
Q8NHX9	TRANSMEM	555	575
Q8NHX9	TRANSMEM	581	601
Q8NHX9	TRANSMEM	674	694
Q8NHX9	Extracellular	106	127
Q8NHX9	Extracellular	177	183
Q8NHX9	Extracellular	240	254
Q8NHX9	Extracellular	280	289
Q8NHX9	Extracellular	460	465
Q8NHX9	Extracellular	524	554
Q8NHX9	Extracellular	602	635
Q8NHX9	Extracellular	659	673
Q8NHX9	Ion_trans	471	693
Q8NHX9	Ion_trans	127	311
Q6UX39	Pfam-B_67272	5	190
Q6ZNW5	Pfam-B_3057	342	383
Q6ZNW5	Pfam-B_1303	1	341
Q9NXR8	ING	2	104
Q9NXR8	Pfam-B_20369	105	356
Q9NXR8	PHD	362	409
Q9C0H2	TRANSMEM	43	63
Q9C0H2	TRANSMEM	87	107
Q9C0H2	TRANSMEM	212	232
Q9C0H2	TRANSMEM	237	257
Q9C0H2	TRANSMEM	387	407
Q9C0H2	Extracellular	1	42
Q9C0H2	Extracellular	108	211
Q9C0H2	Extracellular	258	386
Q9C0H2	Tweety	25	430
Q9C0H5	WW	65	95
Q9C0H5	Pfam-B_16365	116	689
Q9C0H5	RhoGAP	909	1054
Q9C0H5	MyTH4	761	879
Q4VXU2	RRM_1	193	262
Q4VXU2	RRM_1	13	83
Q4VXU2	RRM_1	296	364
Q4VXU2	RRM_1	101	169
Q4VXU2	PABP	529	600
Q68DE3	HLH	19	70
Q00535	Pkinase	4	286
Q00534	Pkinase	13	300
Q00537	Pkinase	192	473
Q00536	Pkinase	165	446
Q9NXR5	Ank_4	24	78
Q9NXR5	Ank_5	111	165
Q9NXR5	Pfam-B_27347	305	418
Q9NXR5	Ank_2	96	187
Q9NXR7	BRE	1	333
Q96J66	TRANSMEM	164	184
Q96J66	TRANSMEM	195	215
Q96J66	TRANSMEM	271	291
Q96J66	TRANSMEM	297	317
Q96J66	TRANSMEM	384	404
Q96J66	TRANSMEM	418	438
Q96J66	TRANSMEM	807	827
Q96J66	TRANSMEM	864	884
Q96J66	TRANSMEM	931	951
Q96J66	TRANSMEM	1050	1070
Q96J66	ABC_tran	1182	1306
Q96J66	ABC_tran	551	662
Q96J66	Pfam-B_221895	731	804
Q96J66	ABC_membrane	806	1094
Q96J66	ABC_membrane	163	431
O00244	HMA	5	61
Q9UBM8	TRANSMEM	24	44
Q9UBM8	Glyco_transf_54	44	330
Q96J65	TRANSMEM	125	145
Q96J65	TRANSMEM	159	179
Q96J65	TRANSMEM	231	251
Q96J65	TRANSMEM	256	276
Q96J65	TRANSMEM	348	368
Q96J65	TRANSMEM	376	396
Q96J65	TRANSMEM	791	811
Q96J65	TRANSMEM	853	873
Q96J65	TRANSMEM	934	954
Q96J65	TRANSMEM	1031	1051
Q96J65	ABC_tran	520	631
Q96J65	ABC_tran	1161	1285
Q96J65	ABC_membrane	123	391
Q96J65	ABC_membrane	796	1071
O00241	TRANSMEM	372	392
O00241	Extracellular	30	371
O00241	C1-set	258	342
O00241	C1-set	155	240
O00241	V-set	32	143
O00716	Pfam-B_144655	1	91
O00716	E2F_TDP	178	243
Q3LI54	KRTAP	1	59
Q9NVT9	Arm	27	68
Q9UBM1	TRANSMEM	13	33
Q9UBM1	TRANSMEM	46	66
Q9UBM1	TRANSMEM	94	114
Q9UBM1	TRANSMEM	158	178
Q9UBM1	PEMT	88	192
Q9UBM7	TRANSMEM	40	60
Q9UBM7	TRANSMEM	154	174
Q9UBM7	TRANSMEM	177	197
Q9UBM7	TRANSMEM	266	286
Q9UBM7	TRANSMEM	306	326
Q9UBM7	TRANSMEM	331	351
Q9UBM7	TRANSMEM	420	440
Q9UBM7	ERG4_ERG24	40	475
Q9UBM4	LRR_8	153	213
A6NHU5	Pfam-B_165854	1	167
Q13835	Arm	276	316
Q7Z3T1	TRANSMEM	26	49
Q7Z3T1	TRANSMEM	58	79
Q7Z3T1	TRANSMEM	101	120
Q7Z3T1	TRANSMEM	140	158
Q7Z3T1	TRANSMEM	196	219
Q7Z3T1	TRANSMEM	237	259
Q7Z3T1	TRANSMEM	273	292
Q7Z3T1	Extracellular	1	25
Q7Z3T1	Extracellular	80	100
Q7Z3T1	Extracellular	159	195
Q7Z3T1	Extracellular	260	272
Q7Z3T1	7tm_4	139	283
A0AVF1	TPR_9	157	227
A0AVF1	TPR_11	63	117
P40424	Homeobox	234	293
P40424	PBC	35	232
P40425	Homeobox	245	304
P40425	PBC	46	243
P40425	Pfam-B_25280	1	40
P40426	Homeobox	236	295
P40426	PBC	38	234
P40429	Ribosomal_L13	6	122
Q7Z3T8	Pfam-B_76834	161	367
Q7Z3T8	Pfam-B_28063	369	642
Q7Z3T8	Pfam-B_28063	1	158
Q7Z3T8	FYVE	742	806
Q7Z3T8	Pfam-B_7339	644	712
Q7Z3T8	DUF3480	1166	1515
Q13838	Helicase_C	305	382
Q13838	DEAD	69	238
O00337	TRANSMEM	85	105
O00337	TRANSMEM	109	128
O00337	TRANSMEM	153	171
O00337	TRANSMEM	177	197
O00337	TRANSMEM	205	225
O00337	TRANSMEM	261	281
O00337	TRANSMEM	361	381
O00337	TRANSMEM	428	448
O00337	TRANSMEM	532	552
O00337	TRANSMEM	572	592
O00337	Gate	263	391
O00337	Nucleos_tra2_N	183	257
O00337	Nucleos_tra2_C	366	591
Q8NDB2	Pfam-B_2980	1	738
Q8NDB2	Pfam-B_45227	740	783
A6H8Z2	Pfam-B_2565	1	400
P08842	TRANSMEM	185	208
P08842	TRANSMEM	213	234
P08842	Sulfatase	27	514
P03891	TRANSMEM	13	33
P03891	TRANSMEM	56	76
P03891	TRANSMEM	96	116
P03891	TRANSMEM	123	143
P03891	TRANSMEM	149	169
P03891	TRANSMEM	178	198
P03891	TRANSMEM	201	221
P03891	TRANSMEM	247	267
P03891	TRANSMEM	274	294
P03891	TRANSMEM	326	346
P03891	Oxidored_q1	23	270
P03891	NADH_dehy_S2_C	290	345
Q5VUR7	Ank_5	53	107
Q5VUR7	Pfam-B_13920	446	818
Q5VUR7	Pfam-B_85308	279	357
Q5VUR7	Ank_2	37	130
Q5VUR7	Ank_2	129	196
Q5VUR7	Ank_2	180	262
Q5VUR6	Pfam-B_392613	1	73
P48960	TRANSMEM	553	572
P48960	TRANSMEM	582	601
P48960	TRANSMEM	621	642
P48960	TRANSMEM	654	674
P48960	TRANSMEM	692	712
P48960	TRANSMEM	740	760
P48960	TRANSMEM	767	789
P48960	Extracellular	21	552
P48960	Extracellular	602	620
P48960	Extracellular	675	691
P48960	Extracellular	761	766
P48960	7tm_2	544	782
P48960	EGF_CA	209	256
P48960	EGF_CA	160	207
P48960	EGF_CA	116	158
P48960	EGF_CA	64	114
P48960	GPS	491	537
P45844	TRANSMEM	427	445
P45844	TRANSMEM	457	477
P45844	TRANSMEM	507	525
P45844	TRANSMEM	534	555
P45844	TRANSMEM	568	586
P45844	TRANSMEM	650	669
P45844	Extracellular	446	456
P45844	Extracellular	526	533
P45844	Extracellular	587	649
P45844	ABC_tran	125	245
P45844	ABC2_membrane	403	614
P02768	Serum_albumin	28	202
P02768	Serum_albumin	220	394
P02768	Serum_albumin	412	592
P05386	Ribosomal_60s	22	113
P05387	Ribosomal_60s	17	114
P24863	Cyclin_N	14	151
P08559	E1_dh	66	362
P02760	Kunitz_BPTI	286	338
P02760	Kunitz_BPTI	230	282
P02760	Lipocalin	41	186
P02763	Lipocalin	40	180
P02765	Cystatin	149	239
P02766	Transthyretin	30	141
Q7L266	Asparaginase_2	1	297
Q9UQ07	Pkinase	4	285
Q9UQ05	TRANSMEM	229	249
Q9UQ05	TRANSMEM	260	280
Q9UQ05	TRANSMEM	303	323
Q9UQ05	TRANSMEM	333	353
Q9UQ05	TRANSMEM	362	382
Q9UQ05	TRANSMEM	483	503
Q9UQ05	Extracellular	250	259
Q9UQ05	Extracellular	324	332
Q9UQ05	Extracellular	383	427
Q9UQ05	Extracellular	449	482
Q9UQ05	Pfam-B_85003	871	1015
Q9UQ05	PAS_9	26	135
Q9UQ05	cNMP_binding	574	671
Q9UQ05	Ion_trans	265	474
Q9UJ70	BcrAD_BadFG	6	289
Q9UJ71	TRANSMEM	44	64
Q9UJ71	Extracellular	65	328
Q9UJ71	Pfam-B_86689	4	114
Q9UJ71	Lectin_C	212	321
Q9UJ72	Annexin	93	158
Q9UJ72	Annexin	251	316
Q9UJ72	Annexin	21	86
Q9UJ72	Annexin	175	241
Q9NUQ8	ABC_tran	217	356
Q9NUQ8	ABC_tran	532	639
Q9NUQ8	ABC_tran_2	395	480
Q9NUQ8	Pfam-B_44412	1	114
Q15165	Arylesterase	167	252
Q15166	Arylesterase	167	252
Q9UJ78	zf-FCS	372	415
Q9UJ78	zf-FCS	237	276
Q9UJ78	zf-FCS	330	369
Q9UJ78	Pfam-B_39125	4	232
Q86WA9	TRANSMEM	52	72
Q86WA9	TRANSMEM	74	94
Q86WA9	TRANSMEM	101	117
Q86WA9	TRANSMEM	120	140
Q86WA9	TRANSMEM	148	168
Q86WA9	TRANSMEM	198	218
Q86WA9	TRANSMEM	251	271
Q86WA9	TRANSMEM	308	328
Q86WA9	TRANSMEM	342	362
Q86WA9	TRANSMEM	375	395
Q86WA9	TRANSMEM	399	419
Q86WA9	TRANSMEM	442	462
Q86WA9	Extracellular	1	51
Q86WA9	Extracellular	95	100
Q86WA9	Extracellular	141	147
Q86WA9	Extracellular	219	250
Q86WA9	Extracellular	329	341
Q86WA9	Extracellular	396	398
Q86WA9	Extracellular	463	606
Q86WA9	Sulfate_transp	137	437
Q86WA9	Sulfate_tra_GLY	34	116
Q86WA9	STAS	470	576
O15254	ACOX	507	696
O15254	Acyl-CoA_dh_M	155	215
O15254	Acyl-CoA_dh_1	297	466
O15255	Pfam-B_341765	1	208
Q49A88	Pfam-B_26887	1	951
P60153	RnaseA	40	183
Q6ZTI6	Pfam-B_13264	79	204
Q6ZTI6	Pfam-B_13264	1	34
O15258	TRANSMEM	41	61
O15258	TRANSMEM	63	83
O15258	TRANSMEM	140	160
O15258	Rer1	16	187
O15259	SH3_1	158	204
P20813	p450	31	488
Q8IVA1	GoLoco	63	85
Q8IVA1	GoLoco	23	45
Q86XA0	TRANSMEM	29	45
Q86XA0	Methyltransf_16	1	142
P29401	Transketolase_N	14	304
P29401	Transket_pyr	313	478
P29401	Transketolase_C	490	612
P29400	Collagen	1074	1133
P29400	Collagen	491	550
P29400	Collagen	960	1019
P29400	Collagen	1013	1072
P29400	Collagen	896	958
P29400	Collagen	165	223
P29400	Collagen	1190	1248
P29400	Collagen	283	352
P29400	Collagen	754	818
P29400	Collagen	854	909
P29400	Collagen	1400	1460
P29400	Collagen	33	118
P29400	Collagen	706	766
P29400	Collagen	598	659
P29400	Collagen	659	706
P29400	Collagen	796	854
P29400	Collagen	1128	1189
P29400	Collagen	1246	1315
P29400	Collagen	391	449
P29400	Collagen	81	164
P29400	Collagen	340	415
P29400	Collagen	552	604
P29400	C4	1571	1684
P29400	C4	1461	1570
Q9H0S4	Helicase_C	281	358
Q9H0S4	DEAD	48	215
A6NNH0	ACT_7	71	141
A6NNH0	ACT_7	259	323
P29122	PLAC	934	967
P29122	P_proprotein	539	629
P29122	Peptidase_S8	200	488
O00330	E3_binding	180	218
O00330	2-oxoacid_dh	272	501
O00330	Biotin_lipoyl	57	131
Q7RTW8	Pfam-B_3639	1	1127
P12074	COX6A	13	103
Q01118	TRANSMEM	114	140
Q01118	TRANSMEM	143	168
Q01118	TRANSMEM	180	202
Q01118	TRANSMEM	204	223
Q01118	TRANSMEM	240	264
Q01118	TRANSMEM	369	395
Q01118	TRANSMEM	501	524
Q01118	TRANSMEM	536	559
Q01118	TRANSMEM	567	590
Q01118	TRANSMEM	593	609
Q01118	TRANSMEM	630	650
Q01118	TRANSMEM	705	728
Q01118	TRANSMEM	930	958
Q01118	TRANSMEM	966	991
Q01118	TRANSMEM	997	1019
Q01118	TRANSMEM	1022	1040
Q01118	TRANSMEM	1060	1080
Q01118	TRANSMEM	1167	1193
Q01118	TRANSMEM	1248	1270
Q01118	TRANSMEM	1281	1305
Q01118	TRANSMEM	1312	1335
Q01118	TRANSMEM	1345	1369
Q01118	TRANSMEM	1379	1405
Q01118	TRANSMEM	1470	1496
Q01118	Ion_trans	146	393
Q01118	Ion_trans	970	1192
Q01118	Ion_trans	539	728
Q01118	Ion_trans	1285	1495
Q01118	Na_trans_assoc	742	944
P21731	TRANSMEM	30	52
P21731	TRANSMEM	67	87
P21731	TRANSMEM	107	128
P21731	TRANSMEM	150	172
P21731	TRANSMEM	194	219
P21731	TRANSMEM	247	270
P21731	TRANSMEM	290	311
P21731	Extracellular	1	29
P21731	Extracellular	88	106
P21731	Extracellular	173	193
P21731	Extracellular	271	289
P21731	7tm_1	41	308
Q96CS2	Pfam-B_9774	1	276
A8MZG2	Pfam-B_89179	96	169
A8MZG2	Pfam-B_67487	6	94
Q9P219	HOOK	9	597
Q9P218	Collagen	1126	1193
Q9P218	Collagen	1069	1144
Q9P218	fn3	742	822
Q9P218	fn3	468	547
Q9P218	fn3	378	457
Q9P218	fn3	648	729
Q9P218	fn3	558	638
Q9P218	fn3	30	104
Q9P218	VWA	179	348
Q5W111	SPRY	62	176
Q96CS7	PH	3	108
Q8N6K0	TRANSMEM	57	77
Q8N6K0	Extracellular	1	56
Q8N6K0	Pfam-B_94057	1	150
P62807	Histone	32	102
Q9UK11	zf-C2H2_6	148	163
Q9UK11	KRAB	8	48
Q9UK11	zf-H2C2_2	358	383
Q9UK11	zf-H2C2_2	274	298
Q9UK11	zf-H2C2_2	218	243
Q9UK11	zf-H2C2_2	386	411
Q9UK11	zf-H2C2_2	190	215
Q9UK11	zf-H2C2_2	246	271
Q9UK11	zf-H2C2_2	441	467
Q9UK11	zf-H2C2_2	415	439
P62805	Histone	25	94
Q9UK17	TRANSMEM	182	202
Q9UK17	TRANSMEM	222	242
Q9UK17	TRANSMEM	257	277
Q9UK17	TRANSMEM	287	307
Q9UK17	TRANSMEM	321	341
Q9UK17	TRANSMEM	382	402
Q9UK17	Shal-type	3	31
Q9UK17	Ion_trans	228	402
Q9UK17	DUF3399	442	564
Q9UK17	K_tetra	42	131
Q8IY92	Pfam-B_53484	1	669
Q8IY92	BTB	681	793
Q8N6K7	SAM_1	2	64
Q92833	JmjN	558	591
Q92833	zf-C5HC2	1139	1193
Q92833	ARID	618	709
Q92833	JmjC	916	1031
P28562	DSPc	181	311
P28562	Rhodanese	9	131
Q92831	Bromodomain	732	815
Q92831	Acetyltransf_7	541	624
Q92831	PCAF_N	74	327
Q92830	Pfam-B_250396	1	59
Q92830	Acetyltransf_1	553	628
Q92830	Bromodomain	737	820
Q92830	PCAF_N	86	337
Q92837	GSK-3_bind	1	240
Q9H3M9	UIM	223	240
Q9H3M9	UIM	241	258
Q9H3M9	Josephin	8	168
P21452	Extracellular	1	32
P21452	Extracellular	91	107
P21452	Extracellular	171	196
P21452	Extracellular	273	290
P21452	TRANSMEM	33	56
P21452	TRANSMEM	70	90
P21452	TRANSMEM	108	129
P21452	TRANSMEM	150	170
P21452	TRANSMEM	197	218
P21452	TRANSMEM	252	272
P21452	TRANSMEM	291	310
P21452	7tm_1	50	307
Q4G0I0	TRANSMEM	79	95
Q4G0I0	Extracellular	16	78
Q4G0I0	Pfam-B_15998	4	106
Q969K7	TRANSMEM	22	42
Q969K7	TRANSMEM	62	82
Q969K7	TRANSMEM	100	120
Q969K7	TRANSMEM	155	175
Q969K7	BCLP	18	204
Q969K4	Ank_5	10	76
Q969K4	BTB	105	212
Q969K4	BTB	267	376
Q92838	TRANSMEM	42	62
Q92838	Extracellular	63	391
Q92838	Pfam-B_30519	1	157
Q92838	Collagen	160	247
Q92838	TNF	272	385
Q9H3M0	TRANSMEM	184	204
Q9H3M0	TRANSMEM	224	244
Q9H3M0	TRANSMEM	250	270
Q9H3M0	TRANSMEM	290	310
Q9H3M0	TRANSMEM	325	345
Q9H3M0	TRANSMEM	386	406
Q9H3M0	Ion_trans	224	405
Q9H3M0	K_tetra	25	126
P51878	Peptidase_C14	193	430
P51878	CARD	61	146
Q9BVC4	WD40	211	248
Q9BVC4	WD40	75	113
Q9BVC4	WD40	267	298
Q9BVC4	WD40	119	156
Q9BVC4	WD40	4	28
Q9Y6E2	W2	336	416
Q8TAL5	Pfam-B_38991	1	459
Q8TAL6	Pfam-B_33134	1	209
Q9BZG2	TRANSMEM	394	414
Q9BZG2	Extracellular	27	393
Q9BZG2	His_Phos_2	31	338
O43933	PEX-1N	103	179
O43933	AAA	877	1007
O43933	AAA	595	733
O43933	PEX-2N	14	99
O43930	Pkinase	50	272
Q5T481	Pfam-B_2696	1	461
Q5T481	RRM_5	535	591
Q5T481	Pfam-B_1300	604	1225
Q9BZG9	UPAR_LY6	23	92
Q9BZG8	Diphthamide_syn	81	386
Q9Y597	K_tetra	20	109
Q9BVC6	TRANSMEM	84	104
Q9BVC6	TRANSMEM	136	156
Q9BVC6	TRANSMEM	159	179
Q9BVC6	TRANSMEM	186	205
Q9BVC6	Pfam-B_36699	1	241
Q9Y592	Pfam-B_113499	1	130
Q9Y592	Pfam-B_109991	133	591
P01236	Hormone_1	15	227
A8TX70	Pfam-B_279077	2511	2614
A8TX70	Collagen	1464	1523
A8TX70	Collagen	1393	1448
A8TX70	Collagen	1522	1581
A8TX70	Collagen	1566	1638
A8TX70	Collagen	1673	1732
A8TX70	Collagen	1424	1494
A8TX70	VWA	628	798
A8TX70	VWA	442	615
A8TX70	VWA	814	989
A8TX70	VWA	30	206
A8TX70	VWA	1005	1181
A8TX70	VWA	236	415
A8TX70	VWA	2291	2474
A8TX70	VWA	1963	2141
A8TX70	VWA	1758	1916
P01233	Cys_knot	26	130
Q8N865	Pfam-B_13664	1	443
Q8N865	Pfam-B_13664	510	588
Q09160	TRANSMEM	309	332
Q09160	Extracellular	25	308
Q09160	MHC_I	25	203
Q09160	C1-set	211	295
Q09160	MHC_I_C	337	364
A6NCC3	Pfam-B_266383	241	294
A6NCC3	Pfam-B_794	1	149
Q9H4Y5	GST_N_3	26	101
Q6NX49	KRAB	14	54
Q6NX49	zf-H2C2_2	394	419
Q6NX49	zf-H2C2_2	506	531
Q6NX49	zf-H2C2_2	450	475
Q6NX49	zf-H2C2_2	646	670
Q6NX49	zf-H2C2_2	562	587
Q6NX49	zf-H2C2_2	590	615
Q6NX49	zf-H2C2_2	478	503
Q6NX49	zf-H2C2_2	618	643
Q6NX49	zf-H2C2_2	368	391
Q6NX49	zf-H2C2_2	674	699
Q6NX49	zf-H2C2_2	534	559
Q6NX49	zf-H2C2_2	422	447
P08151	Pfam-B_42407	853	1104
P08151	zf-C2H2	362	387
P08151	Pfam-B_92830	399	851
P08151	zf-H2C2_2	317	344
P08151	zf-H2C2_2	287	314
P08151	Pfam-B_1339	1	210
Q9UKZ9	NTR	309	412
Q9UKZ9	CUB	154	265
Q9UKZ9	CUB	33	141
P09001	Pfam-B_100737	1	31
P09001	Ribosomal_L3	103	300
P53708	TRANSMEM	1013	1033
P53708	Extracellular	39	1012
P53708	FG-GAP	321	363
P53708	FG-GAP	387	422
P53708	Integrin_alpha2	483	934
P53708	Integrin_alpha	1035	1049
P04035	TRANSMEM	10	39
P04035	TRANSMEM	57	78
P04035	TRANSMEM	90	114
P04035	TRANSMEM	124	149
P04035	TRANSMEM	160	187
P04035	TRANSMEM	192	220
P04035	TRANSMEM	315	339
P04035	Sterol-sensing	85	234
P04035	HMG-CoA_red	489	871
P60520	Atg8	13	116
Q5DJT8	Pfam-B_1544	120	173
Q9UKZ1	DUF2363	371	496
P53701	Cyto_heme_lyase	3	262
Q9UKZ4	TRANSMEM	325	345
Q9UKZ4	Extracellular	346	2725
Q9UKZ4	hEGF	740	752
Q9UKZ4	Ten_N	159	317
Q9UKZ4	Ten_N	12	185
Q9UKZ4	Pfam-B_8431	2427	2723
Q8NFQ6	LBP_BPI_CETP_C	242	478
Q8NFQ6	LBP_BPI_CETP	38	217
Q8NFQ5	LBP_BPI_CETP_C	263	452
Q8NFQ5	LBP_BPI_CETP	22	184
Q9H967	WD40	485	524
Q9H967	WD40	350	387
Q9H967	Pfam-B_50825	13	153
Q14563	Sema	57	498
Q14562	Pfam-B_37679	163	251
Q14562	Helicase_C	804	895
Q14562	S1	261	336
Q14562	DEAD	561	726
Q14562	HA2	956	1046
Q14562	OB_NTP_bind	1080	1180
Q8WYB5	MOZ_SAS	773	960
Q8WYB5	Pfam-B_51100	321	682
Q8WYB5	Linker_histone	106	175
Q8WYB5	PHD	271	320
Q86TG1	TRANSMEM	76	96
Q86TG1	TRANSMEM	109	129
Q86TG1	TRANSMEM	141	161
Q86TG1	TRANSMEM	179	199
Q86TG1	TRANSMEM	212	232
Q86TG1	Extracellular	25	75
Q86TG1	Extracellular	130	140
Q86TG1	Extracellular	200	211
Q86TG1	Frag1	3	232
Q14566	MCM	333	657
Q14565	Rad51	77	339
Q9NWM3	CUE	47	88
Q6P1A2	TRANSMEM	44	64
Q6P1A2	TRANSMEM	84	104
Q6P1A2	TRANSMEM	111	131
Q6P1A2	TRANSMEM	180	200
Q6P1A2	TRANSMEM	227	247
Q6P1A2	TRANSMEM	285	305
Q6P1A2	TRANSMEM	364	384
Q6P1A2	TRANSMEM	422	442
Q6P1A2	TRANSMEM	453	473
Q6P1A2	MBOAT	126	437
Q9NRH1	Yae1_N	45	83
Q9NRH2	Pfam-B_32080	361	438
Q9NRH2	Pkinase	16	269
Q9NRH2	Pfam-B_15004	440	763
Q9NRH3	Tubulin	4	227
Q9NRH3	Tubulin_C	264	393
P58397	TSP_1	546	596
P58397	TSP_1	946	1000
P58397	TSP_1	1318	1365
P58397	TSP_1	1475	1531
P58397	TSP_1	829	882
P58397	TSP_1	887	926
P58397	TSP_1	1427	1472
P58397	TSP_1	1369	1401
P58397	Pep_M12B_propep	52	195
P58397	ADAM_spacer1	702	813
P58397	Reprolysin	246	456
A6NIR3	PH	283	443
A6NIR3	ArfGap	464	580
A6NIR3	Ank_2	591	684
Q9UHF3	TRANSMEM	43	63
Q9UHF3	Acetyltransf_1	112	194
Q9UHF5	Pfam-B_388741	1	89
Q9UHF5	IL17	95	180
Q9UHF4	TRANSMEM	251	271
Q9UHF4	Extracellular	30	250
Q9UHF4	Tissue_fac	12	123
Q9UHF4	Pfam-B_31880	251	550
Q9UHF4	Interfer-bind	135	240
Q9UHF7	Pfam-B_23850	1	206
Q9UHF7	GATA	896	930
Q96PM8	Pfam-B_655	1	124
P41214	SUI1	485	569
Q96PG2	TRANSMEM	62	82
Q96PG2	TRANSMEM	92	112
Q96PG2	TRANSMEM	122	142
Q96PG2	TRANSMEM	172	192
Q96PG2	Extracellular	83	91
Q96PG2	Extracellular	143	171
Q96PG2	CD20	59	193
Q96PG2	Pfam-B_109791	194	265
Q96PG1	TRANSMEM	52	72
Q96PG1	TRANSMEM	76	96
Q96PG1	CD20	46	94
P41217	TRANSMEM	233	259
P41217	Extracellular	31	232
P41217	ig	45	123
P41217	ig	153	223
Q9UHC6	TRANSMEM	1263	1283
Q9UHC6	Extracellular	28	1262
Q9UHC6	F5_F8_type_C	47	178
Q9UHC6	Laminin_G_2	216	345
Q9UHC6	Laminin_G_2	827	945
Q9UHC6	Laminin_G_2	1055	1187
Q9UHC6	Laminin_G_2	401	529
Q9UHC6	EGF	558	589
P41212	SAM_PNT	38	124
P41212	Ets	338	422
Q92527	Ank_2	29	122
Q92527	Ank	157	189
Q92527	Ank	125	156
Q92526	Cpn60_TCP1	30	525
Q92521	TRANSMEM	63	83
Q92521	TRANSMEM	136	156
Q92521	TRANSMEM	192	212
Q92521	TRANSMEM	224	244
Q92521	TRANSMEM	255	275
Q92521	TRANSMEM	315	335
Q92521	TRANSMEM	340	360
Q92521	TRANSMEM	362	382
Q92521	TRANSMEM	387	407
Q92521	Glyco_transf_22	62	449
Q92520	Pfam-B_211	21	225
Q92523	TRANSMEM	48	73
Q92523	TRANSMEM	103	122
Q92523	Carn_acyltransf	172	763
Q92522	Pfam-B_130629	134	202
Q92522	Linker_histone	44	118
Q7Z5L2	Pfam-B_126152	761	791
Q7Z5L2	Pfam-B_2753	571	759
Q7Z5L2	Pfam-B_24276	1	569
Q7L8L6	FAST_1	430	502
Q7L8L6	RAP	699	758
Q7L8L6	FAST_2	509	602
Q9BQP7	PDDEXK_1	149	343
Q86VY9	TRANSMEM	62	82
Q86VY9	TRANSMEM	127	147
Q86VY9	Extracellular	83	126
Q86VY9	Pfam-B_21320	373	489
Q86VY9	Pfam-B_21320	276	308
Q86VY9	DUF2371	16	161
Q8N5F7	Pfam-B_74169	1	91
Q8N5F7	SynMuv_product	304	408
Q9H4P4	USP8_interact	137	315
Q9H4P4	zf-C3HC4_2	14	58
P23352	fn3	549	646
P23352	fn3	184	275
P23352	fn3	291	384
P23352	WAP	130	175
Q5T9C2	NT-C2	6	152
Q2QGD7	Pfam-B_20860	1	122
Q2QGD7	Pfam-B_54081	710	856
Q2QGD7	zf-C2H2	208	232
Q2QGD7	zf-C2H2	388	412
Q2QGD7	zf-C2H2_4	451	476
Q2QGD7	zf-C2H2_4	175	200
Q2QGD7	zf-H2C2_2	254	279
Q2QGD7	zf-H2C2_2	344	371
Q2QGD7	zf-H2C2_2	282	310
Q9UMR7	TRANSMEM	49	69
Q9UMR7	Extracellular	70	237
Q9UMR7	Pfam-B_48831	1	59
Q9UMR7	Lectin_C	123	232
Q5T9C9	PIP5K	123	393
Q02878	Ribosomal_L6e_N	32	96
Q02878	Ribosomal_L6e	181	288
Q9HAP6	PDZ	93	172
Q9HAP6	L27	13	68
P27449	TRANSMEM	11	33
P27449	TRANSMEM	56	76
P27449	TRANSMEM	93	114
P27449	TRANSMEM	132	152
P27449	ATP-synt_C	90	155
P27449	ATP-synt_C	14	79
Q6PII3	DUF4078	213	303
Q9HAP2	Pfam-B_36104	771	797
Q9HAP2	HLH	720	770
Q9BZX4	Pfam-B_6828	1	210
Q96HA4	TRANSMEM	148	168
Q96HA7	Pfam-B_102188	451	489
Q96HA7	Pfam-B_35124	690	1082
Q96HA7	TPR_11	350	422
Q96HA7	LRR_6	1097	1121
Q96HA7	Ank	561	592
Q96HA7	Ank	597	629
Q96HA7	Ank	528	560
P18428	LBP_BPI_CETP_C	241	478
P18428	LBP_BPI_CETP	38	216
Q96HA1	TRANSMEM	35	55
Q96HA1	Pfam-B_2855	1	559
Q96HA1	Pfam-B_2855	561	1248
P86397	MaoC_dehydratas	32	152
Q6PII5	Lactamase_B	7	172
Q96HA9	TRANSMEM	125	149
Q96HA9	TRANSMEM	212	227
Q96HA9	PEX11	4	230
Q96HA8	Nt_Gln_amidase	22	201
P31995	TRANSMEM	224	246
P31995	Extracellular	43	223
P31995	Pfam-B_179971	268	321
P31995	Ig_2	132	214
P31995	Ig_2	47	128
O75164	JmjC	175	291
O75164	JmjN	15	49
O75164	zf-HC5HC2H_2	773	884
O75164	PHD_2	732	767
O75165	DUF4339	975	1020
O75165	Pfam-B_325	1363	2241
O75165	DnaJ	1301	1361
Q96G28	Pfam-B_71789	151	340
Q96G28	ARL2_Bind_BART	4	124
Q9H211	CDT1	186	350
Q9H211	Pfam-B_154976	37	70
O75161	Pfam-B_5273	529	1424
Q9H213	MAGE	6	176
Q96G23	TRANSMEM	41	61
Q96G23	TRANSMEM	140	160
Q96G23	TRANSMEM	181	201
Q96G23	TRANSMEM	209	229
Q96G23	TRANSMEM	264	284
Q96G23	TRANSMEM	304	324
Q96G23	Homeobox	70	127
Q96G23	TRAM_LAG1_CLN8	132	325
Q96G23	Pfam-B_74140	346	375
Q7L3V2	Pfam-B_236406	201	362
Q7L3V2	Pfam-B_157317	1	59
Q96G21	Brix	87	258
P06865	Glyco_hydro_20b	35	165
P06865	Glyco_hydro_20	167	488
Q96G27	WBP-1	36	142
Q96G25	Med8	1	268
Q9BWU0	FHA	189	266
Q9BWU0	dsrm	370	438
Q9BWU0	Pfam-B_9430	493	794
Q9BWU0	Pfam-B_308485	5	50
Q9BWU1	Pkinase	23	335
Q8TEH3	dDENN	304	371
Q8TEH3	DENN	92	273
Q8TEH3	uDENN	30	90
Q13232	NDK	22	156
Q13233	Pfam-B_21535	464	1242
Q13233	Pkinase	1243	1508
Q13233	Pfam-B_27396	1	273
Q13231	CBM_14	420	466
Q13231	Glyco_hydro_18	22	363
Q5TBA9	TRANSMEM	1658	1678
Q5TBA9	TRANSMEM	1689	1709
Q5TBA9	MOR2-PAG1_C	2038	2300
Q5TBA9	MOR2-PAG1_N	164	697
Q5TBA9	MOR2-PAG1_mid	1193	1380
Q5TBA9	MOR2-PAG1_mid	1771	1906
Q5TBA9	MOR2-PAG1_mid	1632	1704
Q5TBA9	MOR2-PAG1_mid	1399	1565
O60383	TGF_beta	350	454
O60381	HMG_box	434	501
O60381	AXH	215	340
Q8HWS3	Pfam-B_384265	66	95
Q8HWS3	RFX_DNA_binding	117	189
Q9C0H9	Pfam-B_1691	53	1053
Q9BXY5	EF_hand_5	435	510
P19075	TRANSMEM	10	33
P19075	TRANSMEM	58	72
P19075	TRANSMEM	84	109
P19075	TRANSMEM	206	230
P19075	Extracellular	34	57
P19075	Extracellular	110	205
P19075	Tetraspannin	7	234
P30872	Extracellular	1	56
P30872	Extracellular	121	131
P30872	Extracellular	197	219
P30872	Extracellular	297	303
P30872	TRANSMEM	57	84
P30872	TRANSMEM	95	120
P30872	TRANSMEM	132	153
P30872	TRANSMEM	176	196
P30872	TRANSMEM	220	244
P30872	TRANSMEM	271	296
P30872	TRANSMEM	304	327
P30872	7tm_1	75	323
Q9NXR1	NUDE_C	134	337
Q9BZ67	FERM_M	136	272
Q96AH0	tRNA_anti	27	106
Q15762	TRANSMEM	255	275
Q15762	Extracellular	19	254
Q15762	V-set	23	126
Q15762	V-set	130	240
P10914	IRF	5	114
Q15760	TRANSMEM	70	90
Q15760	TRANSMEM	103	123
Q15760	TRANSMEM	144	161
Q15760	TRANSMEM	183	203
Q15760	TRANSMEM	222	242
Q15760	TRANSMEM	278	298
Q15760	TRANSMEM	310	325
Q15760	Extracellular	1	69
Q15760	Extracellular	124	143
Q15760	Extracellular	204	221
Q15760	Extracellular	299	309
Q15760	7tm_1	82	330
P10916	efhand	28	56
P10916	EF_hand_6	119	156
P10911	CRAL_TRIO_2	6	89
P10911	Pfam-B_50949	811	918
P10911	RhoGEF	499	674
Q6UW02	TRANSMEM	4	24
Q6UW02	p450	42	457
Q6UW01	C1q	73	202
P10912	TRANSMEM	265	288
P10912	Extracellular	19	264
P10912	EpoR_lig-bind	43	144
P10912	GHBP	316	623
P10912	fn3	159	244
Q6U949	Pfam-B_29092	1	167
Q15768	TRANSMEM	227	247
Q15768	Extracellular	28	226
Q15768	Ephrin	25	169
Q76NI1	RasGEF_N	1249	1348
Q76NI1	Pfam-B_10026	1	219
Q76NI1	RasGEF	1465	1677
P23743	C1_1	206	256
P23743	C1_1	270	322
P23743	DAGK_cat	376	500
P23743	DAGK_acc	520	701
P59910	DnaJ_C	229	309
P59910	DnaJ	4	65
Q8WUF8	Arb2	76	229
Q96BT1	Pfam-B_92022	1	281
Q8WUF5	SH3_1	764	812
Q8WUF5	Ank_2	631	723
Q8WUF5	Pfam-B_46302	1	467
Q00532	Pkinase	4	287
Q96BT7	2OG-FeII_Oxy_2	136	334
Q96BT7	DUF1891	1	37
Q96BT7	Methyltransf_11	411	501
Q02297	TRANSMEM	243	265
Q02297	Extracellular	20	242
Q02297	hEGF	209	221
Q02297	I-set	37	129
Q02297	Neuregulin	235	630
Q8IWL1	Collagen	26	69
Q8IWL1	Lectin_C	144	248
O00712	NfI_DNAbd_pre-N	4	47
O00712	CTF_NFI	209	419
O00712	MH1	69	173
P48147	Peptidase_S9	482	707
P48147	Peptidase_S9_N	7	423
P48146	TRANSMEM	46	69
P48146	TRANSMEM	81	105
P48146	TRANSMEM	121	140
P48146	TRANSMEM	166	185
P48146	TRANSMEM	212	233
P48146	TRANSMEM	258	282
P48146	TRANSMEM	293	307
P48146	Extracellular	1	45
P48146	Extracellular	106	120
P48146	Extracellular	186	211
P48146	Extracellular	283	292
P48146	7tm_1	62	316
P48145	TRANSMEM	38	61
P48145	TRANSMEM	73	97
P48145	TRANSMEM	113	132
P48145	TRANSMEM	158	177
P48145	TRANSMEM	203	224
P48145	TRANSMEM	249	273
P48145	TRANSMEM	284	298
P48145	Extracellular	1	37
P48145	Extracellular	98	112
P48145	Extracellular	178	202
P48145	Extracellular	274	283
P48145	7tm_1	54	307
Q3SYB3	Pfam-B_35049	1	63
Q3SYB3	Pfam-B_36860	224	415
Q3SYB3	Fork_head	108	203
Q99519	BNR_2	88	382
Q99518	FMO-like	2	471
Q9BQG0	DNA_pol_phi	70	836
Q9BQG1	TRANSMEM	55	75
Q9BQG1	C2	316	402
Q9BQG1	C2	448	536
Q9BQG1	Pfam-B_13947	9	88
Q4VC31	Cid2	10	142
Q6PL24	GOLD_2	185	324
Q9BU40	VWC	254	316
Q9BU40	VWC	109	172
Q9BU40	VWC	31	93
Q96RU3	FCH	1	94
Q96RU3	SH3_1	556	603
Q96RU2	Pfam-B_16307	663	900
Q96RU2	Pfam-B_16308	901	1075
Q96RU2	UCH	159	647
Q4VC39	TRANSMEM	47	67
Q4VC39	TRANSMEM	82	102
Q4VC39	Extracellular	68	81
Q4VC39	HIG_1_N	43	96
Q6VMQ6	Pfam-B_24049	1	1160
Q9NYU1	Glyco_transf_8	1234	1472
Q9NYU1	UDP-g_GGTase	922	1128
Q9NYU2	UDP-g_GGTase	944	1150
Q96RU8	Pkinase	105	338
Q96RU8	Pfam-B_130491	1	69
Q96DR4	START	9	205
Q96DR5	LBP_BPI_CETP	53	227
A4D1P6	WD40	554	590
A4D1P6	WD40	702	739
A4D1P6	WD40	401	436
A4D1P6	WD40	594	632
A4D1P6	Pfam-B_1541	7	186
Q96DR7	SH3_1	798	842
Q96DR7	PH	652	781
Q96DR7	Pfam-B_69326	3	53
Q96DR7	RhoGEF	443	622
Q96L58	TRANSMEM	12	34
Q96L58	Galactosyl_T	71	260
O94766	TRANSMEM	8	28
O94766	Glyco_transf_43	96	313
P55145	Armet	29	182
P50395	GDI	1	438
Q96A84	Collagen	312	374
Q96A84	Collagen	286	343
Q96A84	Collagen	212	270
Q96A84	EMI	33	103
Q96A83	Collagen	302	361
Q96A83	Collagen	194	274
Q96A83	EMI	52	125
Q96L50	LRR_1	227	248
Q96L50	LRR_4	177	221
P50391	Extracellular	1	39
P50391	Extracellular	109	116
P50391	Extracellular	177	212
P50391	Extracellular	285	301
P50391	TRANSMEM	40	60
P50391	TRANSMEM	88	108
P50391	TRANSMEM	117	137
P50391	TRANSMEM	156	176
P50391	TRANSMEM	213	233
P50391	TRANSMEM	264	284
P50391	TRANSMEM	302	322
P50391	7tm_1	58	322
Q96SY0	VWA_2	2	187
Q9Y5A7	UBA	375	411
Q9Y5A7	UBA	490	526
Q9Y5A6	Pfam-B_57629	187	244
Q9Y5A6	zf-C2H2	305	327
Q9Y5A6	zf-H2C2_2	291	316
Q9Y5A6	zf-H2C2_2	374	399
Q9Y5A6	zf-H2C2_2	402	427
Q9Y5A6	zf-H2C2_2	346	370
Q9Y5A6	zf-H2C2_2	430	453
Q9Y5A6	SCAN	39	134
Q8NDW4	KRAB	8	48
Q8NDW4	zf-H2C2_2	534	559
Q8NDW4	zf-H2C2_2	394	417
Q8NDW4	zf-H2C2_2	450	473
Q8NDW4	zf-H2C2_2	422	445
Q8NDW4	zf-H2C2_2	506	529
Q8NDW4	zf-H2C2_2	478	501
P21675	DUF3591	565	1028
P21675	TBP-binding	22	87
P21675	Pfam-B_23085	1219	1253
P21675	Bromodomain	1509	1595
P21675	Bromodomain	1389	1472
Q13643	LIM	162	217
Q13643	LIM	101	158
Q13643	LIM	221	279
Q13643	LIM	40	97
Q13642	LIM	101	158
Q13642	LIM	162	216
Q13642	LIM	40	97
Q13642	Pfam-B_112228	255	321
Q13641	TRANSMEM	356	376
Q13641	Extracellular	32	355
Q13641	LRRCT	320	345
Q13641	LRR_8	210	270
Q13641	LRR_8	91	154
Q13641	LRR_8	118	167
Q13641	LRRNT	61	90
Q13641	Pfam-B_89200	10	42
P40305	TRANSMEM	34	54
P40305	TRANSMEM	68	88
P40305	TRANSMEM	96	116
P40305	Ifi-6-16	33	115
P40306	Pr_beta_C	231	269
P40306	Proteasome	36	217
Q9NS40	TRANSMEM	413	433
Q9NS40	TRANSMEM	450	470
Q9NS40	TRANSMEM	495	515
Q9NS40	TRANSMEM	522	542
Q9NS40	TRANSMEM	550	570
Q9NS40	TRANSMEM	642	662
Q9NS40	Extracellular	434	449
Q9NS40	Extracellular	516	521
Q9NS40	Extracellular	571	614
Q9NS40	Extracellular	636	641
Q9NS40	PAS_9	28	134
Q9NS40	cNMP_binding	763	850
Q9NS40	Ion_trans	453	662
Q9NS40	Pfam-B_14368	1030	1073
P0C0S5	Histone	20	94
P54793	Sulfatase	30	518
Q6XQN6	NAPRTase	270	438
Q6XQN6	NAPRTase	163	224
Q02127	TRANSMEM	11	30
Q02127	DHO_dh	77	377
A8MYB1	TRANSMEM	243	265
A8MYB1	Pfam-B_39932	1	306
P21217	TRANSMEM	16	34
P21217	Glyco_transf_10	14	361
A8MTA8	DUF2475	15	78
A8MTA8	DUF2475	234	270
A8MTA8	DUF2475	177	235
A6NE52	WD40	323	361
A6NE52	WD40	685	717
A6NE52	WD40	287	320
A6NE52	Pfam-B_28500	791	879
A6NE52	Pfam-B_28500	881	1069
A6NE52	Pfam-B_60348	1071	1621
Q6UXI9	EGF_CA	169	212
Q6UXI9	EGF_CA	214	253
Q6UXI9	EGF_CA	89	133
Q6UXI9	MAM	422	563
P61165	TRANSMEM	17	37
P61165	TRANSMEM	55	75
P61165	UPF0197	3	79
Q9UK39	Exo_endo_phos	146	414
Q9BXJ8	TRANSMEM	136	156
Q9BXJ8	TRANSMEM	163	183
Q9BXJ8	TRANSMEM	191	211
Q9BXJ8	TRANSMEM	274	294
Q9BXJ8	TRANSMEM	306	326
Q9BXJ8	Extracellular	1	135
Q9BXJ8	Extracellular	184	190
Q9BXJ8	Extracellular	295	305
Q9BXJ8	TMPIT	11	340
A6NH08	Pfam-B_56380	135	243
A6NH08	zf-C2H2	301	323
A6NH08	zf-C2H2	273	295
A6NH08	zf-C2H2_4	329	352
A6NH08	BTB	1	105
Q96CN9	GRIP	716	761
Q96CN9	Pfam-B_17002	1	711
P42680	Pkinase_Tyr	370	619
P42680	SH3_1	185	231
P42680	SH2	247	330
P42680	PH	5	111
P42680	BTK	118	149
Q8NGF8	TRANSMEM	24	47
Q8NGF8	TRANSMEM	56	77
Q8NGF8	TRANSMEM	99	118
Q8NGF8	TRANSMEM	138	156
Q8NGF8	TRANSMEM	194	217
Q8NGF8	TRANSMEM	234	256
Q8NGF8	TRANSMEM	268	287
Q8NGF8	Extracellular	1	23
Q8NGF8	Extracellular	78	98
Q8NGF8	Extracellular	157	193
Q8NGF8	Extracellular	257	267
Q8NGF8	7tm_4	137	278
Q6ZRV2	DUF1669	4	284
Q6ZRV2	Pfam-B_22531	562	658
Q6ZRV2	Pfam-B_18826	286	561
Q6ZRV2	Pfam-B_20214	659	1177
P61160	Actin	3	391
Q7L985	TRANSMEM	546	566
Q7L985	Extracellular	28	545
Q7L985	LRRNT	27	56
Q7L985	LRR_8	105	165
Q7L985	LRR_8	297	357
Q7L985	LRR_8	58	117
Q7L985	LRR_8	249	309
Q7L985	I-set	410	500
Q7L985	Pfam-B_22435	534	583
Q96CN0	Pfam-B_279875	1	55
Q96CN7	Isochorismatase	115	264
Q08380	SRCR	27	124
Q08380	BACK	260	360
Q96CN5	Pfam-B_67653	611	669
Q96CN5	Pfam-B_336726	301	609
Q96CN5	Pfam-B_78026	261	299
Q96CN5	LRR_6	143	167
Q96CN4	Pfam-B_9823	358	718
Q96CN4	RabGAP-TBC	118	320
Q96CN4	Pfam-B_15885	1	111
Q6B0K9	Globin	6	106
Q03188	Mif2	856	940
Q03188	Pfam-B_37001	284	322
Q03188	Pfam-B_64009	324	512
Q03188	Pfam-B_21609	1	282
Q03188	Pfam-B_59655	514	710
O15069	NAC	1414	1471
O15069	Pfam-B_23767	418	1042
O15068	CRAL_TRIO_2	79	225
O15068	SH3_2	1059	1114
O15068	Spectrin	351	456
O15068	PH	834	945
O15068	RhoGEF	635	810
Q5RKV6	RNase_PH	35	175
Q8NGF7	TRANSMEM	24	44
Q8NGF7	TRANSMEM	53	73
Q8NGF7	TRANSMEM	98	118
Q8NGF7	TRANSMEM	138	158
Q8NGF7	TRANSMEM	195	215
Q8NGF7	TRANSMEM	236	256
Q8NGF7	TRANSMEM	270	290
Q8NGF7	Extracellular	1	23
Q8NGF7	Extracellular	74	97
Q8NGF7	Extracellular	159	194
Q8NGF7	Extracellular	257	269
Q8NGF7	7tm_4	137	281
P33552	CKS	5	74
P60896	DSS1_SEM1	3	63
P48556	PCI_Csn8	186	327
Q9H6R7	Pfam-B_15800	1	443
Q9H6R7	Pfam-B_15800	584	676
Q9H6R0	Helicase_C	320	410
Q9H6R0	HA2	470	563
Q9H6R0	OB_NTP_bind	597	697
Q9H6R0	DEAD	67	239
O15066	Kinesin	15	340
O15066	Pfam-B_22156	446	574
P10643	TSP_1	33	79
P10643	TSP_1	501	549
P10643	MACPF	225	448
P10643	Sushi	571	626
P10643	Sushi	631	688
P10643	Ldl_recept_a	83	119
Q9H6R3	AMP-binding	145	586
Q9H6R3	DUF3448	56	137
Q9H6R3	DUF4009	630	672
P36894	TRANSMEM	153	176
P36894	Extracellular	24	152
P36894	TGF_beta_GS	204	232
P36894	Pkinase	234	521
P36894	Activin_recp	59	138
Q8NAP8	Pfam-B_124250	131	319
Q8NAP8	Pfam-B_278464	428	493
Q8NAP8	zf-H2C2_2	356	380
Q8NAP8	BTB	14	122
Q86XT4	zf-B_box	84	125
Q86XT4	PRY	296	344
Q86XT4	zf-C3HC4_2	12	58
Q86XT4	SPRY	346	472
P07093	Serpin	31	398
Q9NZM6	TRANSMEM	32	52
Q9NZM6	TRANSMEM	277	297
Q9NZM6	TRANSMEM	315	335
Q9NZM6	TRANSMEM	361	381
Q9NZM6	TRANSMEM	407	427
Q9NZM6	TRANSMEM	470	490
Q9NZM6	Extracellular	53	276
Q9NZM6	Extracellular	336	360
Q9NZM6	Extracellular	428	469
Q9NZM6	PKD_channel	75	497
Q9NZM5	Nop53	41	446
Q8NAP1	ACT_7	82	152
Q9NZM3	Pfam-B_137083	551	649
Q9NZM3	SH3_1	1133	1178
Q9NZM3	SH3_1	987	1031
Q9NZM3	SH3_1	763	810
Q9NZM3	SH3_1	1059	1109
Q9NZM3	SH3_2	902	954
Q9NZM3	RhoGEF	1213	1394
Q9NZM3	efhand_3	241	333
Q9NZM3	efhand_3	15	106
Q9NZM3	C2	1571	1652
P07099	TRANSMEM	2	20
P07099	EHN	49	161
P07099	Abhydrolase_1	178	396
Q5T6X4	TRANSMEM	107	127
Q5T6X4	DUF1075	12	160
Q5T6X5	TRANSMEM	595	615
Q5T6X5	TRANSMEM	632	652
Q5T6X5	TRANSMEM	670	690
Q5T6X5	TRANSMEM	705	725
Q5T6X5	TRANSMEM	749	769
Q5T6X5	TRANSMEM	783	803
Q5T6X5	TRANSMEM	811	831
Q5T6X5	Extracellular	19	594
Q5T6X5	Extracellular	653	669
Q5T6X5	Extracellular	726	748
Q5T6X5	Extracellular	804	810
Q5T6X5	NCD3G	518	572
Q5T6X5	7tm_3	603	837
Q5T6X5	ANF_receptor	73	482
Q01968	Pfam-B_25650	11	200
Q01968	RhoGAP	735	878
Q01968	Exo_endo_phos	245	524
Q14CS0	UBX	251	330
Q14CS0	SEP	146	220
A6NNZ2	Tubulin	3	224
A6NNZ2	Tubulin_C	261	383
Q9BXJ2	C1q	149	273
Q9BXJ2	Collagen	80	139
Q9BXJ2	Collagen	36	94
P16189	TRANSMEM	309	332
P16189	Extracellular	25	308
P16189	MHC_I	25	203
P16189	C1-set	211	295
P16189	MHC_I_C	336	364
Q8N5G2	TRANSMEM	28	48
Q8N5G2	TRANSMEM	75	95
Q8N5G2	TRANSMEM	120	140
Q8N5G2	TRANSMEM	154	174
Q8N5G2	Macoilin	2	662
A6NEN9	Pfam-B_15397	10	181
P15382	TRANSMEM	44	66
P15382	ISK_Channel	1	129
Q6ZRP0	DUF2476	1	259
A8MZ59	Homeobox	1	35
A1A5B4	TRANSMEM	199	219
A1A5B4	TRANSMEM	265	285
A1A5B4	TRANSMEM	332	352
A1A5B4	TRANSMEM	374	394
A1A5B4	TRANSMEM	424	444
A1A5B4	TRANSMEM	553	573
A1A5B4	TRANSMEM	605	625
A1A5B4	TRANSMEM	704	724
A1A5B4	Extracellular	220	264
A1A5B4	Extracellular	353	373
A1A5B4	Extracellular	445	552
A1A5B4	Extracellular	626	703
A1A5B4	Anoctamin	179	740
O15062	Pfam-B_50116	155	583
O15062	zf-H2C2_2	627	652
O15062	BTB	14	123
Q92911	TRANSMEM	17	37
Q92911	TRANSMEM	54	74
Q92911	TRANSMEM	89	109
Q92911	TRANSMEM	137	157
Q92911	TRANSMEM	164	184
Q92911	TRANSMEM	187	207
Q92911	TRANSMEM	242	262
Q92911	TRANSMEM	287	307
Q92911	TRANSMEM	327	347
Q92911	TRANSMEM	392	412
Q92911	TRANSMEM	417	437
Q92911	TRANSMEM	445	465
Q92911	TRANSMEM	526	546
Q92911	Extracellular	1	16
Q92911	Extracellular	75	88
Q92911	Extracellular	158	163
Q92911	Extracellular	208	241
Q92911	Extracellular	308	326
Q92911	Extracellular	413	416
Q92911	Extracellular	466	525
Q92911	SSF	47	452
Q03989	Pfam-B_77838	1	45
Q03989	ARID	52	143
Q03989	Pfam-B_41233	161	592
Q96NH3	Pfam-B_24467	4	1255
Q06609	Rad51	78	338
Q2TBF2	TRANSMEM	19	41
Q2TBF2	WSC	130	209
Q2TBF2	WSC	233	314
Q2TBF2	Pfam-B_65490	1	124
Q9BR01	Sulfotransfer_1	45	277
P16520	WD40	216	254
P16520	WD40	174	212
P16520	WD40	46	83
P16520	WD40	302	340
P16520	WD40	133	170
P16520	WD40	88	125
P16520	WD40	265	298
Q8NCJ5	SPRY	76	202
Q8NCJ5	SPRY	256	337
Q9Y296	Sybindin	3	209
Q9Y297	F-box-like	190	231
Q9Y297	WD40	333	369
Q9Y297	WD40	496	532
Q9Y297	WD40	416	452
Q9Y297	WD40	456	492
Q9Y297	WD40	545	581
Q9Y297	WD40	373	409
Q9Y297	WD40	297	329
Q9Y297	Beta-TrCP_D	138	177
Q9Y297	Pfam-B_23366	15	112
Q9Y294	ASF1_hist_chap	1	154
Q9Y295	TGS	292	366
Q9Y295	MMR_HSR1	66	249
Q9BR09	Neuralized	23	90
Q9BR09	SOCS_box	248	285
Q13066	GAGE	1	116
P29084	TFIIE_beta	72	145
Q96PZ2	Trypsin_2	370	555
Q96PZ2	Pfam-B_1388	96	314
Q96PZ2	Pfam-B_1388	24	56
Q6ICB4	PH	18	121
P35638	bZIP_2	97	151
P35638	Pfam-B_25056	1	96
O15061	Filament	10	321
Q6ICB0	DUF862	7	149
P16562	CAP	41	169
P16562	Crisp	189	243
Q6IA17	TRANSMEM	119	139
Q6IA17	Extracellular	1	118
Q6IA17	Pfam-B_103914	117	166
Q6IA17	Pfam-B_45622	307	408
Q6IA17	TIR	167	306
P30281	Cyclin_C	155	280
P30281	Cyclin_N	26	153
Q9H2Y9	TRANSMEM	129	149
Q9H2Y9	TRANSMEM	169	189
Q9H2Y9	TRANSMEM	196	220
Q9H2Y9	TRANSMEM	261	290
Q9H2Y9	TRANSMEM	310	329
Q9H2Y9	TRANSMEM	345	369
Q9H2Y9	TRANSMEM	428	449
Q9H2Y9	TRANSMEM	470	493
Q9H2Y9	TRANSMEM	498	521
Q9H2Y9	TRANSMEM	652	674
Q9H2Y9	TRANSMEM	684	709
Q9H2Y9	TRANSMEM	743	760
Q9H2Y9	Extracellular	150	168
Q9H2Y9	Extracellular	221	260
Q9H2Y9	Extracellular	330	344
Q9H2Y9	Extracellular	450	469
Q9H2Y9	Extracellular	522	651
Q9H2Y9	Extracellular	710	742
Q9H2Y9	Kazal_2	561	603
Q9H2Y9	OATP	127	735
Q5FYB1	Sulfatase	47	476
Q5FYB0	Sulfatase	76	507
Q75V66	TRANSMEM	300	320
Q75V66	TRANSMEM	381	401
Q75V66	TRANSMEM	463	483
Q75V66	TRANSMEM	512	532
Q75V66	TRANSMEM	558	578
Q75V66	TRANSMEM	680	700
Q75V66	TRANSMEM	733	753
Q75V66	TRANSMEM	835	855
Q75V66	Extracellular	321	380
Q75V66	Extracellular	484	511
Q75V66	Extracellular	579	679
Q75V66	Extracellular	754	834
Q75V66	Anoctamin	292	870
Q9NPH6	Lipocalin	26	164
Q96I82	IGFBP	53	108
Q96I82	Kazal_1	114	168
Q96I82	I-set	172	270
P49792	TPR_1	60	93
P49792	Pfam-B_152779	871	1099
P49792	IR1-M	2709	2771
P49792	IR1-M	2631	2695
P49792	Pro_isomerase	3067	3223
P49792	zf-RanBP	1606	1635
P49792	zf-RanBP	1665	1694
P49792	zf-RanBP	1781	1810
P49792	zf-RanBP	1479	1508
P49792	zf-RanBP	1543	1572
P49792	zf-RanBP	1415	1444
P49792	zf-RanBP	1724	1753
P49792	zf-RanBP	1351	1381
P49792	Ran_BP1	2922	3043
P49792	Ran_BP1	1183	1304
P49792	Ran_BP1	2024	2145
P49792	Ran_BP1	2321	2442
B0I1T2	Myosin_head	11	694
B0I1T2	Myosin_TH1	814	1017
P19883	Kazal_1	91	164
P19883	Kazal_1	267	316
P19883	Kazal_1	181	239
P19883	FOLN	95	116
Q6PEZ8	LRR_8	216	284
Q6PEZ8	LRR_8	74	136
Q6PEZ8	LRR_8	429	483
Q6PEZ8	LRR_8	358	426
Q6PEZ8	LRR_1	197	216
P49798	RGS	62	177
Q5JTN6	WD40	53	91
Q5JTN6	WD40	95	133
Q5JTN6	WD40	183	219
Q5JTN6	WD40	137	175
Q5JTN6	WD40	223	261
Q5JTN6	WD40	12	49
Q5JTN6	WD40	265	300
P51116	KH_1	293	361
P51116	KH_1	230	289
P51116	FXR1P_C	371	528
P51116	Agenet	69	130
P51114	KH_1	284	351
P51114	KH_1	220	279
P51114	FXR1P_C	379	486
P51114	FXR1P_C	361	380
P51114	Agenet	59	120
Q86VD5	NPIP	1	284
Q86VD5	NPIP	278	350
P55286	TRANSMEM	622	642
P55286	Extracellular	62	621
P55286	Cadherin	172	267
P55286	Cadherin	281	383
P55286	Cadherin	396	487
P55286	Cadherin	500	597
P55286	Cadherin	67	158
P55286	Cadherin_C	645	793
Q86VD7	TRANSMEM	33	53
Q86VD7	TRANSMEM	89	109
Q86VD7	TRANSMEM	135	155
Q86VD7	TRANSMEM	186	206
Q86VD7	TRANSMEM	230	250
Q86VD7	TRANSMEM	293	313
Q86VD7	Mito_carr	127	219
Q86VD7	Mito_carr	29	122
Q86VD7	Mito_carr	222	317
P35070	TRANSMEM	119	139
P35070	Extracellular	32	118
P35070	Pfam-B_167304	121	177
Q86VD9	TRANSMEM	131	151
Q86VD9	TRANSMEM	156	173
Q86VD9	TRANSMEM	180	200
Q86VD9	TRANSMEM	216	236
Q86VD9	TRANSMEM	258	278
Q86VD9	TRANSMEM	369	389
Q86VD9	TRANSMEM	391	411
Q86VD9	TRANSMEM	416	436
Q86VD9	Glyco_transf_22	37	474
Q587I9	TRANSMEM	83	103
Q587I9	TRANSMEM	108	128
Q587I9	TRANSMEM	143	163
Q587I9	TRANSMEM	167	187
Q587I9	Got1	85	202
Q9H7L2	ig	42	96
Q9H7L2	Ig_3	223	300
Q9H7L2	Ig_2	121	217
Q9Y2T5	TRANSMEM	45	65
Q9Y2T5	TRANSMEM	88	108
Q9Y2T5	TRANSMEM	117	137
Q9Y2T5	TRANSMEM	160	180
Q9Y2T5	TRANSMEM	204	224
Q9Y2T5	TRANSMEM	266	286
Q9Y2T5	TRANSMEM	297	317
Q9Y2T5	Extracellular	1	44
Q9Y2T5	Extracellular	109	116
Q9Y2T5	Extracellular	181	203
Q9Y2T5	Extracellular	287	296
Q9Y2T5	7tm_1	57	317
O60814	Histone	32	102
O60547	Epimerase	26	274
Q9Y2T1	RGS	81	199
Q9Y2T1	DIX	761	843
Q9Y2T1	Pfam-B_9331	509	538
Q9Y2T1	Axin_b-cat_bind	432	469
Q5T7V8	Pfam-B_18100	1	392
Q9Y2T3	Amidohydro_1	73	401
Q9Y2T2	Adap_comp_sub	165	418
Q9Y2T2	Clat_adaptor_s	1	136
O43633	Snf7	17	187
O60548	Fork_head	127	222
Q8IU60	DCP2	10	94
Q8IU60	NUDIX	98	219
Q8IU60	Pfam-B_35870	258	418
O15067	AIRS_C	847	991
O15067	AIRS_C	444	603
O15067	GATase_5	1062	1333
O15067	AIRS	270	405
Q8N8Y5	Pfam-B_164391	1	69
Q8N8Y5	zf-H2C2_2	157	182
Q8N8Y5	zf-H2C2_2	129	154
Q8N8Y5	zf-H2C2_2	103	126
Q495N2	TRANSMEM	47	67
Q495N2	TRANSMEM	72	92
Q495N2	TRANSMEM	138	158
Q495N2	TRANSMEM	186	206
Q495N2	TRANSMEM	211	231
Q495N2	TRANSMEM	253	273
Q495N2	TRANSMEM	285	305
Q495N2	TRANSMEM	338	358
Q495N2	TRANSMEM	368	388
Q495N2	TRANSMEM	393	413
Q495N2	TRANSMEM	426	446
Q495N2	Extracellular	68	71
Q495N2	Extracellular	159	185
Q495N2	Extracellular	232	252
Q495N2	Extracellular	306	337
Q495N2	Extracellular	389	392
Q495N2	Extracellular	447	470
Q495N2	Aa_trans	40	452
Q8N8Y2	vATP-synt_AC39	15	348
Q9P2U8	TRANSMEM	72	92
Q9P2U8	TRANSMEM	126	146
Q9P2U8	TRANSMEM	149	169
Q9P2U8	TRANSMEM	178	198
Q9P2U8	TRANSMEM	217	237
Q9P2U8	TRANSMEM	245	265
Q9P2U8	TRANSMEM	311	331
Q9P2U8	TRANSMEM	350	370
Q9P2U8	TRANSMEM	387	407
Q9P2U8	TRANSMEM	410	430
Q9P2U8	TRANSMEM	444	464
Q9P2U8	TRANSMEM	478	498
Q9P2U8	MFS_1	76	461
P28907	TRANSMEM	22	42
P28907	Extracellular	43	300
P28907	Rib_hydrolayse	56	296
Q8N9W5	Pfam-B_5029	1	539
Q9P0L0	TRANSMEM	228	248
Q9P0L0	Motile_Sperm	14	120
Q6NXS1	IPP-2	42	174
Q9P0L2	Pfam-B_37735	1	40
Q9P0L2	KA1	749	795
Q9P0L2	Pkinase	60	311
Q9NVM4	PrmA	54	149
O00399	Hexapep	98	133
O00399	Hexapep	8	43
Q9P0L9	TRANSMEM	104	124
Q9P0L9	TRANSMEM	314	334
Q9P0L9	TRANSMEM	348	368
Q9P0L9	TRANSMEM	385	405
Q9P0L9	TRANSMEM	477	497
Q9P0L9	TRANSMEM	540	560
Q9P0L9	Extracellular	125	313
Q9P0L9	Extracellular	369	384
Q9P0L9	Extracellular	498	539
Q9P0L9	PKD_channel	145	567
P49789	HIT	9	105
Q8IWE4	Cullin_binding	159	278
Q12802	Pfam-B_2980	1	269
Q12802	Pfam-B_4442	2341	2559
Q12802	Pfam-B_4442	2681	2812
Q12802	PH	2216	2333
Q12802	RhoGEF	1998	2190
Q92738	Pfam-B_64024	568	826
Q92738	Pfam-B_43431	388	566
Q92738	RabGAP-TBC	103	312
Q08174	TRANSMEM	853	873
Q08174	Extracellular	58	852
Q08174	Cadherin	511	603
Q08174	Cadherin	285	378
Q08174	Cadherin	617	706
Q08174	Cadherin	727	813
Q08174	Cadherin	173	271
Q08174	Cadherin	401	497
Q08174	Protocadherin	815	1029
Q08174	Cadherin_2	58	142
P35251	AAA	647	776
P35251	RFC1	915	1068
P35251	BRCT	402	479
P35250	AAA	72	193
P35250	Rep_fac_C	256	344
O75425	TRANSMEM	180	200
O75425	TRANSMEM	213	233
O75425	Motile_Sperm	33	130
Q08170	RRM_1	4	66
Q08170	RRM_1	106	171
Q08170	Pfam-B_20193	180	492
O75427	LRR_8	137	194
O75427	LRR_8	74	126
O75427	LRR_1	205	226
O75427	CH	537	642
O75427	LRR_4	160	203
O75426	RCC1	376	422
O75426	F-box	38	84
O75426	Pfam-B_35958	123	241
Q92730	Ras	15	189
Q92731	ERbeta_N	12	124
Q92731	Hormone_recep	277	494
Q92731	zf-C4	147	216
Q5VU57	Peptidase_M14	174	425
Q9H772	DAN	43	163
Q9H773	MazG	51	132
Q92736	TRANSMEM	3090	3109
Q92736	TRANSMEM	3153	3171
Q92736	TRANSMEM	3940	3959
Q92736	TRANSMEM	3978	3995
Q92736	TRANSMEM	4233	4256
Q92736	TRANSMEM	4294	4314
Q92736	TRANSMEM	4500	4520
Q92736	TRANSMEM	4578	4600
Q92736	TRANSMEM	4720	4740
Q92736	TRANSMEM	4768	4786
Q92736	TRANSMEM	4810	4827
Q92736	TRANSMEM	4845	4867
Q92736	SPRY	1098	1221
Q92736	SPRY	670	808
Q92736	SPRY	1423	1561
Q92736	RR_TM4-6	4333	4599
Q92736	Ins145_P3_rec	9	223
Q92736	RYDR_ITPR	451	655
Q92736	RYDR_ITPR	2121	2332
Q92736	Ion_trans	4706	4866
Q92736	RIH_assoc	3826	3959
Q92736	MIR	226	406
Q92736	RyR	2700	2794
Q92736	RyR	2820	2908
Q92736	RyR	861	955
Q92736	RyR	975	1069
P43026	TGF_beta	397	501
P43026	TGFb_propeptide	141	345
P23109	A_deaminase	296	703
P23109	Pfam-B_29775	2	101
O60609	GDNF	248	340
O60609	GDNF	44	125
O60609	GDNF	162	239
Q00765	TRANSMEM	35	55
Q00765	TRANSMEM	90	110
Q00765	TB2_DP1_HVA22	51	145
Q9UH77	Kelch_1	430	477
Q9UH77	Kelch_1	526	571
Q9UH77	Kelch_1	479	524
Q9UH77	Kelch_1	383	428
Q9UH77	Kelch_1	336	381
Q9UH77	Kelch_1	293	334
Q9UH77	BACK	152	254
Q9UH77	BTB	40	147
Q6IQ19	Pfam-B_29329	1	268
Q6IQ16	MATH	38	163
Q6IQ16	BTB	190	297
Q5T2D3	OTU	71	187
Q9NVQ4	FAIM1	1	177
Q5BKT4	TRANSMEM	7	27
Q5BKT4	TRANSMEM	65	85
Q5BKT4	TRANSMEM	98	118
Q5BKT4	TRANSMEM	131	151
Q5BKT4	TRANSMEM	152	172
Q5BKT4	TRANSMEM	176	196
Q5BKT4	TRANSMEM	250	270
Q5BKT4	TRANSMEM	284	304
Q5BKT4	TRANSMEM	324	344
Q5BKT4	TRANSMEM	368	388
Q5BKT4	TRANSMEM	393	413
Q5BKT4	TRANSMEM	437	457
Q5BKT4	Extracellular	28	64
Q5BKT4	Extracellular	119	130
Q5BKT4	Extracellular	173	175
Q5BKT4	Extracellular	271	283
Q5BKT4	Extracellular	345	367
Q5BKT4	Extracellular	414	436
Q5BKT4	DIE2_ALG10	28	427
P55285	TRANSMEM	616	636
P55285	Extracellular	54	615
P55285	Cadherin	164	259
P55285	Cadherin	273	375
P55285	Cadherin	388	479
P55285	Cadherin	492	589
P55285	Cadherin	59	150
P55285	Cadherin_C	637	784
P55285	Pfam-B_37592	1	39
P20138	TRANSMEM	260	282
P20138	Extracellular	18	259
P20138	V-set	20	139
P20138	ig	156	214
O00507	Pfam-B_299	1	1554
O00507	Pfam-B_774	1969	2553
O00507	UCH	1556	1955
O00505	IBB	3	94
O00505	Arm	146	185
O00505	Arm	103	144
O00505	Arm	357	397
O00505	Arm	273	313
O00505	Arm	315	355
O00505	Arm	188	229
O00505	Arm	400	440
O00505	Arm	232	271
P17927	TRANSMEM	1972	1996
P17927	Extracellular	42	1971
P17927	Sushi	1457	1514
P17927	Sushi	297	353
P17927	Sushi	747	803
P17927	Sushi	1197	1253
P17927	Sushi	1650	1706
P17927	Sushi	1591	1646
P17927	Sushi	238	293
P17927	Sushi	688	743
P17927	Sushi	1138	1193
P17927	Sushi	1848	1904
P17927	Sushi	421	487
P17927	Sushi	104	161
P17927	Sushi	871	937
P17927	Sushi	1909	1965
P17927	Sushi	493	549
P17927	Sushi	943	999
P17927	Sushi	43	99
P17927	Sushi	616	682
P17927	Sushi	166	232
P17927	Sushi	1066	1132
P17927	Sushi	1396	1452
P17927	Sushi	1258	1316
P17927	Sushi	1519	1585
P17927	Sushi	1711	1769
P17927	Sushi	1321	1387
P17927	Sushi	1004	1061
P17927	Sushi	554	611
P17927	Sushi	365	416
P17927	Sushi	815	866
P17927	Sushi	1774	1840
O00501	TRANSMEM	8	28
O00501	TRANSMEM	82	102
O00501	TRANSMEM	123	143
O00501	TRANSMEM	160	180
O00501	Extracellular	29	81
O00501	Extracellular	144	159
O00501	PMP22_Claudin	4	181
Q8TEA7	Pkinase	33	273
Q8TEA7	RabGAP-TBC	469	671
Q8TEA7	Rhodanese	783	883
P20132	PALP	5	304
Q8N9C0	I-set	609	697
Q8N9C0	I-set	67	157
Q8N9C0	I-set	419	508
Q8N9C0	I-set	328	415
Q8N9C0	I-set	234	323
Q8N9C0	fn3	704	787
Q8N9C0	fn3	803	886
Q99613	PCI	712	846
Q99613	eIF-3c_N	244	705
Q99613	eIF-3c_N	29	253
P01009	Serpin	52	415
P01008	Serpin	85	461
Q9H7M9	TRANSMEM	195	215
Q9H7M9	Extracellular	33	194
Q9H7M9	V-set	32	168
Q9H7M9	Pfam-B_28207	169	309
Q01581	HMG_CoA_synt_C	187	469
Q01581	HMG_CoA_synt_N	13	186
Q8N2R0	Pfam-B_50375	1	30
Q8N2R0	zf-C2H2	256	278
Q8N2R0	zf-C2H2	284	306
Q8N2R0	zf-H2C2_2	186	211
Q8N2R0	zf-H2C2_2	214	237
P05388	Ribosomal_L10	5	106
P05388	Ribosomal_60s	231	316
Q8NGN6	TRANSMEM	24	44
Q8NGN6	TRANSMEM	53	73
Q8NGN6	TRANSMEM	99	119
Q8NGN6	TRANSMEM	139	159
Q8NGN6	TRANSMEM	197	216
Q8NGN6	TRANSMEM	237	257
Q8NGN6	TRANSMEM	269	289
Q8NGN6	Extracellular	1	23
Q8NGN6	Extracellular	74	98
Q8NGN6	Extracellular	160	196
Q8NGN6	Extracellular	258	268
Q8NGN6	7tm_4	138	280
Q8IYD2	Kelch_1	20	66
Q8IYD2	Kelch_1	68	114
Q8IYD2	Kelch_6	164	212
Q8IYD2	Kelch_6	267	316
Q8IYD1	GTP_EFTU_D2	443	510
Q8IYD1	GTP_EFTU	201	473
Q8IYD1	PAM2	47	64
Q8IYD1	GTP_EFTU_D3	516	624
P08034	TRANSMEM	23	45
P08034	TRANSMEM	76	95
P08034	TRANSMEM	131	153
P08034	TRANSMEM	192	214
P08034	Extracellular	46	75
P08034	Extracellular	154	191
P08034	Connexin	2	108
P08034	Connexin_CCC	145	212
Q6IPW1	Pfam-B_75472	1	112
Q9BXB1	TRANSMEM	545	565
Q9BXB1	TRANSMEM	576	596
Q9BXB1	TRANSMEM	621	641
Q9BXB1	TRANSMEM	662	682
Q9BXB1	TRANSMEM	704	724
Q9BXB1	TRANSMEM	757	777
Q9BXB1	TRANSMEM	784	804
Q9BXB1	Extracellular	25	544
Q9BXB1	Extracellular	597	620
Q9BXB1	Extracellular	683	703
Q9BXB1	Extracellular	778	783
Q9BXB1	LRR_8	105	165
Q9BXB1	LRR_8	343	401
Q9BXB1	LRR_8	153	213
Q9BXB1	LRR_8	201	260
Q9BXB1	LRR_8	59	117
Q9BXB1	LRR_8	389	447
Q9BXB1	LRR_8	248	308
Q9BXB1	LRRNT	29	56
Q9BXB1	7tm_1	555	801
Q13007	Pfam-B_15308	1	204
Q8NGN1	TRANSMEM	26	46
Q8NGN1	TRANSMEM	55	75
Q8NGN1	TRANSMEM	100	120
Q8NGN1	TRANSMEM	140	160
Q8NGN1	TRANSMEM	198	217
Q8NGN1	TRANSMEM	238	258
Q8NGN1	TRANSMEM	272	292
Q8NGN1	Extracellular	1	25
Q8NGN1	Extracellular	76	99
Q8NGN1	Extracellular	161	197
Q8NGN1	Extracellular	259	271
Q8NGN1	7tm_4	139	283
Q13009	Pfam-B_11179	1	429
Q13009	PH	434	547
Q13009	RBD	765	832
Q13009	PDZ	845	925
Q13009	RhoGEF	1044	1233
Q8IYD9	Pfam-B_33429	1	370
O75390	Citrate_synt	71	449
Q96CX2	Pfam-B_1004	130	323
Q96CX2	K_tetra	36	129
O75396	TRANSMEM	195	215
O75396	Synaptobrevin	131	215
O75396	Longin	36	118
Q8NGN8	TRANSMEM	24	47
Q8NGN8	TRANSMEM	56	77
Q8NGN8	TRANSMEM	99	118
Q8NGN8	TRANSMEM	138	156
Q8NGN8	TRANSMEM	194	217
Q8NGN8	TRANSMEM	234	256
Q8NGN8	TRANSMEM	268	287
Q8NGN8	Extracellular	1	23
Q8NGN8	Extracellular	78	98
Q8NGN8	Extracellular	157	193
Q8NGN8	Extracellular	257	267
Q8NGN8	7tm_4	137	278
O75394	Ribosomal_L33	15	60
Q8IVD9	CS	188	267
Q8IVD9	Nudc_N	7	68
Q8TE68	SH3_1	486	529
Q8TE68	PTB	35	165
Q8TE69	Pfam-B_25923	1	134
Q9Y4F1	RhoGEF	544	728
Q9Y4F1	FERM_C	234	324
Q9Y4F1	FA	328	374
Q9Y4F1	PH	933	1029
Q9Y4F1	PH	760	856
Q9Y4F1	FERM_N	44	121
Q9Y4F1	FERM_M	123	230
Q8TE67	SH3_1	456	501
Q8TE67	PTB	28	156
Q9Y4F3	NYN	351	492
[truncated: 78,022 more rows]
