# Supplementary material for: Proteome-wide analysis of human disease mutations in short linear motifs: neglected players in cancer?
Source: Mol Biosyst. 2014 Jul 24;10(10):2626–42. doi: 10.1039/c4mb00290c (PMC4306509; doi:10.1039/c4mb00290c)
Supplement: Supplementary file 3 [file MB-010-C4mb00290c-s003.zip › Supplementary_file_21.tsv]

ELM.identifier	Interaction.Domain.Id	Interaction.Domain.Description	Interaction.Domain.Name
CLV_NDR_NDR_1	PF00675	Peptidase_M16	Insulinase (Peptidase family M16)
CLV_PCSK_FUR_1	PF00082	Peptidase_S8	Subtilase family
CLV_PCSK_PC1ET2_1	PF00082	Peptidase_S8	Subtilase family
CLV_PCSK_PC7_1	PF00082	Peptidase_S8	Subtilase family
CLV_PCSK_SKI1_1	PF00082	Peptidase_S8	Subtilase family
CLV_TASPASE1	PF01112	Asparaginase_2	Asparaginase
LIG_14-3-3_1	PF00244	14-3-3	14-3-3 protein
LIG_14-3-3_2	PF00244	14-3-3	14-3-3 protein
LIG_14-3-3_3	PF00244	14-3-3	14-3-3 protein
LIG_AP_GAE_1	PF02883	Alpha_adaptinC2	Adaptin C-terminal domain
LIG_AP2alpha_1	PF02296	Alpha_adaptin_C	Alpha adaptin AP2, C-terminal domain
LIG_AP2alpha_2	PF02296	Alpha_adaptin_C	Alpha adaptin AP2, C-terminal domain
DEG_APCC_DBOX_1	PF00400	WD40	WD domain, G-beta repeat
DEG_APCC_KENBOX_2	PF00400	WD40	WD domain, G-beta repeat
LIG_BIR_II_1	PF00653	BIR	Inhibitor of Apoptosis domain
LIG_BIR_III_1	PF00653	BIR	Inhibitor of Apoptosis domain
LIG_BIR_III_2	PF00653	BIR	Inhibitor of Apoptosis domain
LIG_BIR_III_3	PF00653	BIR	Inhibitor of Apoptosis domain
LIG_BIR_III_4	PF00653	BIR	Inhibitor of Apoptosis domain
LIG_BRCT_BRCA1_1	PF00533	BRCT	BRCA1 C Terminus (BRCT) domain
LIG_BRCT_BRCA1_2	PF00533	BRCT	BRCA1 C Terminus (BRCT) domain
LIG_BRCT_MDC1_1	PF00533	BRCT	BRCA1 C Terminus (BRCT) domain
LIG_CAP-Gly_1	PF01302	CAP_GLY	CAP-Gly domain
LIG_Clathr_ClatBox_1	PF01394	Clathrin_propel	Clathrin propeller repeat
LIG_Clathr_ClatBox_2	PF01394	Clathrin_propel	Clathrin propeller repeat
DEG_COP1	PF00400	WD40	WD domain, G-beta repeat
LIG_CORNRBOX	PF00104	Hormone_recep	Ligand-binding domain of nuclear hormone receptor
LIG_CtBP_PxDLS_1	PF00389	2-Hacid_dh	D-isomer specific 2-hydroxyacid dehydrogenase, catalytic domain
DOC_CYCLIN_1	PF00134	Cyclin_N	Cyclin, N-terminal domain
LIG_Dynein_DLC8_1	PF01221	Dynein_light	Dynein light chain type 1
LIG_EH1_1	PF00400	WD40	WD domain, G-beta repeat
LIG_FAT_LD_1	PF03623	Focal_AT	Focal adhesion targeting region
LIG_FHA_1	PF00498	FHA	FHA domain
LIG_FHA_2	PF00498	FHA	FHA domain
LIG_GLEBS_BUB3_1	PF00400	WD40	WD domain, G-beta repeat
LIG_GYF	PF02213	GYF	GYF domain
LIG_HOMEOBOX	PF00046	Homeobox	Homeobox domain
LIG_HP1_1	PF01393	Chromo_shadow	Chromo shadow domain
LIG_IBS_1	PF00092	VWA	von Willebrand factor type A domain
LIG_IQ	PF00036	efhand	EF hand
LIG_LYPXL_L_2	PF13949	ALIX_LYPXL_bnd	ALIX V-shaped domain binding to HIV
LIG_LYPXL_S_1	PF13949	ALIX_LYPXL_bnd	ALIX V-shaped domain binding to HIV
LIG_MAD2	PF02301	HORMA	HORMA domain
DOC_MAPK_1	PF00069	Pkinase	Protein kinase domain
DOC_MAPK_2	PF00069	Pkinase	Protein kinase domain
DEG_MDM2_1	PF02201	SWIB	SWIB/MDM2 domain
LIG_MYND_1	PF01753	zf-MYND	MYND finger
LIG_NRBOX	PF00104	Hormone_recep	Ligand-binding domain of nuclear hormone receptor
DEG_ODPH_VHL_1	PF01847	VHL	von Hippel-Lindau disease tumour suppressor protein
LIG_PCNA_PIPBox_1	PF02747	PCNA_C	Proliferating cell nuclear antigen, C-terminal domain
LIG_PDZ_Class_1	PF00595	PDZ	PDZ domain (Also known as DHR or GLGF)
LIG_PDZ_Class_2	PF00595	PDZ	PDZ domain (Also known as DHR or GLGF)
LIG_PDZ_Class_3	PF00595	PDZ	PDZ domain (Also known as DHR or GLGF)
DOC_PP1	PF00149	Metallophos	Calcineurin-like phosphoesterase
DOC_PP2B_1	PF00149	Metallophos	Calcineurin-like phosphoesterase
LIG_PTAP_UEV_1	PF05743	UEV	UEV domain
LIG_PTB_Phospho_1	PF02174	IRS	PTB domain (IRS-1 type)
LIG_PTB_Phospho_1	PF00640	PID	Phosphotyrosine interaction domain (PTB/PID)
LIG_PTB_Phospho_1	PF08416	PTB	Phosphotyrosine-binding domain
LIG_PTB_Phospho_1	PF10480	ICAP-1_inte_bdg	Beta-1 integrin binding protein
LIG_PTB_Apo_2	PF00640	PID	Phosphotyrosine interaction domain (PTB/PID)
LIG_PTB_Apo_2	PF02174	IRS	PTB domain (IRS-1 type)
DOC_WD40_RPTOR_TOS_1	PF00400	WD40	WD domain, G-beta repeat
LIG_Rb_LxCxE_1	PF01857	RB_B	Retinoblastoma-associated protein B domain
LIG_RRM_PRI_1	PF10378	RRM	Putative RRM domain
DEG_SCF_FBW7_1	PF00400	WD40	WD domain, G-beta repeat
DEG_SCF_FBW7_2	PF00400	WD40	WD domain, G-beta repeat
DEG_SCF_TRCP1_1	PF00400	WD40	WD domain, G-beta repeat
LIG_SH2_GRB2	PF00017	SH2	SH2 domain
LIG_SH2_PTP2	PF00017	SH2	SH2 domain
LIG_SH2_SRC	PF00017	SH2	SH2 domain
LIG_SH2_STAT3	PF00017	SH2	SH2 domain
LIG_SH2_STAT5	PF00017	SH2	SH2 domain
LIG_SH2_STAT6	PF00017	SH2	SH2 domain
LIG_SH3_1	PF00018	SH3_1	SH3 domain
LIG_SH3_2	PF00018	SH3_1	SH3 domain
LIG_SH3_3	PF00018	SH3_1	SH3 domain
LIG_SH3_4	PF00018	SH3_1	SH3 domain
LIG_SH3_5	PF00018	SH3_1	SH3 domain
DEG_SIAH_1	PF03145	Sina	Seven in absentia protein family
LIG_Sin3_1	PF02671	PAH	Paired amphipathic helix repeat
LIG_Sin3_2	PF02671	PAH	Paired amphipathic helix repeat
LIG_Sin3_3	PF02671	PAH	Paired amphipathic helix repeat
DOC_SPAK_OSR1_1	PF12202	OSR1_C	Oxidative-stress-responsive kinase 1 C terminal
LIG_SxIP_EBH_1	PF03271	EB1	EB1-like C-terminal motif
DOC_ANK_TNKS_1	PF00023	Ank	Ankyrin repeat
LIG_TPR	PF00515	TPR_1	Tetratricopeptide repeat
LIG_TRAF2_1	PF00917	MATH	MATH domain
LIG_TRAF2_2	PF00917	MATH	MATH domain
LIG_TRAF6	PF00917	MATH	MATH domain
LIG_TRFH_1	PF08558	TRF	Telomere repeat binding factor (TRF)
LIG_ULM_U2AF65_1	PF00076	RRM_1	RNA recognition motif. (a.k.a. RRM, RBD, or RNP domain)
DOC_USP7_1	PF00917	MATH	MATH domain
DOC_USP7_2	PF00917	MATH	MATH domain
LIG_WH1	PF00568	WH1	WH1 domain
LIG_WRPW_1	PF00400	WD40	WD domain, G-beta repeat
LIG_WRPW_2	PF00400	WD40	WD domain, G-beta repeat
LIG_WW_1	PF00397	WW	WW domain
LIG_WW_2	PF00397	WW	WW domain
LIG_WW_3	PF00397	WW	WW domain
DOC_WW_Pin1_4	PF00397	WW	WW domain
MOD_CAAXbox	PF01239	PPTA	Protein prenyltransferase alpha subunit repeat
MOD_CK1_1	PF00069	Pkinase	Protein kinase domain
MOD_CK2_1	PF00069	Pkinase	Protein kinase domain
MOD_CMANNOS	PF00535	Glycos_transf_2	Glycosyl transferase family 2
MOD_GSK3_1	PF00069	Pkinase	Protein kinase domain
MOD_N-GLC_1	PF02516	STT3	Oligosaccharyl transferase STT3 subunit
MOD_N-GLC_2	PF02516	STT3	Oligosaccharyl transferase STT3 subunit
MOD_OFUCOSY	PF10250	O-FucT	GDP-fucose protein O-fucosyltransferase
MOD_OGLYCOS	PF02709	Galactosyl_T_2	Galactosyltransferase
MOD_PIKK_1	PF00454	PI3_PI4_kinase	Phosphatidylinositol 3- and 4-kinase
MOD_PKB_1	PF00069	Pkinase	Protein kinase domain
MOD_PLK	PF00069	Pkinase	Protein kinase domain
MOD_SPalmitoyl_2	PF01529	zf-DHHC	DHHC zinc finger domain
MOD_SPalmitoyl_4	PF01529	zf-DHHC	DHHC zinc finger domain
MOD_SUMO	PF00179	UQ_con	Ubiquitin-conjugating enzyme
MOD_TYR_CSK	PF07714	Pkinase_Tyr	Protein tyrosine kinase
MOD_TYR_DYR	PF00069	Pkinase	Protein kinase domain
LIG_TYR_ITAM	PF00017	SH2	SH2 domain
LIG_TYR_ITIM	PF00017	SH2	SH2 domain
MOD_WntLipid	PF03062	MBOAT	MBOAT family
TRG_AP2beta_CARGO_1	PF09066	B2-adapt-app_C	Beta2-adaptin appendage, C-terminal sub-domain
TRG_Cilium_Arf4_1	PF00025	Arf	ADP-ribosylation factor family
TRG_ENDOCYTIC_2	PF00928	Adap_comp_sub	Adaptor complexes medium subunit family
TRG_ER_FFAT_1	PF00635	Motile_Sperm	MSP (Major sperm protein) domain
TRG_ER_KDEL_1	PF00810	ER_lumen_recept	ER lumen protein retaining receptor
TRG_Golgi_diPhe_1	PF00400	WD40	WD domain, G-beta repeat
TRG_LysEnd_APsAcLL_1	PF01217	Clat_adaptor_s	Clathrin adaptor complex small chain
TRG_LysEnd_APsAcLL_3	PF01217	Clat_adaptor_s	Clathrin adaptor complex small chain
TRG_LysEnd_GGAAcLL_1	PF00790	VHS	VHS domain
TRG_LysEnd_GGAAcLL_2	PF00790	VHS	VHS domain
TRG_NES_CRM1_1	PF08389	Xpo1	Exportin 1-like protein
TRG_NLS_Bipartite_1	PF00514	Arm	Armadillo/beta-catenin-like repeat
TRG_NLS_MonoCore_2	PF00514	Arm	Armadillo/beta-catenin-like repeat
TRG_NLS_MonoExtC_3	PF00514	Arm	Armadillo/beta-catenin-like repeat
TRG_NLS_MonoExtN_4	PF00514	Arm	Armadillo/beta-catenin-like repeat
TRG_PEX_1	PF00018	SH3_1	SH3 domain
TRG_PTS1	PF00515	TPR_1	Tetratricopeptide repeat
TRG_PTS2	PF00400	WD40	WD domain, G-beta repeat
DEG_SCF_SKP2-CKS1_1	PF00560	LRR_1	Leucine-rich repeat
LIG_Actin_RPEL_3	PF00022	Actin	Actin
LIG_Actin_WH2_1	PF00022	Actin	Actin
LIG_Actin_WH2_2	PF00022	Actin	Actin
DOC_AGCK_PIF_1	PF00069	Pkinase	Protein kinase domain
DOC_AGCK_PIF_2	PF00069	Pkinase	Protein kinase domain
DOC_AGCK_PIF_3	PF00069	Pkinase	Protein kinase domain
LIG_EH_1	PF00036	efhand	EF hand
LIG_EVH1_1	PF00568	WH1	WH1 domain
LIG_EVH1_2	PF00568	WH1	WH1 domain
LIG_EVH1_3	PF00568	WH1	WH1 domain
LIG_Rb_pABgroove_1	PF01857	RB_B	Retinoblastoma-associated protein B domain
LIG_Rb_pABgroove_1	PF01858	RB_A	Retinoblastoma-associated protein A domain
LIG_RGD	PF00362	Integrin_beta	Integrin, beta chain
LIG_RGD	PF01839	FG-GAP	FG-GAP repeat
MOD_ASX_betaOH_EGF	PF05118	Asp_Arg_Hydrox	Aspartyl/Asparaginyl beta-hydroxylase
MOD_CDK_1	PF00069	Pkinase	Protein kinase domain
MOD_Cter_Amidation	PF01082	Cu2_monooxygen	Copper type II ascorbate-dependent monooxygenase, N-terminal domain
MOD_GlcNHglycan	PF02485	Branch	Core-2/I-Branching enzyme
MOD_GlcNHglycan	PF01048	PNP_UDP_1	Phosphorylase superfamily
MOD_NMyristoyl	PF02799	NMT_C	Myristoyl-CoA:protein N-myristoyltransferase, C-terminal domain
MOD_PK_1	PF00069	Pkinase	Protein kinase domain
MOD_PKA_1	PF00069	Pkinase	Protein kinase domain
MOD_PKA_2	PF00069	Pkinase	Protein kinase domain
MOD_ProDKin_1	PF00069	Pkinase	Protein kinase domain
LIG_TYR_ITSM	PF00017	SH2	SH2 domain
TRG_ER_diLys_1	PF00400	WD40	WD domain, G-beta repeat
LIG_SH3_2	PF07653	SH3_2	Variant SH3 domain
LIG_Actin_RPEL_3	PF02755	RPEL	RPEL repeat
LIG_EH_1	PF12763	efhand_3	Cytoskeletal-regulatory complex EF hand
TRG_ER_diArg_1	PF00400	WD40	WD domain, G-beta repeat
DEG_CRL4_CDT2_1	PF02747	PCNA_C	Proliferating cell nuclear antigen, C-terminal domain
DEG_CRL4_CDT2_1	PF00400	WD40	WD domain, G-beta repeat
DEG_CRL4_CDT2_2	PF02747	PCNA_C	Proliferating cell nuclear antigen, C-terminal domain
DEG_CRL4_CDT2_2	PF00400	WD40	WD domain, G-beta repeat
TRG_PEX_1	PF04695	Pex14_N	Peroxisomal membrane anchor protein (Pex14p) conserved region
TRG_PEX_2	PF04695	Pex14_N	Peroxisomal membrane anchor protein (Pex14p) conserved region
TRG_PEX_3	PF04882	Peroxin-3	Peroxin-3
LIG_Integrin_isoDGR_1	PF08441	Integrin_alpha2	Integrin alpha
LIG_Integrin_isoDGR_1	PF00362	Integrin_beta	Integrin, beta chain
LIG_Integrin_isoDGR_1	PF01839	FG-GAP	FG-GAP repeat
LIG_SPRY_1	PF00622	SPRY	SPRY domain
LIG_PAM2_1	PF00658	PABP	Poly-adenylate binding protein, unique domain
CLV_Separin_Fungi	PF03568	Peptidase_C50	Peptidase family C50
CLV_Separin_Metazoa	PF03568	Peptidase_C50	Peptidase family C50
LIG_IQ	PF13499	EF_hand_5	EF-hand domain pair
CLV_C14_Caspase3-7	PF00656	Peptidase_C14	Caspase domain
LIG_HCF-1_HBM_1	PF13415	Kelch_3	Galactose oxidase, central domain
DOC_PIKK_1	PF02985	HEAT	HEAT repeat
LIG_eIF4E_1	PF01652	IF4E	Eukaryotic initiation factor 4E
LIG_eIF4E_2	PF01652	IF4E	Eukaryotic initiation factor 4E
MOD_LATS_1	PF00069	Pkinase	Protein kinase domain
MOD_LATS_1	PF00433	Pkinase_C	Protein kinase C terminal domain
MOD_NEK2_1	PF00069	Pkinase	Protein kinase domain
MOD_NEK2_2	PF00069	Pkinase	Protein kinase domain
LIG_EABR_CEP55_1	PF12180	EABR	TSG101 and ALIX binding domain of CEP55
LIG_PAM2_2	PF00658	PABP	Poly-adenylate binding protein, unique domain
LIG_MYND_2	PF01753	zf-MYND	MYND finger
LIG_MYND_3	PF01753	zf-MYND	MYND finger
DEG_APCC_TPR_1	SM000028	TPR	Tetratricopeptide repeats.
LIG_NBox_RRM_1	PF00076	RRM_1	RNA recognition motif. (a.k.a. RRM, RBD, or RNP domain)
DEG_SCF_TIR1_1	SM00370	LRR (outliers)	Leucine-rich repeats, outliers
DEG_SCF_COI1_1	SM00370	LRR (outliers)	Leucine-rich repeats, outliers
